# Supplementary material for: Aging-related alternative splicing drive neoantigen emergence revealed by transcriptome analysis of 1,255 human blood samples
Source: Front Aging. 2025 May 9;6:1575862. doi: 10.3389/fragi.2025.1575862 (PMC12098113; doi:10.3389/fragi.2025.1575862)
Supplement: Supplementary file 1 [file DataSheet1.zip]

Archive with 11 entries (11 files):
- Supplementary_Figures_and_Legends.docx
- TableS1.The detail of the integrated datasets.xlsx
- TableS10.Matched peptide results.xlsx
- TableS2.Known gene sets.xlsx
- TableS3.Protein dataset sample information.xlsx
- TableS4. Differentially expressed genes between  old  and  young.xlsx
- TableS5.GSEA enrichments for the significantly DEGs.xlsx
- TableS6. Significant differential alternative splicing events.xlsx
- TableS7.RNA Binding Proteins (RBPs) used in rMAPS motif tool.xlsx
- TableS8.The correlation between significantly differential AS events' PSI values and corresponding gene expression values.xlsx
- TableS9.Top 200 differential AS events-related gene GO enrichment analysis.xlsx
