# Supplementary material for: Aging-related alternative splicing drive neoantigen emergence revealed by transcriptome analysis of 1,255 human blood samples
Source: Front Aging. 2025 May 9;6:1575862. doi: 10.3389/fragi.2025.1575862 (PMC12098113; doi:10.3389/fragi.2025.1575862)
Supplement: Supplementary file 1 [file DataSheet1.zip › TableS1.The detail of the integrated datasets.xlsx]

## Sheet: Sheet1
Table S1. The detail of the integrated datasets.
Dataset	Sample_Name	Run	Age	Sex	Tissue	Phenotype	Data.Type	Country	Medication Use	Tobacco Use	Race	Clinical Diagnosis	Ethnicity
GSE94438	GSM2475489	SRR5225486	8	female	blood	Control	RNA-Seq	USA
GSE102114	GSM2724047	SRR5886347	8	female	whole blood	Healthy	RNA-Seq	China
GSE94438	GSM2475643	SRR5225640	10	female	blood	Control	RNA-Seq	USA
GSE94438	GSM2475691	SRR5225688	10	female	blood	Control	RNA-Seq	USA
GSE102114	GSM2724046	SRR5886346	10	female	whole blood	Healthy	RNA-Seq	China
GSE94438	GSM2475628	SRR5225625	11	female	blood	Control	RNA-Seq	USA
GSE94438	GSM2475636	SRR5225633	11	female	blood	Control	RNA-Seq	USA
GSE94438	GSM2475676	SRR5225673	11	male	blood	Control	RNA-Seq	USA
GSE94438	GSM2475685	SRR5225682	11	female	blood	Control	RNA-Seq	USA
GSE94438	GSM2475491	SRR5225488	12	male	blood	Control	RNA-Seq	USA
GSE94438	GSM2475622	SRR5225619	12	female	blood	Control	RNA-Seq	USA
GSE94438	GSM2475678	SRR5225675	12	male	blood	Control	RNA-Seq	USA
GSE94438	GSM2475684	SRR5225681	12	female	blood	Control	RNA-Seq	USA
GSE94438	GSM2475690	SRR5225687	12	female	blood	Control	RNA-Seq	USA
GSE102114	GSM2724048	SRR5886348	12	female	whole blood	Healthy	RNA-Seq	China
GSE209591	GSM6380204	SRR20439979	12	male	Whole blood	Healthy_control_1	RNA-Seq	India
GSE79362	GSM2092911	SRR3235789	13	female	blood	control (non-progressor)	RNA-Seq						coloured
GSE79362	GSM2092912	SRR3235790	13	female	blood	control (non-progressor)	RNA-Seq						coloured
GSE79362	GSM2092914	SRR3235792	15	male	blood	control (non-progressor)	RNA-Seq						coloured
GSE79362	GSM2092915	SRR3235793	17	male	blood	control (non-progressor)	RNA-Seq						black
GSE79362	GSM2092916	SRR3235794	17	male	blood	control (non-progressor)	RNA-Seq						black
GSE79362	GSM2092931	SRR3235809	14	female	blood	control (non-progressor)	RNA-Seq						black
GSE79362	GSM2092940	SRR3235818	14	female	blood	control (non-progressor)	RNA-Seq						coloured
GSE79362	GSM2092941	SRR3235819	14	female	blood	control (non-progressor)	RNA-Seq						coloured
GSE79362	GSM2092942	SRR3235820	14	female	blood	control (non-progressor)	RNA-Seq						coloured
GSE79362	GSM2092943	SRR3235821	14	female	blood	control (non-progressor)	RNA-Seq						coloured
GSE79362	GSM2092944	SRR3235822	15	male	blood	control (non-progressor)	RNA-Seq						coloured
GSE79362	GSM2092945	SRR3235823	15	male	blood	control (non-progressor)	RNA-Seq						coloured
GSE79362	GSM2092946	SRR3235824	15	male	blood	control (non-progressor)	RNA-Seq						coloured
GSE79362	GSM2092947	SRR3235825	15	male	blood	control (non-progressor)	RNA-Seq						coloured
GSE79362	GSM2092950	SRR3235828	13	female	blood	control (non-progressor)	RNA-Seq						coloured
GSE79362	GSM2092951	SRR3235829	13	female	blood	control (non-progressor)	RNA-Seq						coloured
GSE79362	GSM2092954	SRR3235832	15	female	blood	control (non-progressor)	RNA-Seq						coloured
GSE79362	GSM2092955	SRR3235833	15	female	blood	control (non-progressor)	RNA-Seq						coloured
GSE79362	GSM2092956	SRR3235834	15	female	blood	control (non-progressor)	RNA-Seq						coloured
GSE94438	GSM2475531	SRR5225528	13	female	blood	Control	RNA-Seq	USA
GSE94438	GSM2475585	SRR5225582	13	female	blood	Control	RNA-Seq	USA
GSE94438	GSM2475623	SRR5225620	13	female	blood	Control	RNA-Seq	USA
GSE94438	GSM2475646	SRR5225643	13	female	blood	Control	RNA-Seq	USA
GSE94438	GSM2475686	SRR5225683	13	female	blood	Control	RNA-Seq	USA
GSE209591	GSM6380205	SRR20439978	13	female	Whole blood	Healthy_control_2	RNA-Seq	India
GSE79362	GSM2092957	SRR3235835	15	female	blood	control (non-progressor)	RNA-Seq						coloured
GSE79362	GSM2092958	SRR3235836	15	female	blood	control (non-progressor)	RNA-Seq						coloured
GSE79362	GSM2092959	SRR3235837	15	female	blood	control (non-progressor)	RNA-Seq						coloured
GSE79362	GSM2092960	SRR3235838	15	female	blood	control (non-progressor)	RNA-Seq						coloured
GSE79362	GSM2092961	SRR3235839	15	female	blood	control (non-progressor)	RNA-Seq						coloured
GSE79362	GSM2092962	SRR3235840	14	male	blood	control (non-progressor)	RNA-Seq						coloured
GSE79362	GSM2092963	SRR3235841	14	male	blood	control (non-progressor)	RNA-Seq						coloured
GSE79362	GSM2092964	SRR3235842	14	male	blood	control (non-progressor)	RNA-Seq						coloured
GSE79362	GSM2092965	SRR3235843	14	male	blood	control (non-progressor)	RNA-Seq						coloured
GSE79362	GSM2092968	SRR3235846	14	female	blood	control (non-progressor)	RNA-Seq						coloured
GSE79362	GSM2092969	SRR3235847	14	female	blood	control (non-progressor)	RNA-Seq						coloured
GSE79362	GSM2092970	SRR3235848	15	female	blood	control (non-progressor)	RNA-Seq						coloured
GSE79362	GSM2092971	SRR3235849	15	female	blood	control (non-progressor)	RNA-Seq						coloured
GSE79362	GSM2092972	SRR3235850	17	male	blood	control (non-progressor)	RNA-Seq						coloured
GSE79362	GSM2092973	SRR3235851	17	male	blood	control (non-progressor)	RNA-Seq						coloured
GSE79362	GSM2092974	SRR3235852	14	female	blood	control (non-progressor)	RNA-Seq						coloured
GSE79362	GSM2092975	SRR3235853	14	female	blood	control (non-progressor)	RNA-Seq						coloured
GSE79362	GSM2092976	SRR3235854	14	female	blood	control (non-progressor)	RNA-Seq						coloured
GSE79362	GSM2092977	SRR3235855	14	female	blood	control (non-progressor)	RNA-Seq						coloured
GSE79362	GSM2092978	SRR3235856	14	female	blood	control (non-progressor)	RNA-Seq						coloured
GSE79362	GSM2092979	SRR3235857	13	female	blood	control (non-progressor)	RNA-Seq						coloured
GSE79362	GSM2092980	SRR3235858	13	female	blood	control (non-progressor)	RNA-Seq						coloured
GSE79362	GSM2092981	SRR3235859	13	female	blood	control (non-progressor)	RNA-Seq						coloured
GSE79362	GSM2092982	SRR3235860	13	female	blood	control (non-progressor)	RNA-Seq						coloured
GSE79362	GSM2092983	SRR3235861	15	male	blood	control (non-progressor)	RNA-Seq						coloured
GSE79362	GSM2092984	SRR3235862	15	male	blood	control (non-progressor)	RNA-Seq						coloured
GSE79362	GSM2092985	SRR3235863	15	male	blood	control (non-progressor)	RNA-Seq						coloured
GSE79362	GSM2092990	SRR3235868	18	female	blood	control (non-progressor)	RNA-Seq						black
GSE79362	GSM2092991	SRR3235869	18	female	blood	control (non-progressor)	RNA-Seq						black
GSE79362	GSM2092992	SRR3235870	18	female	blood	control (non-progressor)	RNA-Seq						black
GSE79362	GSM2092993	SRR3235871	18	female	blood	control (non-progressor)	RNA-Seq						black
GSE79362	GSM2092994	SRR3235872	18	female	blood	control (non-progressor)	RNA-Seq						black
GSE79362	GSM2092995	SRR3235873	18	female	blood	control (non-progressor)	RNA-Seq						black
GSE79362	GSM2092996	SRR3235874	18	female	blood	control (non-progressor)	RNA-Seq						coloured
GSE94438	GSM2475535	SRR5225532	14	female	blood	Control	RNA-Seq	USA
GSE94438	GSM2475586	SRR5225583	14	female	blood	Control	RNA-Seq	USA
GSE94438	GSM2475631	SRR5225628	14	female	blood	Control	RNA-Seq	USA
GSE94438	GSM2475648	SRR5225645	14	female	blood	Control	RNA-Seq	USA
GSE94438	GSM2475668	SRR5225665	14	female	blood	Control	RNA-Seq	USA
GSE79362	GSM2092997	SRR3235875	18	female	blood	control (non-progressor)	RNA-Seq						coloured
GSE79362	GSM2093003	SRR3235881	18	female	blood	control (non-progressor)	RNA-Seq						coloured
GSE79362	GSM2093004	SRR3235882	18	female	blood	control (non-progressor)	RNA-Seq						coloured
GSE79362	GSM2093005	SRR3235883	18	female	blood	control (non-progressor)	RNA-Seq						coloured
GSE79362	GSM2093009	SRR3235887	16	female	blood	control (non-progressor)	RNA-Seq						coloured
GSE79362	GSM2093010	SRR3235888	16	female	blood	control (non-progressor)	RNA-Seq						coloured
GSE79362	GSM2093011	SRR3235889	17	female	blood	control (non-progressor)	RNA-Seq						coloured
GSE79362	GSM2093012	SRR3235890	17	female	blood	control (non-progressor)	RNA-Seq						coloured
GSE79362	GSM2093013	SRR3235891	17	female	blood	control (non-progressor)	RNA-Seq						coloured
GSE79362	GSM2093014	SRR3235892	17	female	blood	control (non-progressor)	RNA-Seq						coloured
GSE79362	GSM2093015	SRR3235893	18	male	blood	control (non-progressor)	RNA-Seq						coloured
GSE79362	GSM2093016	SRR3235894	18	male	blood	control (non-progressor)	RNA-Seq						coloured
GSE79362	GSM2093017	SRR3235895	18	male	blood	control (non-progressor)	RNA-Seq						coloured
GSE79362	GSM2093018	SRR3235896	18	male	blood	control (non-progressor)	RNA-Seq						coloured
GSE79362	GSM2093019	SRR3235897	16	female	blood	control (non-progressor)	RNA-Seq						coloured
GSE79362	GSM2093020	SRR3235898	16	female	blood	control (non-progressor)	RNA-Seq						coloured
GSE79362	GSM2093021	SRR3235899	16	female	blood	control (non-progressor)	RNA-Seq						coloured
GSE79362	GSM2093022	SRR3235900	16	female	blood	control (non-progressor)	RNA-Seq						coloured
GSE79362	GSM2093023	SRR3235901	17	female	blood	control (non-progressor)	RNA-Seq						coloured
GSE79362	GSM2093024	SRR3235902	17	female	blood	control (non-progressor)	RNA-Seq						coloured
GSE79362	GSM2093025	SRR3235903	17	female	blood	control (non-progressor)	RNA-Seq						coloured
GSE79362	GSM2093026	SRR3235904	17	female	blood	control (non-progressor)	RNA-Seq						coloured
GSE79362	GSM2093027	SRR3235905	17	male	blood	control (non-progressor)	RNA-Seq						coloured
GSE79362	GSM2093028	SRR3235906	17	female	blood	control (non-progressor)	RNA-Seq						coloured
GSE79362	GSM2093029	SRR3235907	17	female	blood	control (non-progressor)	RNA-Seq						coloured
GSE79362	GSM2093030	SRR3235908	16	female	blood	control (non-progressor)	RNA-Seq						coloured
GSE79362	GSM2093031	SRR3235909	16	female	blood	control (non-progressor)	RNA-Seq						coloured
GSE79362	GSM2093032	SRR3235910	16	female	blood	control (non-progressor)	RNA-Seq						coloured
GSE79362	GSM2093033	SRR3235911	16	female	blood	control (non-progressor)	RNA-Seq						coloured
GSE79362	GSM2093034	SRR3235912	16	female	blood	control (non-progressor)	RNA-Seq						coloured
GSE79362	GSM2093035	SRR3235913	16	female	blood	control (non-progressor)	RNA-Seq						coloured
GSE79362	GSM2093036	SRR3235914	16	female	blood	control (non-progressor)	RNA-Seq						coloured
GSE79362	GSM2093037	SRR3235915	16	female	blood	control (non-progressor)	RNA-Seq						coloured
GSE79362	GSM2093038	SRR3235916	16	female	blood	control (non-progressor)	RNA-Seq						coloured
GSE79362	GSM2093046	SRR3235924	17	male	blood	control (non-progressor)	RNA-Seq						coloured
GSE79362	GSM2093047	SRR3235925	17	male	blood	control (non-progressor)	RNA-Seq						coloured
GSE79362	GSM2093048	SRR3235926	17	male	blood	control (non-progressor)	RNA-Seq						coloured
GSE79362	GSM2093049	SRR3235927	17	male	blood	control (non-progressor)	RNA-Seq						coloured
GSE79362	GSM2093050	SRR3235928	16	female	blood	control (non-progressor)	RNA-Seq						coloured
GSE79362	GSM2093051	SRR3235929	16	female	blood	control (non-progressor)	RNA-Seq						coloured
GSE79362	GSM2093052	SRR3235930	16	female	blood	control (non-progressor)	RNA-Seq						coloured
GSE79362	GSM2093053	SRR3235931	16	female	blood	control (non-progressor)	RNA-Seq						coloured
GSE79362	GSM2093054	SRR3235932	16	female	blood	control (non-progressor)	RNA-Seq						coloured
GSE79362	GSM2093055	SRR3235933	15	female	blood	control (non-progressor)	RNA-Seq						coloured
GSE79362	GSM2093056	SRR3235934	15	female	blood	control (non-progressor)	RNA-Seq						coloured
GSE79362	GSM2093057	SRR3235935	17	male	blood	control (non-progressor)	RNA-Seq						coloured
GSE94438	GSM2475361	SRR5225358	15	male	blood	Control	RNA-Seq	USA
GSE94438	GSM2475388	SRR5225385	15	male	blood	Control	RNA-Seq	USA
GSE94438	GSM2475402	SRR5225399	15	female	blood	Control	RNA-Seq	USA
GSE94438	GSM2475477	SRR5225474	15	female	blood	Control	RNA-Seq	USA
GSE94438	GSM2475484	SRR5225481	15	female	blood	Control	RNA-Seq	USA
GSE94438	GSM2475488	SRR5225485	15	male	blood	Control	RNA-Seq	USA
GSE94438	GSM2475490	SRR5225487	15	female	blood	Control	RNA-Seq	USA
GSE94438	GSM2475534	SRR5225531	15	male	blood	Control	RNA-Seq	USA
GSE94438	GSM2475555	SRR5225552	15	female	blood	Control	RNA-Seq	USA
GSE94438	GSM2475563	SRR5225560	15	male	blood	Control	RNA-Seq	USA
GSE94438	GSM2475617	SRR5225614	15	male	blood	Control	RNA-Seq	USA
GSE94438	GSM2475618	SRR5225615	15	male	blood	Control	RNA-Seq	USA
GSE94438	GSM2475620	SRR5225617	15	male	blood	Control	RNA-Seq	USA
GSE94438	GSM2475621	SRR5225618	15	male	blood	Control	RNA-Seq	USA
GSE94438	GSM2475634	SRR5225631	15	female	blood	Control	RNA-Seq	USA
GSE94438	GSM2475663	SRR5225660	15	female	blood	Control	RNA-Seq	USA
GSE94438	GSM2475664	SRR5225661	15	female	blood	Control	RNA-Seq	USA
GSE94438	GSM2475666	SRR5225663	15	female	blood	Control	RNA-Seq	USA
GSE102114	GSM2724049	SRR5886349	15	male	whole blood	Healthy	RNA-Seq	China
GSE79362	GSM2093058	SRR3235936	17	male	blood	control (non-progressor)	RNA-Seq						coloured
GSE79362	GSM2093059	SRR3235937	17	male	blood	control (non-progressor)	RNA-Seq						coloured
GSE79362	GSM2093060	SRR3235938	17	male	blood	control (non-progressor)	RNA-Seq						coloured
GSE79362	GSM2093061	SRR3235939	15	female	blood	control (non-progressor)	RNA-Seq						coloured
GSE79362	GSM2093062	SRR3235940	15	female	blood	control (non-progressor)	RNA-Seq						coloured
GSE79362	GSM2093063	SRR3235941	15	female	blood	control (non-progressor)	RNA-Seq						coloured
GSE79362	GSM2093064	SRR3235942	15	female	blood	control (non-progressor)	RNA-Seq						coloured
GSE79362	GSM2093065	SRR3235943	15	male	blood	control (non-progressor)	RNA-Seq						coloured
GSE79362	GSM2093066	SRR3235944	15	male	blood	control (non-progressor)	RNA-Seq						coloured
GSE79362	GSM2093067	SRR3235945	15	male	blood	control (non-progressor)	RNA-Seq						coloured
GSE79362	GSM2093068	SRR3235946	15	male	blood	control (non-progressor)	RNA-Seq						coloured
GSE79362	GSM2093069	SRR3235947	15	male	blood	control (non-progressor)	RNA-Seq						coloured
GSE79362	GSM2093070	SRR3235948	15	male	blood	control (non-progressor)	RNA-Seq						coloured
GSE79362	GSM2093071	SRR3235949	15	male	blood	control (non-progressor)	RNA-Seq						coloured
GSE79362	GSM2093078	SRR3235956	16	female	blood	control (non-progressor)	RNA-Seq						coloured
GSE79362	GSM2093079	SRR3235957	16	female	blood	control (non-progressor)	RNA-Seq						coloured
GSE79362	GSM2093080	SRR3235958	16	female	blood	control (non-progressor)	RNA-Seq						coloured
GSE79362	GSM2093081	SRR3235959	16	female	blood	control (non-progressor)	RNA-Seq						coloured
GSE79362	GSM2093082	SRR3235960	16	female	blood	control (non-progressor)	RNA-Seq						coloured
GSE79362	GSM2093083	SRR3235961	16	female	blood	control (non-progressor)	RNA-Seq						coloured
GSE79362	GSM2093088	SRR3235966	16	female	blood	control (non-progressor)	RNA-Seq						coloured
GSE79362	GSM2093093	SRR3235971	18	male	blood	control (non-progressor)	RNA-Seq						coloured
GSE79362	GSM2093094	SRR3235972	18	male	blood	control (non-progressor)	RNA-Seq						coloured
GSE79362	GSM2093095	SRR3235973	16	female	blood	control (non-progressor)	RNA-Seq						coloured
GSE79362	GSM2093096	SRR3235974	16	female	blood	control (non-progressor)	RNA-Seq						coloured
GSE79362	GSM2093112	SRR3235990	14	female	blood	control (non-progressor)	RNA-Seq						coloured
GSE79362	GSM2093113	SRR3235991	14	female	blood	control (non-progressor)	RNA-Seq						coloured
GSE79362	GSM2093114	SRR3235992	14	female	blood	control (non-progressor)	RNA-Seq						coloured
GSE79362	GSM2093115	SRR3235993	14	female	blood	control (non-progressor)	RNA-Seq						coloured
GSE79362	GSM2093116	SRR3235994	13	female	blood	control (non-progressor)	RNA-Seq						coloured
GSE79362	GSM2093117	SRR3235995	13	female	blood	control (non-progressor)	RNA-Seq						coloured
GSE79362	GSM2093118	SRR3235996	13	female	blood	control (non-progressor)	RNA-Seq						coloured
GSE79362	GSM2093119	SRR3235997	13	female	blood	control (non-progressor)	RNA-Seq						coloured
GSE79362	GSM2093120	SRR3235998	13	female	blood	control (non-progressor)	RNA-Seq						coloured
GSE79362	GSM2093121	SRR3235999	13	female	blood	control (non-progressor)	RNA-Seq						coloured
GSE79362	GSM2093122	SRR3236000	14	female	blood	control (non-progressor)	RNA-Seq						coloured
GSE79362	GSM2093123	SRR3236001	14	female	blood	control (non-progressor)	RNA-Seq						coloured
GSE79362	GSM2093124	SRR3236002	14	female	blood	control (non-progressor)	RNA-Seq						coloured
GSE79362	GSM2093125	SRR3236003	14	female	blood	control (non-progressor)	RNA-Seq						coloured
GSE79362	GSM2093126	SRR3236004	13	female	blood	control (non-progressor)	RNA-Seq						coloured
GSE79362	GSM2093127	SRR3236005	13	female	blood	control (non-progressor)	RNA-Seq						coloured
GSE79362	GSM2093133	SRR3236011	16	female	blood	control (non-progressor)	RNA-Seq						coloured
GSE79362	GSM2093134	SRR3236012	16	female	blood	control (non-progressor)	RNA-Seq						coloured
GSE79362	GSM2093135	SRR3236013	16	female	blood	control (non-progressor)	RNA-Seq						coloured
GSE79362	GSM2093136	SRR3236014	16	female	blood	control (non-progressor)	RNA-Seq						coloured
GSE79362	GSM2093137	SRR3236015	13	female	blood	control (non-progressor)	RNA-Seq						coloured
GSE79362	GSM2093140	SRR3236018	15	female	blood	control (non-progressor)	RNA-Seq						coloured
GSE79362	GSM2093141	SRR3236019	16	male	blood	control (non-progressor)	RNA-Seq						coloured
GSE79362	GSM2093142	SRR3236020	15	male	blood	control (non-progressor)	RNA-Seq						coloured
GSE79362	GSM2093143	SRR3236021	15	male	blood	control (non-progressor)	RNA-Seq						coloured
GSE79362	GSM2093144	SRR3236022	15	male	blood	control (non-progressor)	RNA-Seq						coloured
GSE79362	GSM2093145	SRR3236023	13	female	blood	control (non-progressor)	RNA-Seq						coloured
GSE79362	GSM2093146	SRR3236024	14	female	blood	control (non-progressor)	RNA-Seq						coloured
GSE79362	GSM2093147	SRR3236025	16	male	blood	control (non-progressor)	RNA-Seq						coloured
GSE79362	GSM2093148	SRR3236026	13	female	blood	control (non-progressor)	RNA-Seq						coloured
GSE79362	GSM2093149	SRR3236027	15	female	blood	control (non-progressor)	RNA-Seq						coloured
GSE79362	GSM2093152	SRR3236030	16	male	blood	control (non-progressor)	RNA-Seq						coloured
GSE79362	GSM2093153	SRR3236031	17	female	blood	control (non-progressor)	RNA-Seq						coloured
GSE79362	GSM2093154	SRR3236032	17	female	blood	control (non-progressor)	RNA-Seq						coloured
GSE94438	GSM2475344	SRR5225341	16	male	blood	Control	RNA-Seq	USA
GSE94438	GSM2475346	SRR5225343	16	female	blood	Control	RNA-Seq	USA
GSE94438	GSM2475347	SRR5225344	16	female	blood	Control	RNA-Seq	USA
GSE94438	GSM2475479	SRR5225476	16	female	blood	Control	RNA-Seq	USA
GSE94438	GSM2475485	SRR5225482	16	female	blood	Control	RNA-Seq	USA
GSE94438	GSM2475558	SRR5225555	16	male	blood	Control	RNA-Seq	USA
GSE94438	GSM2475560	SRR5225557	16	male	blood	Control	RNA-Seq	USA
GSE94438	GSM2475565	SRR5225562	16	male	blood	Control	RNA-Seq	USA
GSE94438	GSM2475632	SRR5225629	16	female	blood	Control	RNA-Seq	USA
GSE94438	GSM2475677	SRR5225674	16	male	blood	Control	RNA-Seq	USA
GSE79362	GSM2093155	SRR3236033	16	male	blood	control (non-progressor)	RNA-Seq						coloured
GSE79362	GSM2093158	SRR3236036	17	female	blood	control (non-progressor)	RNA-Seq						coloured
GSE79362	GSM2093159	SRR3236037	17	male	blood	control (non-progressor)	RNA-Seq						coloured
GSE79362	GSM2093162	SRR3236040	17	female	blood	control (non-progressor)	RNA-Seq						coloured
GSE79362	GSM2093163	SRR3236041	17	male	blood	control (non-progressor)	RNA-Seq						coloured
GSE79362	GSM2093164	SRR3236042	14	female	blood	control (non-progressor)	RNA-Seq						coloured
GSE79362	GSM2093167	SRR3236045	15	male	blood	control (non-progressor)	RNA-Seq						coloured
GSE79362	GSM2093168	SRR3236046	15	male	blood	control (non-progressor)	RNA-Seq						black
GSE79362	GSM2093169	SRR3236047	14	male	blood	control (non-progressor)	RNA-Seq						coloured
GSE79362	GSM2093170	SRR3235782	14	male	blood	control (non-progressor)	RNA-Seq						coloured
GSE79362	GSM2093171	SRR3236048	16	female	blood	control (non-progressor)	RNA-Seq						coloured
GSE79362	GSM2093172	SRR3236049	16	female	blood	control (non-progressor)	RNA-Seq						coloured
GSE79362	GSM2093176	SRR3236053	17	female	blood	control (non-progressor)	RNA-Seq						coloured
GSE79362	GSM2093177	SRR3236054	17	female	blood	control (non-progressor)	RNA-Seq						coloured
GSE79362	GSM2093178	SRR3236055	17	female	blood	control (non-progressor)	RNA-Seq						coloured
GSE79362	GSM2093179	SRR3236056	17	female	blood	control (non-progressor)	RNA-Seq						coloured
GSE79362	GSM2093180	SRR3236057	17	female	blood	control (non-progressor)	RNA-Seq						coloured
GSE79362	GSM2093181	SRR3236058	14	female	blood	control (non-progressor)	RNA-Seq						coloured
GSE79362	GSM2093182	SRR3236059	14	female	blood	control (non-progressor)	RNA-Seq						coloured
GSE79362	GSM2093183	SRR3236060	14	female	blood	control (non-progressor)	RNA-Seq						coloured
GSE79362	GSM2093184	SRR3236061	14	female	blood	control (non-progressor)	RNA-Seq						coloured
GSE79362	GSM2093185	SRR3236062	17	male	blood	control (non-progressor)	RNA-Seq						coloured
GSE79362	GSM2093186	SRR3236063	17	male	blood	control (non-progressor)	RNA-Seq						coloured
GSE79362	GSM2093187	SRR3236064	17	male	blood	control (non-progressor)	RNA-Seq						coloured
GSE79362	GSM2093188	SRR3236065	17	male	blood	control (non-progressor)	RNA-Seq						coloured
GSE79362	GSM2093189	SRR3236066	17	male	blood	control (non-progressor)	RNA-Seq						coloured
GSE79362	GSM2093190	SRR3236067	16	male	blood	control (non-progressor)	RNA-Seq						coloured
GSE79362	GSM2093191	SRR3236068	16	male	blood	control (non-progressor)	RNA-Seq						coloured
GSE79362	GSM2093192	SRR3236069	17	female	blood	control (non-progressor)	RNA-Seq						coloured
GSE79362	GSM2093193	SRR3236070	17	female	blood	control (non-progressor)	RNA-Seq						coloured
GSE79362	GSM2093194	SRR3236071	17	male	blood	control (non-progressor)	RNA-Seq						coloured
GSE79362	GSM2093195	SRR3236072	17	male	blood	control (non-progressor)	RNA-Seq						coloured
GSE79362	GSM2093198	SRR3236075	17	female	blood	control (non-progressor)	RNA-Seq						coloured
GSE79362	GSM2093199	SRR3236076	17	female	blood	control (non-progressor)	RNA-Seq						coloured
GSE79362	GSM2093200	SRR3236077	16	female	blood	control (non-progressor)	RNA-Seq						coloured
GSE79362	GSM2093201	SRR3236078	16	female	blood	control (non-progressor)	RNA-Seq						coloured
GSE79362	GSM2093202	SRR3236079	16	female	blood	control (non-progressor)	RNA-Seq						coloured
GSE79362	GSM2093203	SRR3236080	16	female	blood	control (non-progressor)	RNA-Seq						coloured
GSE79362	GSM2093204	SRR3236081	16	female	blood	control (non-progressor)	RNA-Seq						coloured
GSE79362	GSM2093205	SRR3236082	17	female	blood	control (non-progressor)	RNA-Seq						coloured
GSE79362	GSM2093206	SRR3236083	17	female	blood	control (non-progressor)	RNA-Seq						coloured
GSE79362	GSM2093207	SRR3236084	17	female	blood	control (non-progressor)	RNA-Seq						coloured
GSE79362	GSM2093208	SRR3236085	17	female	blood	control (non-progressor)	RNA-Seq						coloured
GSE79362	GSM2093209	SRR3236086	17	female	blood	control (non-progressor)	RNA-Seq						coloured
GSE79362	GSM2093210	SRR3236087	17	female	blood	control (non-progressor)	RNA-Seq						coloured
GSE79362	GSM2093211	SRR3236088	17	female	blood	control (non-progressor)	RNA-Seq						coloured
GSE79362	GSM2093212	SRR3236089	16	male	blood	control (non-progressor)	RNA-Seq						coloured
GSE79362	GSM2093213	SRR3236090	16	male	blood	control (non-progressor)	RNA-Seq						coloured
GSE79362	GSM2093219	SRR3236096	17	male	blood	control (non-progressor)	RNA-Seq						coloured
GSE79362	GSM2093220	SRR3236097	17	male	blood	control (non-progressor)	RNA-Seq						coloured
GSE79362	GSM2093221	SRR3236098	17	male	blood	control (non-progressor)	RNA-Seq						coloured
GSE79362	GSM2093222	SRR3236099	17	male	blood	control (non-progressor)	RNA-Seq						coloured
GSE79362	GSM2093223	SRR3236100	17	male	blood	control (non-progressor)	RNA-Seq						coloured
GSE79362	GSM2093224	SRR3236101	16	female	blood	control (non-progressor)	RNA-Seq						coloured
GSE79362	GSM2093225	SRR3236102	16	female	blood	control (non-progressor)	RNA-Seq						coloured
GSE79362	GSM2093226	SRR3236103	16	female	blood	control (non-progressor)	RNA-Seq						coloured
GSE79362	GSM2093227	SRR3236104	16	female	blood	control (non-progressor)	RNA-Seq						coloured
GSE79362	GSM2093228	SRR3236105	16	female	blood	control (non-progressor)	RNA-Seq						coloured
GSE79362	GSM2093229	SRR3236106	17	male	blood	control (non-progressor)	RNA-Seq						coloured
GSE79362	GSM2093230	SRR3236107	17	male	blood	control (non-progressor)	RNA-Seq						coloured
GSE79362	GSM2093231	SRR3236108	17	female	blood	control (non-progressor)	RNA-Seq						coloured
GSE79362	GSM2093232	SRR3236109	17	female	blood	control (non-progressor)	RNA-Seq						coloured
GSE79362	GSM2093234	SRR3236111	16	female	blood	control (non-progressor)	RNA-Seq						black
GSE79362	GSM2093235	SRR3236112	16	female	blood	control (non-progressor)	RNA-Seq						black
GSE94438	GSM2475343	SRR5225340	17	male	blood	Control	RNA-Seq	USA
GSE94438	GSM2475360	SRR5225357	17	male	blood	Control	RNA-Seq	USA
GSE94438	GSM2475386	SRR5225383	17	male	blood	Control	RNA-Seq	USA
GSE94438	GSM2475387	SRR5225384	17	male	blood	Control	RNA-Seq	USA
GSE94438	GSM2475486	SRR5225483	17	male	blood	Control	RNA-Seq	USA
GSE94438	GSM2475517	SRR5225514	17	female	blood	Control	RNA-Seq	USA
GSE94438	GSM2475557	SRR5225554	17	male	blood	Control	RNA-Seq	USA
GSE94438	GSM2475562	SRR5225559	17	male	blood	Control	RNA-Seq	USA
GSE94438	GSM2475591	SRR5225588	17	female	blood	Control	RNA-Seq	USA
GSE94438	GSM2475596	SRR5225593	17	female	blood	Control	RNA-Seq	USA
GSE94438	GSM2475614	SRR5225611	17	male	blood	Control	RNA-Seq	USA
GSE94438	GSM2475616	SRR5225613	17	male	blood	Control	RNA-Seq	USA
GSE94438	GSM2475629	SRR5225626	17	female	blood	Control	RNA-Seq	USA
GSE79362	GSM2093236	SRR3236113	14	male	blood	control (non-progressor)	RNA-Seq						coloured
GSE79362	GSM2093237	SRR3236114	14	male	blood	control (non-progressor)	RNA-Seq						coloured
GSE79362	GSM2093238	SRR3236115	15	male	blood	control (non-progressor)	RNA-Seq						coloured
GSE79362	GSM2093239	SRR3236116	15	male	blood	control (non-progressor)	RNA-Seq						coloured
GSE79362	GSM2093240	SRR3236117	15	male	blood	control (non-progressor)	RNA-Seq						coloured
GSE79362	GSM2093241	SRR3236118	15	male	blood	control (non-progressor)	RNA-Seq						coloured
GSE79362	GSM2093242	SRR3236119	16	female	blood	control (non-progressor)	RNA-Seq						coloured
GSE79362	GSM2093243	SRR3236120	16	female	blood	control (non-progressor)	RNA-Seq						coloured
GSE79362	GSM2093244	SRR3236121	15	female	blood	control (non-progressor)	RNA-Seq						coloured
GSE79362	GSM2093245	SRR3236122	15	female	blood	control (non-progressor)	RNA-Seq						coloured
GSE79362	GSM2093246	SRR3236123	18	female	blood	control (non-progressor)	RNA-Seq						coloured
GSE79362	GSM2093247	SRR3236124	18	female	blood	control (non-progressor)	RNA-Seq						coloured
GSE79362	GSM2093249	SRR3236126	17	male	blood	control (non-progressor)	RNA-Seq						coloured
GSE79362	GSM2093250	SRR3236127	17	male	blood	control (non-progressor)	RNA-Seq						coloured
GSE79362	GSM2093251	SRR3236128	18	male	blood	control (non-progressor)	RNA-Seq						black
GSE79362	GSM2093252	SRR3236129	18	male	blood	control (non-progressor)	RNA-Seq						black
GSE79362	GSM2093253	SRR3236130	15	female	blood	control (non-progressor)	RNA-Seq						coloured
GSE79362	GSM2093254	SRR3236131	15	female	blood	control (non-progressor)	RNA-Seq						coloured
GSE79362	GSM2093255	SRR3236132	16	female	blood	control (non-progressor)	RNA-Seq						black
GSE79362	GSM2093256	SRR3236133	16	female	blood	control (non-progressor)	RNA-Seq						black
GSE79362	GSM2093257	SRR3236134	18	female	blood	control (non-progressor)	RNA-Seq						coloured
GSE79362	GSM2093258	SRR3236135	18	female	blood	control (non-progressor)	RNA-Seq						coloured
GSE79362	GSM2449130	SRR5151120	17	male	blood	control (non-progressor)	RNA-Seq						coloured
GSE94438	GSM2475354	SRR5225351	18	male	blood	Control	RNA-Seq	USA
GSE94438	GSM2475357	SRR5225354	18	male	blood	Control	RNA-Seq	USA
GSE94438	GSM2475363	SRR5225360	18	male	blood	Control	RNA-Seq	USA
GSE94438	GSM2475365	SRR5225362	18	male	blood	Control	RNA-Seq	USA
GSE94438	GSM2475380	SRR5225377	18	female	blood	Control	RNA-Seq	USA
GSE94438	GSM2475396	SRR5225393	18	female	blood	Control	RNA-Seq	USA
GSE94438	GSM2475409	SRR5225406	18	female	blood	Control	RNA-Seq	USA
GSE94438	GSM2475420	SRR5225417	18	female	blood	Control	RNA-Seq	USA
GSE94438	GSM2475428	SRR5225425	18	male	blood	Control	RNA-Seq	USA
GSE94438	GSM2475434	SRR5225431	18	female	blood	Control	RNA-Seq	USA
GSE94438	GSM2475441	SRR5225438	18	female	blood	Control	RNA-Seq	USA
GSE94438	GSM2475442	SRR5225439	18	female	blood	Control	RNA-Seq	USA
GSE94438	GSM2475444	SRR5225441	18	female	blood	Control	RNA-Seq	USA
GSE94438	GSM2475446	SRR5225443	18	female	blood	Control	RNA-Seq	USA
GSE94438	GSM2475448	SRR5225445	18	female	blood	Control	RNA-Seq	USA
GSE94438	GSM2475449	SRR5225446	18	female	blood	Control	RNA-Seq	USA
GSE94438	GSM2475454	SRR5225451	18	male	blood	Control	RNA-Seq	USA
GSE94438	GSM2475455	SRR5225452	18	male	blood	Control	RNA-Seq	USA
GSE94438	GSM2475461	SRR5225458	18	male	blood	Control	RNA-Seq	USA
GSE94438	GSM2475473	SRR5225470	18	male	blood	Control	RNA-Seq	USA
GSE94438	GSM2475498	SRR5225495	18	female	blood	Control	RNA-Seq	USA
GSE94438	GSM2475502	SRR5225499	18	female	blood	Control	RNA-Seq	USA
GSE94438	GSM2475504	SRR5225501	18	female	blood	Control	RNA-Seq	USA
GSE94438	GSM2475510	SRR5225507	18	female	blood	Control	RNA-Seq	USA
GSE94438	GSM2475512	SRR5225509	18	female	blood	Control	RNA-Seq	USA
GSE94438	GSM2475539	SRR5225536	18	female	blood	Control	RNA-Seq	USA
GSE94438	GSM2475547	SRR5225544	18	female	blood	Control	RNA-Seq	USA
GSE94438	GSM2475715	SRR5225712	18	male	blood	Control	RNA-Seq	USA
GSE94438	GSM2475740	SRR5225737	18	male	blood	Control	RNA-Seq	USA
GSE94438	GSM2475746	SRR5225743	18	male	blood	Control	RNA-Seq	USA
GSE94438	GSM2475750	SRR5225747	18	female	blood	Control	RNA-Seq	USA
GSE134080	GSM3936255	SRR9666189	18	male	whole blood	healthy	RNA-Seq	Netherlands
GSE134080	GSM3936260	SRR9666191	18	male	whole blood	healthy	RNA-Seq	Netherlands
GSE134080	GSM3936270	SRR9666194	18	male	whole blood	healthy	RNA-Seq	Netherlands
GSE134080	GSM3936284	SRR9666206	18	male	whole blood	healthy	RNA-Seq	Netherlands
GSE134080	GSM3936299	SRR9666221	18	female	whole blood	healthy	RNA-Seq	Netherlands
GSE134637	GSM3960695	SRR9727544	18	female	whole blood	Healthy	RNA-Seq	USA
GSE161731	GSM4913616	SRR13081325	18	male	whole blood	healthy	RNA-Seq	USA			Black/African American
GSE161731	GSM4913618	SRR13081327	18	male	whole blood	healthy	RNA-Seq	USA			Black/African American
GSE161731	GSM4913632	SRR13081341	18	female	whole blood	healthy	RNA-Seq	USA			Black/African American
GSE161731	GSM4913635	SRR13081345	18	female	whole blood	healthy	RNA-Seq	USA			Black/African American
GSE161731	GSM4913637	SRR13081347	18	male	whole blood	healthy	RNA-Seq	USA			Black/African American
GSE161731	GSM4913639	SRR13081349	18	male	whole blood	healthy	RNA-Seq	USA			Black/African American
GSE161731	GSM4913642	SRR13081352	18	male	whole blood	healthy	RNA-Seq	USA			Black/African American
GSE161731	GSM4913644	SRR13081354	18	female	whole blood	healthy	RNA-Seq	USA			Black/African American
GSE161731	GSM4913644	SRR13081355	18	female	whole blood	healthy	RNA-Seq	USA			Black/African American
GSE161731	GSM4913645	SRR13081356	18	female	whole blood	healthy	RNA-Seq	USA			Black/African American
GSE161731	GSM4913645	SRR13081357	18	female	whole blood	healthy	RNA-Seq	USA			Black/African American
GSE161731	GSM4913646	SRR13081358	18	female	whole blood	healthy	RNA-Seq	USA			Black/African American
GSE161731	GSM4913650	SRR13081362	18	female	whole blood	healthy	RNA-Seq	USA			Black/African American
GSE161731	GSM4913651	SRR13081363	18	female	whole blood	healthy	RNA-Seq	USA			Black/African American
GSE161731	GSM4913655	SRR13081367	18	male	whole blood	healthy	RNA-Seq	USA			Black/African American
GSE124326	GSM3529205	SRR8368020	18.04	female	peripheral whole blood	Control	RNA-Seq	USA	lithium use (non-user=0, user = 1): 0	tobacco use: 0
GSE124326	GSM3529223	SRR8368038	18.7	female	peripheral whole blood	Control	RNA-Seq	USA	lithium use (non-user=0, user = 1): 0	tobacco use: 0
GSE124326	GSM3529118	SRR8367773	18.97	female	peripheral whole blood	Control	RNA-Seq	USA	lithium use (non-user=0, user = 1): 0	tobacco use: 0
GSE94438	GSM2475335	SRR5225332	19	male	blood	Control	RNA-Seq	USA
GSE94438	GSM2475368	SRR5225365	19	male	blood	Control	RNA-Seq	USA
GSE94438	GSM2475404	SRR5225401	19	female	blood	Control	RNA-Seq	USA
GSE94438	GSM2475410	SRR5225407	19	male	blood	Control	RNA-Seq	USA
GSE94438	GSM2475425	SRR5225422	19	female	blood	Control	RNA-Seq	USA
GSE94438	GSM2475427	SRR5225424	19	female	blood	Control	RNA-Seq	USA
GSE94438	GSM2475464	SRR5225461	19	male	blood	Control	RNA-Seq	USA
GSE94438	GSM2475467	SRR5225464	19	male	blood	Control	RNA-Seq	USA
GSE94438	GSM2475476	SRR5225473	19	male	blood	Control	RNA-Seq	USA
GSE94438	GSM2475483	SRR5225480	19	male	blood	Control	RNA-Seq	USA
GSE94438	GSM2475518	SRR5225515	19	male	blood	Control	RNA-Seq	USA
GSE94438	GSM2475642	SRR5225639	19	female	blood	Control	RNA-Seq	USA
GSE94438	GSM2475682	SRR5225679	19	male	blood	Control	RNA-Seq	USA
GSE94438	GSM2475737	SRR5225734	19	male	blood	Control	RNA-Seq	USA
GSE94438	GSM2475743	SRR5225740	19	male	blood	Control	RNA-Seq	USA
GSE94438	GSM2475744	SRR5225741	19	male	blood	Control	RNA-Seq	USA
GSE123658	GSM3509066	SRR8312694	19	female	healthy	Whole blood	RNA-Seq	France		tobacco use: 0
GSE134080	GSM3936245	SRR9666179	19	female	whole blood	healthy	RNA-Seq	Netherlands
GSE134080	GSM3936250	SRR9666184	19	female	whole blood	healthy	RNA-Seq	Netherlands
GSE134080	GSM3936276	SRR9666198	19	male	whole blood	healthy	RNA-Seq	Netherlands
GSE134080	GSM3936288	SRR9666210	19	female	whole blood	healthy	RNA-Seq	Netherlands
GSE134080	GSM3936307	SRR9666229	19	female	whole blood	healthy	RNA-Seq	Netherlands
GSE134637	GSM3960686	SRR9727535	19	male	whole blood	Healthy	RNA-Seq	USA
GSE134637	GSM3960719	SRR9727568	19	male	whole blood	Healthy	RNA-Seq	USA
GSE161731	GSM4913615	SRR13081324	19	female	whole blood	healthy	RNA-Seq	USA			Black/African American
GSE161731	GSM4913630	SRR13081339	19	male	whole blood	healthy	RNA-Seq	USA			Black/African American
GSE161731	GSM4913631	SRR13081340	19	male	whole blood	healthy	RNA-Seq	USA			Black/African American
GSE161731	GSM4913638	SRR13081348	19	male	whole blood	healthy	RNA-Seq	USA			Black/African American
GSE161731	GSM4913648	SRR13081360	19	male	whole blood	healthy	RNA-Seq	USA			Black/African American
GSE124326	GSM3529119	SRR8367774	19.09	female	peripheral whole blood	Control	RNA-Seq	USA	lithium use (non-user=0, user = 1): 0	tobacco use: 0
GSE124326	GSM3529158	SRR8367813	19.13	male	peripheral whole blood	Control	RNA-Seq	USA	lithium use (non-user=0, user = 1): 0	tobacco use: 0
GSE124326	GSM3529360	SRR8368175	19.23	female	peripheral whole blood	Control	RNA-Seq	USA	lithium use (non-user=0, user = 1): 0	tobacco use: 0
GSE124326	GSM3529521	SRR8367920	19.75	female	peripheral whole blood	Control	RNA-Seq	USA	lithium use (non-user=0, user = 1): 0	tobacco use: 0
GSE94438	GSM2475319	SRR5225316	20	female	blood	Control	RNA-Seq	USA
GSE94438	GSM2475321	SRR5225318	20	female	blood	Control	RNA-Seq	USA
GSE94438	GSM2475322	SRR5225319	20	female	blood	Control	RNA-Seq	USA
GSE94438	GSM2475423	SRR5225420	20	female	blood	Control	RNA-Seq	USA
GSE94438	GSM2475516	SRR5225513	20	male	blood	Control	RNA-Seq	USA
GSE94438	GSM2475546	SRR5225543	20	female	blood	Control	RNA-Seq	USA
GSE94438	GSM2475712	SRR5225709	20	male	blood	Control	RNA-Seq	USA
GSE134080	GSM3936209	SRR9666143	20	male	whole blood	healthy	RNA-Seq	Netherlands
GSE134080	GSM3936216	SRR9666150	20	female	whole blood	healthy	RNA-Seq	Netherlands
GSE134080	GSM3936223	SRR9666157	20	female	whole blood	healthy	RNA-Seq	Netherlands
GSE134080	GSM3936224	SRR9666158	20	female	whole blood	healthy	RNA-Seq	Netherlands
GSE134080	GSM3936232	SRR9666166	20	female	whole blood	healthy	RNA-Seq	Netherlands
GSE134080	GSM3936242	SRR9666176	20	female	whole blood	healthy	RNA-Seq	Netherlands
GSE134080	GSM3936244	SRR9666178	20	male	whole blood	healthy	RNA-Seq	Netherlands
GSE134080	GSM3936281	SRR9666203	20	male	whole blood	healthy	RNA-Seq	Netherlands
GSE134080	GSM3936285	SRR9666207	20	female	whole blood	healthy	RNA-Seq	Netherlands
GSE134080	GSM3936298	SRR9666220	20	male	whole blood	healthy	RNA-Seq	Netherlands
GSE134080	GSM3936303	SRR9666225	20	female	whole blood	healthy	RNA-Seq	Netherlands
GSE134080	GSM3936304	SRR9666226	20	female	whole blood	healthy	RNA-Seq	Netherlands
GSE134080	GSM3936311	SRR9666233	20	female	whole blood	healthy	RNA-Seq	Netherlands
GSE134637	GSM3960698	SRR9727547	20	male	whole blood	Healthy	RNA-Seq	USA
GSE134637	GSM3960705	SRR9727554	20	male	whole blood	Healthy	RNA-Seq	USA
GSE134637	GSM3960708	SRR9727557	20	female	whole blood	Healthy	RNA-Seq	USA
GSE161731	GSM4913634	SRR13081343	20	male	whole blood	healthy	RNA-Seq	USA			Black/African American
GSE161731	GSM4913634	SRR13081344	20	male	whole blood	healthy	RNA-Seq	USA			Black/African American
GSE197903	GSM5932131	SRR18219015	20	female	whole blood	control	RNA-Seq	Germany
GSE124326	GSM3529582	SRR8367981	20.26	female	peripheral whole blood	Control	RNA-Seq	USA	lithium use (non-user=0, user = 1): 0	tobacco use: 0
GSE124326	GSM3529500	SRR8367899	20.34	female	peripheral whole blood	Control	RNA-Seq	USA	lithium use (non-user=0, user = 1): 0	tobacco use: 0
GSE124326	GSM3529530	SRR8367929	20.8	female	peripheral whole blood	Control	RNA-Seq	USA	lithium use (non-user=0, user = 1): 0	tobacco use: 1
GSE124326	GSM3529210	SRR8368025	20.85	female	peripheral whole blood	Control	RNA-Seq	USA	lithium use (non-user=0, user = 1): 0	tobacco use: 1
GSE124326	GSM3529304	SRR8368119	20.88	male	peripheral whole blood	Control	RNA-Seq	USA	lithium use (non-user=0, user = 1): 0	tobacco use: 0
GSE124326	GSM3529179	SRR8367834	20.9	female	peripheral whole blood	Control	RNA-Seq	USA	lithium use (non-user=0, user = 1): 0	tobacco use: 0
GSE94438	GSM2475320	SRR5225317	21	female	blood	Control	RNA-Seq	USA
GSE94438	GSM2475324	SRR5225321	21	female	blood	Control	RNA-Seq	USA
GSE94438	GSM2475340	SRR5225337	21	male	blood	Control	RNA-Seq	USA
GSE94438	GSM2475341	SRR5225338	21	male	blood	Control	RNA-Seq	USA
GSE94438	GSM2475351	SRR5225348	21	male	blood	Control	RNA-Seq	USA
GSE94438	GSM2475395	SRR5225392	21	male	blood	Control	RNA-Seq	USA
GSE94438	GSM2475401	SRR5225398	21	female	blood	Control	RNA-Seq	USA
GSE94438	GSM2475419	SRR5225416	21	female	blood	Control	RNA-Seq	USA
GSE94438	GSM2475430	SRR5225427	21	female	blood	Control	RNA-Seq	USA
GSE94438	GSM2475456	SRR5225453	21	male	blood	Control	RNA-Seq	USA
GSE94438	GSM2475462	SRR5225459	21	male	blood	Control	RNA-Seq	USA
GSE94438	GSM2475513	SRR5225510	21	male	blood	Control	RNA-Seq	USA
GSE94438	GSM2475609	SRR5225606	21	male	blood	Control	RNA-Seq	USA
GSE94438	GSM2475627	SRR5225624	21	female	blood	Control	RNA-Seq	USA
GSE94438	GSM2475693	SRR5225690	21	female	blood	Control	RNA-Seq	USA
GSE94438	GSM2475695	SRR5225692	21	male	blood	Control	RNA-Seq	USA
GSE94438	GSM2475721	SRR5225718	21	male	blood	Control	RNA-Seq	USA
GSE123658	GSM3509037	SRR8312665	21	male	healthy	Whole blood	RNA-Seq	France
GSE134080	GSM3936211	SRR9666145	21	female	whole blood	healthy	RNA-Seq	Netherlands
GSE134080	GSM3936217	SRR9666151	21	male	whole blood	healthy	RNA-Seq	Netherlands
GSE134080	GSM3936228	SRR9666162	21	male	whole blood	healthy	RNA-Seq	Netherlands
GSE134080	GSM3936234	SRR9666168	21	female	whole blood	healthy	RNA-Seq	Netherlands
GSE134080	GSM3936235	SRR9666169	21	female	whole blood	healthy	RNA-Seq	Netherlands
GSE134080	GSM3936249	SRR9666183	21	female	whole blood	healthy	RNA-Seq	Netherlands
GSE134080	GSM3936252	SRR9666186	21	female	whole blood	healthy	RNA-Seq	Netherlands
GSE134080	GSM3936254	SRR9666188	21	female	whole blood	healthy	RNA-Seq	Netherlands
GSE134080	GSM3936292	SRR9666214	21	female	whole blood	healthy	RNA-Seq	Netherlands
GSE134080	GSM3936312	SRR9666234	21	female	whole blood	healthy	RNA-Seq	Netherlands
GSE134637	GSM3960693	SRR9727542	21	female	whole blood	Healthy	RNA-Seq	USA
GSE134637	GSM3960709	SRR9727558	21	female	whole blood	Healthy	RNA-Seq	USA
GSE136371	GSM4047529	SRR10037643	21	male	whole blood	healthy control	RNA-Seq	France
GSE124326	GSM3529320	SRR8368135	21.19	male	peripheral whole blood	Control	RNA-Seq	USA	lithium use (non-user=0, user = 1): 0	tobacco use: 0
GSE124326	GSM3529207	SRR8368022	21.29	female	peripheral whole blood	Control	RNA-Seq	USA	lithium use (non-user=0, user = 1): 0	tobacco use: 1
GSE124326	GSM3529171	SRR8367826	21.3	male	peripheral whole blood	Control	RNA-Seq	USA	lithium use (non-user=0, user = 1): 0	tobacco use: 0
GSE124326	GSM3529594	SRR8367993	21.73	female	peripheral whole blood	Control	RNA-Seq	USA	lithium use (non-user=0, user = 1): 0	tobacco use: NA
GSE124326	GSM3529401	SRR8368216	21.95	female	peripheral whole blood	Control	RNA-Seq	USA	lithium use (non-user=0, user = 1): 0	tobacco use: 1
GSE94438	GSM2475362	SRR5225359	22	female	blood	Control	RNA-Seq	USA
GSE94438	GSM2475370	SRR5225367	22	female	blood	Control	RNA-Seq	USA
GSE94438	GSM2475375	SRR5225372	22	female	blood	Control	RNA-Seq	USA
GSE94438	GSM2475389	SRR5225386	22	female	blood	Control	RNA-Seq	USA
GSE94438	GSM2475411	SRR5225408	22	male	blood	Control	RNA-Seq	USA
GSE94438	GSM2475452	SRR5225449	22	female	blood	Control	RNA-Seq	USA
GSE94438	GSM2475471	SRR5225468	22	male	blood	Control	RNA-Seq	USA
GSE94438	GSM2475499	SRR5225496	22	female	blood	Control	RNA-Seq	USA
GSE94438	GSM2475639	SRR5225636	22	female	blood	Control	RNA-Seq	USA
GSE94438	GSM2475680	SRR5225677	22	male	blood	Control	RNA-Seq	USA
GSE94438	GSM2475683	SRR5225680	22	male	blood	Control	RNA-Seq	USA
GSE94438	GSM2475688	SRR5225685	22	female	blood	Control	RNA-Seq	USA
GSE94438	GSM2475696	SRR5225693	22	male	blood	Control	RNA-Seq	USA
GSE94438	GSM2475700	SRR5225697	22	male	blood	Control	RNA-Seq	USA
GSE94438	GSM2475707	SRR5225704	22	female	blood	Control	RNA-Seq	USA
GSE94438	GSM2475714	SRR5225711	22	male	blood	Control	RNA-Seq	USA
GSE94438	GSM2475736	SRR5225733	22	female	blood	Control	RNA-Seq	USA
GSE134080	GSM3936212	SRR9666146	22	male	whole blood	healthy	RNA-Seq	Netherlands
GSE134080	GSM3936220	SRR9666154	22	male	whole blood	healthy	RNA-Seq	Netherlands
GSE134080	GSM3936248	SRR9666182	22	male	whole blood	healthy	RNA-Seq	Netherlands
GSE134080	GSM3936266	SRR9666193	22	female	whole blood	healthy	RNA-Seq	Netherlands
GSE134080	GSM3936279	SRR9666201	22	female	whole blood	healthy	RNA-Seq	Netherlands
GSE134080	GSM3936286	SRR9666208	22	male	whole blood	healthy	RNA-Seq	Netherlands
GSE134080	GSM3936309	SRR9666231	22	male	whole blood	healthy	RNA-Seq	Netherlands
GSE134080	GSM3936313	SRR9666235	22	female	whole blood	healthy	RNA-Seq	Netherlands
GSE134637	GSM3960654	SRR9727503	22	female	whole blood	Healthy	RNA-Seq	USA
GSE134637	GSM3960656	SRR9727505	22	male	whole blood	Healthy	RNA-Seq	USA
GSE134637	GSM3960661	SRR9727510	22	female	whole blood	Healthy	RNA-Seq	USA
GSE134637	GSM3960663	SRR9727512	22	female	whole blood	Healthy	RNA-Seq	USA
GSE134637	GSM3960703	SRR9727552	22	female	whole blood	Healthy	RNA-Seq	USA
GSE124326	GSM3529353	SRR8368168	22.43	male	peripheral whole blood	Control	RNA-Seq	USA	lithium use (non-user=0, user = 1): 0	tobacco use: 0
GSE124326	GSM3529262	SRR8368077	22.66	female	peripheral whole blood	Control	RNA-Seq	USA	lithium use (non-user=0, user = 1): 0	tobacco use: 0
GSE124326	GSM3529128	SRR8367783	22.78	female	peripheral whole blood	Control	RNA-Seq	USA	lithium use (non-user=0, user = 1): 0	tobacco use: 0
GSE124326	GSM3529292	SRR8368107	22.88	female	peripheral whole blood	Control	RNA-Seq	USA	lithium use (non-user=0, user = 1): 0	tobacco use: 0
GSE124326	GSM3529520	SRR8367919	22.95	female	peripheral whole blood	Control	RNA-Seq	USA	lithium use (non-user=0, user = 1): 0	tobacco use: NA
GSE94438	GSM2475325	SRR5225322	23	female	blood	Control	RNA-Seq	USA
GSE94438	GSM2475393	SRR5225390	23	male	blood	Control	RNA-Seq	USA
GSE94438	GSM2475422	SRR5225419	23	female	blood	Control	RNA-Seq	USA
GSE94438	GSM2475501	SRR5225498	23	female	blood	Control	RNA-Seq	USA
GSE94438	GSM2475503	SRR5225500	23	female	blood	Control	RNA-Seq	USA
GSE94438	GSM2475507	SRR5225504	23	female	blood	Control	RNA-Seq	USA
GSE94438	GSM2475508	SRR5225505	23	female	blood	Control	RNA-Seq	USA
GSE94438	GSM2475509	SRR5225506	23	female	blood	Control	RNA-Seq	USA
GSE94438	GSM2475515	SRR5225512	23	female	blood	Control	RNA-Seq	USA
GSE94438	GSM2475521	SRR5225518	23	male	blood	Control	RNA-Seq	USA
GSE94438	GSM2475542	SRR5225539	23	female	blood	Control	RNA-Seq	USA
GSE94438	GSM2475550	SRR5225547	23	female	blood	Control	RNA-Seq	USA
GSE94438	GSM2475641	SRR5225638	23	female	blood	Control	RNA-Seq	USA
GSE94438	GSM2475645	SRR5225642	23	female	blood	Control	RNA-Seq	USA
GSE94438	GSM2475749	SRR5225746	23	female	blood	Control	RNA-Seq	USA
GSE123658	GSM3509039	SRR8312667	23	male	healthy	Whole blood	RNA-Seq	France
GSE134080	GSM3936218	SRR9666152	23	female	whole blood	healthy	RNA-Seq	Netherlands
GSE134080	GSM3936219	SRR9666153	23	male	whole blood	healthy	RNA-Seq	Netherlands
GSE134080	GSM3936222	SRR9666156	23	female	whole blood	healthy	RNA-Seq	Netherlands
GSE134080	GSM3936226	SRR9666160	23	female	whole blood	healthy	RNA-Seq	Netherlands
GSE134080	GSM3936238	SRR9666172	23	male	whole blood	healthy	RNA-Seq	Netherlands
GSE134080	GSM3936239	SRR9666173	23	male	whole blood	healthy	RNA-Seq	Netherlands
GSE134080	GSM3936263	SRR9666192	23	male	whole blood	healthy	RNA-Seq	Netherlands
GSE134080	GSM3936277	SRR9666199	23	male	whole blood	healthy	RNA-Seq	Netherlands
GSE134080	GSM3936280	SRR9666202	23	female	whole blood	healthy	RNA-Seq	Netherlands
GSE134080	GSM3936289	SRR9666211	23	male	whole blood	healthy	RNA-Seq	Netherlands
GSE134080	GSM3936293	SRR9666215	23	female	whole blood	healthy	RNA-Seq	Netherlands
GSE134080	GSM3936295	SRR9666217	23	male	whole blood	healthy	RNA-Seq	Netherlands
GSE134080	GSM3936296	SRR9666218	23	male	whole blood	healthy	RNA-Seq	Netherlands
GSE134080	GSM3936297	SRR9666219	23	female	whole blood	healthy	RNA-Seq	Netherlands
GSE134080	GSM3936306	SRR9666228	23	female	whole blood	healthy	RNA-Seq	Netherlands
GSE134637	GSM3960677	SRR9727526	23	female	whole blood	Healthy	RNA-Seq	USA
GSE134637	GSM3960679	SRR9727528	23	female	whole blood	Healthy	RNA-Seq	USA
GSE134637	GSM3960707	SRR9727556	23	female	whole blood	Healthy	RNA-Seq	USA
GSE134637	GSM3960723	SRR9727572	23	female	whole blood	Healthy	RNA-Seq	USA
GSE136371	GSM4047519	SRR10037633	23	male	whole blood	healthy control	RNA-Seq	France
GSE136371	GSM4047521	SRR10037635	23	male	whole blood	healthy control	RNA-Seq	France
GSE136371	GSM4047522	SRR10037636	23	male	whole blood	healthy control	RNA-Seq	France
GSE124326	GSM3529130	SRR8367785	23.02	female	peripheral whole blood	Control	RNA-Seq	USA	lithium use (non-user=0, user = 1): 0	tobacco use: 0
GSE124326	GSM3529392	SRR8368207	23.03	female	peripheral whole blood	Control	RNA-Seq	USA	lithium use (non-user=0, user = 1): 0	tobacco use: 0
GSE124326	GSM3529150	SRR8367805	23.1	male	peripheral whole blood	Control	RNA-Seq	USA	lithium use (non-user=0, user = 1): 0	tobacco use: 1
GSE124326	GSM3529389	SRR8368204	23.18	female	peripheral whole blood	Control	RNA-Seq	USA	lithium use (non-user=0, user = 1): 0	tobacco use: 1
GSE124326	GSM3529245	SRR8368060	23.25	male	peripheral whole blood	Control	RNA-Seq	USA	lithium use (non-user=0, user = 1): 0	tobacco use: 0
GSE124326	GSM3529120	SRR8367775	23.28	female	peripheral whole blood	Control	RNA-Seq	USA	lithium use (non-user=0, user = 1): 0	tobacco use: 1
GSE124326	GSM3529595	SRR8367994	23.38	female	peripheral whole blood	Control	RNA-Seq	USA	lithium use (non-user=0, user = 1): 0	tobacco use: 0
GSE124326	GSM3529569	SRR8367968	23.87	male	peripheral whole blood	Control	RNA-Seq	USA	lithium use (non-user=0, user = 1): 0	tobacco use: 0
GSE94438	GSM2475397	SRR5225394	24	female	blood	Control	RNA-Seq	USA
GSE94438	GSM2475407	SRR5225404	24	female	blood	Control	RNA-Seq	USA
GSE94438	GSM2475457	SRR5225454	24	male	blood	Control	RNA-Seq	USA
GSE94438	GSM2475463	SRR5225460	24	male	blood	Control	RNA-Seq	USA
GSE94438	GSM2475465	SRR5225462	24	male	blood	Control	RNA-Seq	USA
GSE94438	GSM2475466	SRR5225463	24	male	blood	Control	RNA-Seq	USA
GSE94438	GSM2475468	SRR5225465	24	male	blood	Control	RNA-Seq	USA
GSE94438	GSM2475470	SRR5225467	24	male	blood	Control	RNA-Seq	USA
GSE94438	GSM2475496	SRR5225493	24	female	blood	Control	RNA-Seq	USA
GSE94438	GSM2475543	SRR5225540	24	female	blood	Control	RNA-Seq	USA
GSE94438	GSM2475549	SRR5225546	24	female	blood	Control	RNA-Seq	USA
GSE94438	GSM2475637	SRR5225634	24	female	blood	Control	RNA-Seq	USA
GSE94438	GSM2475644	SRR5225641	24	female	blood	Control	RNA-Seq	USA
GSE94438	GSM2475651	SRR5225648	24	male	blood	Control	RNA-Seq	USA
GSE94438	GSM2475652	SRR5225649	24	male	blood	Control	RNA-Seq	USA
GSE123658	GSM3509032	SRR8312660	24	male	healthy	Whole blood	RNA-Seq	France
GSE123658	GSM3509045	SRR8312673	24	male	healthy	Whole blood	RNA-Seq	France
GSE134080	GSM3936214	SRR9666148	24	male	whole blood	healthy	RNA-Seq	Netherlands
GSE134080	GSM3936221	SRR9666155	24	female	whole blood	healthy	RNA-Seq	Netherlands
GSE134080	GSM3936229	SRR9666163	24	female	whole blood	healthy	RNA-Seq	Netherlands
GSE134080	GSM3936240	SRR9666174	24	female	whole blood	healthy	RNA-Seq	Netherlands
GSE134080	GSM3936253	SRR9666187	24	male	whole blood	healthy	RNA-Seq	Netherlands
GSE134080	GSM3936257	SRR9666190	24	female	whole blood	healthy	RNA-Seq	Netherlands
GSE134080	GSM3936273	SRR9666195	24	female	whole blood	healthy	RNA-Seq	Netherlands
GSE134080	GSM3936290	SRR9666212	24	female	whole blood	healthy	RNA-Seq	Netherlands
GSE134080	GSM3936305	SRR9666227	24	male	whole blood	healthy	RNA-Seq	Netherlands
GSE134080	GSM3936308	SRR9666230	24	female	whole blood	healthy	RNA-Seq	Netherlands
GSE134080	GSM3936310	SRR9666232	24	female	whole blood	healthy	RNA-Seq	Netherlands
GSE134080	GSM3936316	SRR9666238	24	male	whole blood	healthy	RNA-Seq	Netherlands
GSE134637	GSM3960664	SRR9727513	24	female	whole blood	Healthy	RNA-Seq	USA
GSE134637	GSM3960725	SRR9727574	24	female	whole blood	Healthy	RNA-Seq	USA
GSE136371	GSM4047523	SRR10037637	24	male	whole blood	healthy control	RNA-Seq	France
GSE124326	GSM3529209	SRR8368024	24.12	male	peripheral whole blood	Control	RNA-Seq	USA	lithium use (non-user=0, user = 1): 0	tobacco use: 0
GSE124326	GSM3529160	SRR8367815	24.2	female	peripheral whole blood	Control	RNA-Seq	USA	lithium use (non-user=0, user = 1): 0	tobacco use: 0
GSE124326	GSM3529355	SRR8368170	24.23	female	peripheral whole blood	Control	RNA-Seq	USA	lithium use (non-user=0, user = 1): 0	tobacco use: 0
GSE124326	GSM3529212	SRR8368027	24.96	male	peripheral whole blood	Control	RNA-Seq	USA	lithium use (non-user=0, user = 1): 0	tobacco use: 1
GSE94438	GSM2475338	SRR5225335	25	female	blood	Control	RNA-Seq	USA
GSE94438	GSM2475353	SRR5225350	25	female	blood	Control	RNA-Seq	USA
GSE94438	GSM2475399	SRR5225396	25	male	blood	Control	RNA-Seq	USA
GSE94438	GSM2475475	SRR5225472	25	male	blood	Control	RNA-Seq	USA
GSE94438	GSM2475525	SRR5225522	25	male	blood	Control	RNA-Seq	USA
GSE94438	GSM2475533	SRR5225530	25	male	blood	Control	RNA-Seq	USA
GSE94438	GSM2475612	SRR5225609	25	male	blood	Control	RNA-Seq	USA
GSE94438	GSM2475739	SRR5225736	25	female	blood	Control	RNA-Seq	USA
GSE122485	GSM3467224	SRR8185725	25	male	whole blood	healthy	RNA-Seq	India
GSE123658	GSM3509059	SRR8312687	25	female	healthy	Whole blood	RNA-Seq	France
GSE134080	GSM3936225	SRR9666159	25	male	whole blood	healthy	RNA-Seq	Netherlands
GSE134080	GSM3936274	SRR9666196	25	female	whole blood	healthy	RNA-Seq	Netherlands
GSE134080	GSM3936319	SRR9666241	25	female	whole blood	healthy	RNA-Seq	Netherlands
GSE134637	GSM3960653	SRR9727502	25	male	whole blood	Healthy	RNA-Seq	USA
GSE134637	GSM3960666	SRR9727515	25	female	whole blood	Healthy	RNA-Seq	USA
GSE134637	GSM3960670	SRR9727519	25	female	whole blood	Healthy	RNA-Seq	USA
GSE134637	GSM3960672	SRR9727521	25	male	whole blood	Healthy	RNA-Seq	USA
GSE134637	GSM3960692	SRR9727541	25	female	whole blood	Healthy	RNA-Seq	USA
GSE124326	GSM3529522	SRR8367921	25.2	female	peripheral whole blood	Control	RNA-Seq	USA	lithium use (non-user=0, user = 1): 0	tobacco use: 0
GSE124326	GSM3529167	SRR8367822	25.26	female	peripheral whole blood	Control	RNA-Seq	USA	lithium use (non-user=0, user = 1): 0	tobacco use: 0
GSE124326	GSM3529518	SRR8367917	25.3	female	peripheral whole blood	Control	RNA-Seq	USA	lithium use (non-user=0, user = 1): 0	tobacco use: 0
GSE124326	GSM3529124	SRR8367779	25.65	female	peripheral whole blood	Control	RNA-Seq	USA	lithium use (non-user=0, user = 1): 0	tobacco use: 1
GSE124326	GSM3529228	SRR8368043	25.74	male	peripheral whole blood	Control	RNA-Seq	USA	lithium use (non-user=0, user = 1): 0	tobacco use: 0
GSE94438	GSM2475377	SRR5225374	26	female	blood	Control	RNA-Seq	USA
GSE94438	GSM2475417	SRR5225414	26	male	blood	Control	RNA-Seq	USA
GSE94438	GSM2475451	SRR5225448	26	female	blood	Control	RNA-Seq	USA
GSE94438	GSM2475478	SRR5225475	26	male	blood	Control	RNA-Seq	USA
GSE94438	GSM2475480	SRR5225477	26	male	blood	Control	RNA-Seq	USA
GSE94438	GSM2475559	SRR5225556	26	female	blood	Control	RNA-Seq	USA
GSE94438	GSM2475674	SRR5225671	26	male	blood	Control	RNA-Seq	USA
GSE94438	GSM2475747	SRR5225744	26	male	blood	Control	RNA-Seq	USA
GSE123658	GSM3509060	SRR8312688	26	female	healthy	Whole blood	RNA-Seq	France
GSE123658	GSM3509062	SRR8312690	26	female	healthy	Whole blood	RNA-Seq	France
GSE134080	GSM3936233	SRR9666167	26	male	whole blood	healthy	RNA-Seq	Netherlands
GSE134080	GSM3936300	SRR9666222	26	male	whole blood	healthy	RNA-Seq	Netherlands
GSE134637	GSM3960649	SRR9727498	26	male	whole blood	Healthy	RNA-Seq	USA
GSE134637	GSM3960673	SRR9727522	26	female	whole blood	Healthy	RNA-Seq	USA
GSE134637	GSM3960674	SRR9727523	26	female	whole blood	Healthy	RNA-Seq	USA
GSE134637	GSM3960676	SRR9727525	26	male	whole blood	Healthy	RNA-Seq	USA
GSE134637	GSM3960700	SRR9727549	26	female	whole blood	Healthy	RNA-Seq	USA
GSE134637	GSM3960718	SRR9727567	26	female	whole blood	Healthy	RNA-Seq	USA
GSE134637	GSM3960722	SRR9727571	26	male	whole blood	Healthy	RNA-Seq	USA
GSE136371	GSM4047531	SRR10037645	26	male	whole blood	healthy control	RNA-Seq	France
GSE124326	GSM3529236	SRR8368051	26.01	female	peripheral whole blood	Control	RNA-Seq	USA	lithium use (non-user=0, user = 1): 0	tobacco use: 0
GSE124326	GSM3529222	SRR8368037	26.55	female	peripheral whole blood	Control	RNA-Seq	USA	lithium use (non-user=0, user = 1): 0	tobacco use: 0
GSE124326	GSM3529357	SRR8368172	26.59	female	peripheral whole blood	Control	RNA-Seq	USA	lithium use (non-user=0, user = 1): 0	tobacco use: 0
GSE124326	GSM3529185	SRR8368000	26.81	male	peripheral whole blood	Control	RNA-Seq	USA	lithium use (non-user=0, user = 1): 0	tobacco use: 0
GSE124326	GSM3529542	SRR8367941	26.9	female	peripheral whole blood	Control	RNA-Seq	USA	lithium use (non-user=0, user = 1): 0	tobacco use: 0
GSE94438	GSM2475412	SRR5225409	27	male	blood	Control	RNA-Seq	USA
GSE94438	GSM2475482	SRR5225479	27	female	blood	Control	RNA-Seq	USA
GSE94438	GSM2475522	SRR5225519	27	male	blood	Control	RNA-Seq	USA
GSE94438	GSM2475530	SRR5225527	27	male	blood	Control	RNA-Seq	USA
GSE123658	GSM3509063	SRR8312691	27	male	healthy	Whole blood	RNA-Seq	France
GSE134080	GSM3936237	SRR9666171	27	male	whole blood	healthy	RNA-Seq	Netherlands
GSE134080	GSM3936314	SRR9666236	27	male	whole blood	healthy	RNA-Seq	Netherlands
GSE134637	GSM3960682	SRR9727531	27	male	whole blood	Healthy	RNA-Seq	USA
GSE134637	GSM3960699	SRR9727548	27	female	whole blood	Healthy	RNA-Seq	USA
GSE134637	GSM3960706	SRR9727555	27	female	whole blood	Healthy	RNA-Seq	USA
GSE134637	GSM3960714	SRR9727563	27	male	whole blood	Healthy	RNA-Seq	USA
GSE134637	GSM3960720	SRR9727569	27	male	whole blood	Healthy	RNA-Seq	USA
GSE136371	GSM4047525	SRR10037639	27	female	whole blood	healthy control	RNA-Seq	France
GSE169687	GSM5212356	SRR14076286	27	male	Peripheral blood	Control	RNA-Seq	Australia
GSE193952	GSM5824093	SRR17660825	28	male	Blood	Control1	RNA-Seq	USA			White/Caucasian
GSE124326	GSM3529148	SRR8367803	27.14	male	peripheral whole blood	Control	RNA-Seq	USA	lithium use (non-user=0, user = 1): 0	tobacco use: NA
GSE124326	GSM3529358	SRR8368173	27.59	female	peripheral whole blood	Control	RNA-Seq	USA	lithium use (non-user=0, user = 1): 0	tobacco use: 0
GSE94438	GSM2475326	SRR5225323	28	female	blood	Control	RNA-Seq	USA
GSE94438	GSM2475334	SRR5225331	28	female	blood	Control	RNA-Seq	USA
GSE94438	GSM2475371	SRR5225368	28	female	blood	Control	RNA-Seq	USA
GSE94438	GSM2475459	SRR5225456	28	male	blood	Control	RNA-Seq	USA
GSE94438	GSM2475500	SRR5225497	28	male	blood	Control	RNA-Seq	USA
GSE123658	GSM3509038	SRR8312666	28	female	healthy	Whole blood	RNA-Seq	France
GSE123658	GSM3509056	SRR8312684	28	female	healthy	Whole blood	RNA-Seq	France
GSE134080	GSM3936213	SRR9666147	28	male	whole blood	healthy	RNA-Seq	Netherlands
GSE134080	GSM3936215	SRR9666149	28	female	whole blood	healthy	RNA-Seq	Netherlands
GSE134080	GSM3936241	SRR9666175	28	female	whole blood	healthy	RNA-Seq	Netherlands
GSE134080	GSM3936315	SRR9666237	28	male	whole blood	healthy	RNA-Seq	Netherlands
GSE134080	GSM3936318	SRR9666240	28	female	whole blood	healthy	RNA-Seq	Netherlands
GSE134637	GSM3960665	SRR9727514	28	male	whole blood	Healthy	RNA-Seq	USA
GSE134637	GSM3960675	SRR9727524	28	male	whole blood	Healthy	RNA-Seq	USA
GSE136371	GSM4047526	SRR10037640	28	male	whole blood	healthy control	RNA-Seq	France
GSE136371	GSM4047532	SRR10037646	28	male	whole blood	healthy control	RNA-Seq	France
GSE169687	GSM5212395	SRR14076325	28	female	Peripheral blood	Control	RNA-Seq	Australia
GSE193952	GSM5824094	SRR17660826	34	male	Blood	Control2	RNA-Seq	USA			White/Caucasian
GSE124326	GSM3529143	SRR8367798	28.18	male	peripheral whole blood	Control	RNA-Seq	USA	lithium use (non-user=0, user = 1): 0	tobacco use: 0
GSE124326	GSM3529183	SRR8367998	28.18	male	peripheral whole blood	Control	RNA-Seq	USA	lithium use (non-user=0, user = 1): 0	tobacco use: 1
GSE124326	GSM3529504	SRR8367903	28.19	male	peripheral whole blood	Control	RNA-Seq	USA	lithium use (non-user=0, user = 1): 0	tobacco use: 0
GSE124326	GSM3529153	SRR8367808	28.38	male	peripheral whole blood	Control	RNA-Seq	USA	lithium use (non-user=0, user = 1): 0	tobacco use: NA
GSE124326	GSM3529199	SRR8368014	28.41	female	peripheral whole blood	Control	RNA-Seq	USA	lithium use (non-user=0, user = 1): 0	tobacco use: NA
GSE124326	GSM3529487	SRR8367886	28.6	male	peripheral whole blood	Control	RNA-Seq	USA	lithium use (non-user=0, user = 1): 0	tobacco use: NA
GSE124326	GSM3529173	SRR8367828	28.98	male	peripheral whole blood	Control	RNA-Seq	USA	lithium use (non-user=0, user = 1): 0	tobacco use: NA
GSE94438	GSM2475331	SRR5225328	29	female	blood	Control	RNA-Seq	USA
GSE94438	GSM2475332	SRR5225329	29	female	blood	Control	RNA-Seq	USA
GSE94438	GSM2475333	SRR5225330	29	female	blood	Control	RNA-Seq	USA
GSE94438	GSM2475342	SRR5225339	29	female	blood	Control	RNA-Seq	USA
GSE94438	GSM2475429	SRR5225426	29	male	blood	Control	RNA-Seq	USA
GSE94438	GSM2475450	SRR5225447	29	female	blood	Control	RNA-Seq	USA
GSE94438	GSM2475577	SRR5225574	29	female	blood	Control	RNA-Seq	USA
GSE122485	GSM3467223	SRR8185724	29	male	whole blood	healthy	RNA-Seq	India
GSE134637	GSM3960701	SRR9727550	29	female	whole blood	Healthy	RNA-Seq	USA
GSE134637	GSM3960724	SRR9727573	29	male	whole blood	Healthy	RNA-Seq	USA
GSE136371	GSM4047527	SRR10037641	29	female	whole blood	healthy control	RNA-Seq	France
GSE124326	GSM3529177	SRR8367832	29.09	male	peripheral whole blood	Control	RNA-Seq	USA	lithium use (non-user=0, user = 1): 0	tobacco use: 0
GSE124326	GSM3529149	SRR8367804	29.15	male	peripheral whole blood	Control	RNA-Seq	USA	lithium use (non-user=0, user = 1): 0	tobacco use: NA
GSE124326	GSM3529134	SRR8367789	29.22	female	peripheral whole blood	Control	RNA-Seq	USA	lithium use (non-user=0, user = 1): 0	tobacco use: 0
GSE124326	GSM3529376	SRR8368191	29.27	female	peripheral whole blood	Control	RNA-Seq	USA	lithium use (non-user=0, user = 1): 0	tobacco use: NA
GSE181228	GSM5492941	SRR15308489	56.84	female	whole blood sample, healthy control	Control	RNA-Seq	USA			White
GSE124326	GSM3529204	SRR8368019	29.52	male	peripheral whole blood	Control	RNA-Seq	USA	lithium use (non-user=0, user = 1): 0	tobacco use: 0
GSE124326	GSM3529202	SRR8368017	29.75	female	peripheral whole blood	Control	RNA-Seq	USA	lithium use (non-user=0, user = 1): 0	tobacco use: 1
GSE124326	GSM3529539	SRR8367938	29.97	female	peripheral whole blood	Control	RNA-Seq	USA	lithium use (non-user=0, user = 1): 0	tobacco use: 0
GSE94438	GSM2475355	SRR5225352	30	male	blood	Control	RNA-Seq	USA
GSE94438	GSM2475384	SRR5225381	30	female	blood	Control	RNA-Seq	USA
GSE94438	GSM2475405	SRR5225402	30	male	blood	Control	RNA-Seq	USA
GSE94438	GSM2475418	SRR5225415	30	male	blood	Control	RNA-Seq	USA
GSE94438	GSM2475514	SRR5225511	30	male	blood	Control	RNA-Seq	USA
GSE94438	GSM2475527	SRR5225524	30	male	blood	Control	RNA-Seq	USA
GSE94438	GSM2475528	SRR5225525	30	male	blood	Control	RNA-Seq	USA
GSE94438	GSM2475575	SRR5225572	30	female	blood	Control	RNA-Seq	USA
GSE94438	GSM2475608	SRR5225605	30	female	blood	Control	RNA-Seq	USA
GSE94438	GSM2475630	SRR5225627	30	female	blood	Control	RNA-Seq	USA
GSE94438	GSM2475710	SRR5225707	30	female	blood	Control	RNA-Seq	USA
GSE94438	GSM2475711	SRR5225708	30	female	blood	Control	RNA-Seq	USA
GSE94438	GSM2475730	SRR5225727	30	female	blood	Control	RNA-Seq	USA
GSE123658	GSM3509043	SRR8312671	30	male	healthy	Whole blood	RNA-Seq	France
GSE123658	GSM3509072	SRR8312700	30	male	healthy	Whole blood	RNA-Seq	France
GSE134637	GSM3960650	SRR9727499	30	male	whole blood	Healthy	RNA-Seq	USA
GSE134637	GSM3960660	SRR9727509	30	female	whole blood	Healthy	RNA-Seq	USA
GSE134637	GSM3960671	SRR9727520	30	male	whole blood	Healthy	RNA-Seq	USA
GSE134637	GSM3960691	SRR9727540	30	female	whole blood	Healthy	RNA-Seq	USA
GSE134637	GSM3960713	SRR9727562	30	male	whole blood	Healthy	RNA-Seq	USA
GSE134637	GSM3960726	SRR9727575	30	female	whole blood	Healthy	RNA-Seq	USA
GSE173697	GSM5277076	SRR14376470	30	male	whole blood	not IRIS	RNA-Seq	Brazil
GSE193952	GSM5824095	SRR17660827	40	male	Blood	Control3	RNA-Seq	USA			White/Caucasian
GSE124326	GSM3529141	SRR8367796	30.12	male	peripheral whole blood	Control	RNA-Seq	USA	lithium use (non-user=0, user = 1): 0	tobacco use: 0
GSE124326	GSM3529132	SRR8367787	30.38	female	peripheral whole blood	Control	RNA-Seq	USA	lithium use (non-user=0, user = 1): 0	tobacco use: NA
GSE124326	GSM3529485	SRR8367884	30.44	female	peripheral whole blood	Control	RNA-Seq	USA	lithium use (non-user=0, user = 1): 0	tobacco use: 0
GSE124326	GSM3529147	SRR8367802	30.64	male	peripheral whole blood	Control	RNA-Seq	USA	lithium use (non-user=0, user = 1): 0	tobacco use: 0
GSE124326	GSM3529580	SRR8367979	30.83	male	peripheral whole blood	Control	RNA-Seq	USA	lithium use (non-user=0, user = 1): 0	tobacco use: 0
GSE94438	GSM2475431	SRR5225428	31	male	blood	Control	RNA-Seq	USA
GSE94438	GSM2475578	SRR5225575	31	male	blood	Control	RNA-Seq	USA
GSE94438	GSM2475679	SRR5225676	31	female	blood	Control	RNA-Seq	USA
GSE94438	GSM2475699	SRR5225696	31	female	blood	Control	RNA-Seq	USA
GSE134637	GSM3960655	SRR9727504	31	male	whole blood	Healthy	RNA-Seq	USA
GSE134637	GSM3960668	SRR9727517	31	female	whole blood	Healthy	RNA-Seq	USA
GSE134637	GSM3960680	SRR9727529	31	male	whole blood	Healthy	RNA-Seq	USA
GSE136371	GSM4047530	SRR10037644	31	female	whole blood	healthy control	RNA-Seq	France
GSE169687	GSM5212401	SRR14076331	31	female	Peripheral blood	Control	RNA-Seq	Australia
GSE173697	GSM5277075	SRR14376469	31	male	whole blood	not IRIS	RNA-Seq	Brazil
GSE124326	GSM3529557	SRR8367956	31.01	male	peripheral whole blood	Control	RNA-Seq	USA	lithium use (non-user=0, user = 1): 0	tobacco use: 1
GSE124326	GSM3529511	SRR8367910	31.03	female	peripheral whole blood	Control	RNA-Seq	USA	lithium use (non-user=0, user = 1): 0	tobacco use: 0
GSE181228	GSM5492942	SRR15308491	54.88	female	whole blood sample, healthy control	Control	RNA-Seq	USA			White
GSE124326	GSM3529517	SRR8367916	31.55	male	peripheral whole blood	Control	RNA-Seq	USA	lithium use (non-user=0, user = 1): 0	tobacco use: 0
GSE181228	GSM5492943	SRR15308493	43.11	female	whole blood sample, healthy control	Control	RNA-Seq	USA			White
GSE124326	GSM3529395	SRR8368210	31.91	female	peripheral whole blood	Control	RNA-Seq	USA	lithium use (non-user=0, user = 1): 0	tobacco use: 0
GSE124326	GSM3529558	SRR8367957	31.96	male	peripheral whole blood	Control	RNA-Seq	USA	lithium use (non-user=0, user = 1): 0	tobacco use: 0
GSE94438	GSM2475367	SRR5225364	32	female	blood	Control	RNA-Seq	USA
GSE94438	GSM2475416	SRR5225413	32	male	blood	Control	RNA-Seq	USA
GSE94438	GSM2475537	SRR5225534	32	male	blood	Control	RNA-Seq	USA
GSE94438	GSM2475671	SRR5225668	32	male	blood	Control	RNA-Seq	USA
GSE94438	GSM2475726	SRR5225723	32	female	blood	Control	RNA-Seq	USA
GSE123658	GSM3509055	SRR8312683	32	male	healthy	Whole blood	RNA-Seq	France
GSE134080	GSM3936246	SRR9666180	32	male	whole blood	healthy	RNA-Seq	Netherlands
GSE134637	GSM3960667	SRR9727516	32	male	whole blood	Healthy	RNA-Seq	USA
GSE182038	GSM5516699	SRR15440807	32	male	Peripheral Blood	Healthy	RNA-Seq	USA
GSE222889	GSM6934599	SRR23078834	32	NA	peripheral blood	HC	RNA-Seq	Czech Republic				healthy people with no transplant and no immunosuppression
GSE124326	GSM3529546	SRR8367945	32.06	female	peripheral whole blood	Control	RNA-Seq	USA	lithium use (non-user=0, user = 1): 0	tobacco use: NA
GSE181228	GSM5492944	SRR15308495	61.87	female	whole blood sample, healthy control	Control	RNA-Seq	USA			White
GSE124326	GSM3529131	SRR8367786	32.29	female	peripheral whole blood	Control	RNA-Seq	USA	lithium use (non-user=0, user = 1): 0	tobacco use: 0
GSE124326	GSM3529531	SRR8367930	32.34	male	peripheral whole blood	Control	RNA-Seq	USA	lithium use (non-user=0, user = 1): 0	tobacco use: 0
GSE94438	GSM2475656	SRR5225653	33	male	blood	Control	RNA-Seq	USA
GSE123658	GSM3509071	SRR8312699	33	male	healthy	Whole blood	RNA-Seq	France
GSE134080	GSM3936227	SRR9666161	33	male	whole blood	healthy	RNA-Seq	Netherlands
GSE134637	GSM3960702	SRR9727551	33	female	whole blood	Healthy	RNA-Seq	USA
GSE134637	GSM3960712	SRR9727561	33	female	whole blood	Healthy	RNA-Seq	USA
GSE136371	GSM4047517	SRR10037631	33	male	whole blood	healthy control	RNA-Seq	France
GSE173697	GSM5277121	SRR14376515	33	male	whole blood	not IRIS	RNA-Seq	Brazil
GSE173697	GSM5277122	SRR14376516	33	male	whole blood	not IRIS	RNA-Seq	Brazil
GSE182038	GSM5516691	SRR15440799	33	female	Peripheral Blood	Healthy	RNA-Seq	USA
GSE193952	GSM5824096	SRR17660828	43	male	Blood	Control4	RNA-Seq	USA			White/Caucasian
GSE124326	GSM3529189	SRR8368004	33.1	female	peripheral whole blood	Control	RNA-Seq	USA	lithium use (non-user=0, user = 1): 0	tobacco use: 0
GSE124326	GSM3529142	SRR8367797	33.36	male	peripheral whole blood	Control	RNA-Seq	USA	lithium use (non-user=0, user = 1): 0	tobacco use: 0
GSE124326	GSM3529137	SRR8367792	33.42	female	peripheral whole blood	Control	RNA-Seq	USA	lithium use (non-user=0, user = 1): 0	tobacco use: 0
GSE124326	GSM3529573	SRR8367972	33.8	male	peripheral whole blood	Control	RNA-Seq	USA	lithium use (non-user=0, user = 1): 0	tobacco use: 1
GSE124326	GSM3529514	SRR8367913	33.83	female	peripheral whole blood	Control	RNA-Seq	USA	lithium use (non-user=0, user = 1): 0	tobacco use: 0
GSE94438	GSM2475572	SRR5225569	34	female	blood	Control	RNA-Seq	USA
GSE124326	GSM3529526	SRR8367925	34	female	peripheral whole blood	Control	RNA-Seq	USA	lithium use (non-user=0, user = 1): 0	tobacco use: 0
GSE134637	GSM3960647	SRR9727496	34	female	whole blood	Healthy	RNA-Seq	USA
GSE134637	GSM3960704	SRR9727553	34	female	whole blood	Healthy	RNA-Seq	USA
GSE136371	GSM4047528	SRR10037642	34	female	whole blood	healthy control	RNA-Seq	France
GSE169687	GSM5212350	SRR14076280	34	male	Peripheral blood	Control	RNA-Seq	Australia
GSE173697	GSM5277067	SRR14376461	34	male	whole blood	not IRIS	RNA-Seq	Brazil
GSE173697	GSM5277074	SRR14376468	34	male	whole blood	not IRIS	RNA-Seq	Brazil
GSE173697	GSM5277108	SRR14376502	34	female	whole blood	not IRIS	RNA-Seq	Brazil
GSE173697	GSM5277109	SRR14376503	34	female	whole blood	not IRIS	RNA-Seq	Brazil
GSE173697	GSM5277110	SRR14376504	34	female	whole blood	not IRIS	RNA-Seq	Brazil
GSE193952	GSM5824097	SRR17660829	53	male	Blood	Control5	RNA-Seq	USA			White/Caucasian
GSE124326	GSM3529206	SRR8368021	34.26	male	peripheral whole blood	Control	RNA-Seq	USA	lithium use (non-user=0, user = 1): 0	tobacco use: 0
GSE124326	GSM3529489	SRR8367888	34.71	female	peripheral whole blood	Control	RNA-Seq	USA	lithium use (non-user=0, user = 1): 0	tobacco use: 0
GSE94438	GSM2475327	SRR5225324	35	female	blood	Control	RNA-Seq	USA
GSE94438	GSM2475329	SRR5225326	35	female	blood	Control	RNA-Seq	USA
GSE94438	GSM2475336	SRR5225333	35	female	blood	Control	RNA-Seq	USA
GSE94438	GSM2475385	SRR5225382	35	female	blood	Control	RNA-Seq	USA
GSE94438	GSM2475400	SRR5225397	35	male	blood	Control	RNA-Seq	USA
GSE94438	GSM2475556	SRR5225553	35	male	blood	Control	RNA-Seq	USA
GSE94438	GSM2475611	SRR5225608	35	male	blood	Control	RNA-Seq	USA
GSE94438	GSM2475724	SRR5225721	35	female	blood	Control	RNA-Seq	USA
GSE94438	GSM2475727	SRR5225724	35	female	blood	Control	RNA-Seq	USA
GSE122485	GSM3467225	SRR8185726	35	female	whole blood	healthy	RNA-Seq	India
GSE123658	GSM3509051	SRR8312679	35	female	healthy	Whole blood	RNA-Seq	France
GSE123658	GSM3509067	SRR8312695	35	female	healthy	Whole blood	RNA-Seq	France
GSE123658	GSM3509073	SRR8312701	35	female	healthy	Whole blood	RNA-Seq	France
GSE134637	GSM3960669	SRR9727518	35	male	whole blood	Healthy	RNA-Seq	USA
GSE173697	GSM5277066	SRR14376460	35	female	whole blood	not IRIS	RNA-Seq	Brazil
GSE173697	GSM5277091	SRR14376485	35	female	whole blood	not IRIS	RNA-Seq	Brazil
GSE173697	GSM5277125	SRR14376519	35	male	whole blood	not IRIS	RNA-Seq	Brazil
GSE173697	GSM5277126	SRR14376520	35	male	whole blood	not IRIS	RNA-Seq	Brazil
GSE124326	GSM3529326	SRR8368141	35.72	male	peripheral whole blood	Control	RNA-Seq	USA	lithium use (non-user=0, user = 1): 0	tobacco use: 0
GSE124326	GSM3529123	SRR8367778	35.86	female	peripheral whole blood	Control	RNA-Seq	USA	lithium use (non-user=0, user = 1): 0	tobacco use: 0
GSE124326	GSM3529486	SRR8367885	35.88	female	peripheral whole blood	Control	RNA-Seq	USA	lithium use (non-user=0, user = 1): 0	tobacco use: 0
GSE94438	GSM2475356	SRR5225353	36	female	blood	Control	RNA-Seq	USA
GSE94438	GSM2475670	SRR5225667	36	male	blood	Control	RNA-Seq	USA
GSE123658	GSM3509034	SRR8312662	36	female	healthy	Whole blood	RNA-Seq	France
GSE123658	GSM3509041	SRR8312669	36	female	healthy	Whole blood	RNA-Seq	France
GSE134637	GSM3960659	SRR9727508	36	female	whole blood	Healthy	RNA-Seq	USA
GSE136371	GSM4047518	SRR10037632	36	female	whole blood	healthy control	RNA-Seq	France
GSE173697	GSM5277060	SRR14376454	36	male	whole blood	not IRIS	RNA-Seq	Brazil
GSE173697	GSM5277077	SRR14376471	36	male	whole blood	not IRIS	RNA-Seq	Brazil
GSE173697	GSM5277078	SRR14376472	36	male	whole blood	not IRIS	RNA-Seq	Brazil
GSE173697	GSM5277100	SRR14376494	36	male	whole blood	not IRIS	RNA-Seq	Brazil
GSE173697	GSM5277102	SRR14376496	36	male	whole blood	not IRIS	RNA-Seq	Brazil
GSE173697	GSM5277103	SRR14376497	36	male	whole blood	not IRIS	RNA-Seq	Brazil
GSE173697	GSM5277127	SRR14376521	36	male	whole blood	not IRIS	RNA-Seq	Brazil
GSE124326	GSM3529139	SRR8367794	36.16	female	peripheral whole blood	Control	RNA-Seq	USA	lithium use (non-user=0, user = 1): 0	tobacco use: 0
GSE124326	GSM3529195	SRR8368010	36.94	female	peripheral whole blood	Control	RNA-Seq	USA	lithium use (non-user=0, user = 1): 0	tobacco use: NA
GSE181228	GSM5492945	SRR15308497	56.1	male	whole blood sample, healthy control	Control	RNA-Seq	USA			White
GSE94438	GSM2475481	SRR5225478	37	female	blood	Control	RNA-Seq	USA
GSE94438	GSM2475587	SRR5225584	37	female	blood	Control	RNA-Seq	USA
GSE94438	GSM2475590	SRR5225587	37	female	blood	Control	RNA-Seq	USA
GSE94438	GSM2475592	SRR5225589	37	female	blood	Control	RNA-Seq	USA
GSE94438	GSM2475595	SRR5225592	37	female	blood	Control	RNA-Seq	USA
GSE94438	GSM2475615	SRR5225612	37	male	blood	Control	RNA-Seq	USA
GSE94438	GSM2475653	SRR5225650	37	female	blood	Control	RNA-Seq	USA
GSE94438	GSM2475662	SRR5225659	37	female	blood	Control	RNA-Seq	USA
GSE94438	GSM2475698	SRR5225695	37	female	blood	Control	RNA-Seq	USA
GSE123658	GSM3509035	SRR8312663	37	male	healthy	Whole blood	RNA-Seq	France
GSE134637	GSM3960662	SRR9727511	37	female	whole blood	Healthy	RNA-Seq	USA
GSE136371	GSM4047524	SRR10037638	37	female	whole blood	healthy control	RNA-Seq	France
GSE173697	GSM5277104	SRR14376498	37	male	whole blood	not IRIS	RNA-Seq	Brazil
GSE124326	GSM3529156	SRR8367811	37.55	male	peripheral whole blood	Control	RNA-Seq	USA	lithium use (non-user=0, user = 1): 0	tobacco use: 0
GSE124326	GSM3529190	SRR8368005	37.63	female	peripheral whole blood	Control	RNA-Seq	USA	lithium use (non-user=0, user = 1): 0	tobacco use: 0
GSE124326	GSM3529193	SRR8368008	37.7	male	peripheral whole blood	Control	RNA-Seq	USA	lithium use (non-user=0, user = 1): 0	tobacco use: NA
GSE124326	GSM3529585	SRR8367984	37.82	female	peripheral whole blood	Control	RNA-Seq	USA	lithium use (non-user=0, user = 1): 0	tobacco use: 0
GSE94438	GSM2475581	SRR5225578	38	male	blood	Control	RNA-Seq	USA
GSE94438	GSM2475599	SRR5225596	38	female	blood	Control	RNA-Seq	USA
GSE94438	GSM2475604	SRR5225601	38	female	blood	Control	RNA-Seq	USA
GSE134637	GSM3960652	SRR9727501	38	male	whole blood	Healthy	RNA-Seq	USA
GSE136371	GSM4047520	SRR10037634	38	male	whole blood	healthy control	RNA-Seq	France
GSE173697	GSM5277059	SRR14376453	38	male	whole blood	not IRIS	RNA-Seq	Brazil
GSE173697	GSM5277064	SRR14376458	38	female	whole blood	not IRIS	RNA-Seq	Brazil
GSE173697	GSM5277072	SRR14376466	38	male	whole blood	not IRIS	RNA-Seq	Brazil
GSE182038	GSM5516695	SRR15440803	38	male	Peripheral Blood	Healthy	RNA-Seq	USA
GSE182038	GSM5516696	SRR15440804	38	male	Peripheral Blood	Healthy	RNA-Seq	USA
GSE195599	GSM5841556	SRR17794312	38	male	Peripheral whole blood	healthy	RNA-Seq	China
GSE124326	GSM3529196	SRR8368011	38.24	female	peripheral whole blood	Control	RNA-Seq	USA	lithium use (non-user=0, user = 1): 0	tobacco use: 0
GSE181228	GSM5492946	SRR15308499	61.5	female	whole blood sample, healthy control	Control	RNA-Seq	USA			Asian
GSE124326	GSM3529490	SRR8367889	38.34	male	peripheral whole blood	Control	RNA-Seq	USA	lithium use (non-user=0, user = 1): 0	tobacco use: 0
GSE124326	GSM3529213	SRR8368028	38.96	male	peripheral whole blood	Control	RNA-Seq	USA	lithium use (non-user=0, user = 1): 0	tobacco use: 0
GSE94438	GSM2475348	SRR5225345	39	female	blood	Control	RNA-Seq	USA
GSE94438	GSM2475349	SRR5225346	39	female	blood	Control	RNA-Seq	USA
GSE94438	GSM2475391	SRR5225388	39	male	blood	Control	RNA-Seq	USA
GSE173697	GSM5277063	SRR14376457	39	female	whole blood	not IRIS	RNA-Seq	Brazil
GSE173697	GSM5277071	SRR14376465	39	male	whole blood	not IRIS	RNA-Seq	Brazil
GSE173697	GSM5277090	SRR14376484	39	male	whole blood	not IRIS	RNA-Seq	Brazil
GSE182038	GSM5516697	SRR15440805	39	male	Peripheral Blood	Healthy	RNA-Seq	USA
GSE182038	GSM5516698	SRR15440806	39	male	Peripheral Blood	Healthy	RNA-Seq	USA
GSE193952	GSM5824098	SRR17660830	30	male	Blood	Control6	RNA-Seq	USA			African American
GSE124326	GSM3529155	SRR8367810	39.9	female	peripheral whole blood	Control	RNA-Seq	USA	lithium use (non-user=0, user = 1): 0	tobacco use: 0
GSE124326	GSM3529162	SRR8367817	39.9	male	peripheral whole blood	Control	RNA-Seq	USA	lithium use (non-user=0, user = 1): 0	tobacco use: 0
GSE94438	GSM2475350	SRR5225347	40	female	blood	Control	RNA-Seq	USA
GSE94438	GSM2475598	SRR5225595	40	male	blood	Control	RNA-Seq	USA
GSE94438	GSM2475603	SRR5225600	40	male	blood	Control	RNA-Seq	USA
GSE94438	GSM2475709	SRR5225706	40	female	blood	Control	RNA-Seq	USA
GSE94438	GSM2475745	SRR5225742	40	female	blood	Control	RNA-Seq	USA
GSE134080	GSM3936317	SRR9666239	40	male	whole blood	healthy	RNA-Seq	Netherlands
GSE134637	GSM3960710	SRR9727559	40	female	whole blood	Healthy	RNA-Seq	USA
GSE134637	GSM3960711	SRR9727560	40	male	whole blood	Healthy	RNA-Seq	USA
GSE173697	GSM5277092	SRR14376486	40	male	whole blood	not IRIS	RNA-Seq	Brazil
GSE182038	GSM5516694	SRR15440802	40	female	Peripheral Blood	Healthy	RNA-Seq	USA
GSE193952	GSM5824099	SRR17660831	43	male	Blood	Control7	RNA-Seq	USA			White/Caucasian
GSE193952	GSM5824100	SRR17660832	42	male	Blood	Control8	RNA-Seq	USA			White/Caucasian
GSE198123	GSM5939516	SRR18268900	40	male	Blood	Control	RNA-Seq	China
GSE222889	GSM6934593	SRR23078828	40	NA	peripheral blood	HC	RNA-Seq	Czech Republic				healthy people with no transplant and no immunosuppression
GSE124326	GSM3529554	SRR8367953	40.43	male	peripheral whole blood	Control	RNA-Seq	USA	lithium use (non-user=0, user = 1): 0	tobacco use: 1
GSE181228	GSM5492947	SRR15308501	56.13	female	whole blood sample, healthy control	Control	RNA-Seq	USA			White
GSE124326	GSM3529180	SRR8367835	40.75	male	peripheral whole blood	Control	RNA-Seq	USA	lithium use (non-user=0, user = 1): 0	tobacco use: 0
GSE181228	GSM5492948	SRR15308503	53.69	female	whole blood sample, healthy control	Control	RNA-Seq	USA			African American
GSE123658	GSM3509044	SRR8312672	41	female	healthy	Whole blood	RNA-Seq	France
GSE123658	GSM3509057	SRR8312685	41	male	healthy	Whole blood	RNA-Seq	France
GSE134637	GSM3960717	SRR9727566	41	female	whole blood	Healthy	RNA-Seq	USA
GSE198123	GSM5939513	SRR18268903	41	male	Blood	Control	RNA-Seq	China
GSE124326	GSM3529563	SRR8367962	41.06	male	peripheral whole blood	Control	RNA-Seq	USA	lithium use (non-user=0, user = 1): 0	tobacco use: 0
GSE124326	GSM3529581	SRR8367980	41.11	male	peripheral whole blood	Control	RNA-Seq	USA	lithium use (non-user=0, user = 1): 0	tobacco use: 0
GSE124326	GSM3529216	SRR8368031	41.63	female	peripheral whole blood	Control	RNA-Seq	USA	lithium use (non-user=0, user = 1): 0	tobacco use: 0
GSE124326	GSM3529568	SRR8367967	41.84	female	peripheral whole blood	Control	RNA-Seq	USA	lithium use (non-user=0, user = 1): 0	tobacco use: 0
GSE124326	GSM3529218	SRR8368033	41.95	male	peripheral whole blood	Control	RNA-Seq	USA	lithium use (non-user=0, user = 1): 0	tobacco use: 0
GSE124326	GSM3529197	SRR8368012	41.97	female	peripheral whole blood	Control	RNA-Seq	USA	lithium use (non-user=0, user = 1): 0	tobacco use: 0
GSE94438	GSM2475492	SRR5225489	42	female	blood	Control	RNA-Seq	USA
GSE94438	GSM2475551	SRR5225548	42	female	blood	Control	RNA-Seq	USA
GSE94438	GSM2475660	SRR5225657	42	female	blood	Control	RNA-Seq	USA
GSE94438	GSM2475717	SRR5225714	42	female	blood	Control	RNA-Seq	USA
GSE94438	GSM2475723	SRR5225720	42	female	blood	Control	RNA-Seq	USA
GSE94438	GSM2475728	SRR5225725	42	female	blood	Control	RNA-Seq	USA
GSE193952	GSM5824101	SRR17660823	33	male	Blood	Control9	RNA-Seq	USA			White/Caucasian
GSE198123	GSM5939515	SRR18268901	42	male	Blood	Control	RNA-Seq	China
GSE222889	GSM6934603	SRR23078838	42	NA	peripheral blood	HC	RNA-Seq	Czech Republic				healthy people with no transplant and no immunosuppression
GSE181228	GSM5492949	SRR15308505	38.26	female	whole blood sample, healthy control	Control	RNA-Seq	USA			White
GSE124326	GSM3529159	SRR8367814	42.39	female	peripheral whole blood	Control	RNA-Seq	USA	lithium use (non-user=0, user = 1): 0	tobacco use: 0
GSE124326	GSM3529488	SRR8367887	42.63	male	peripheral whole blood	Control	RNA-Seq	USA	lithium use (non-user=0, user = 1): 0	tobacco use: 0
GSE124326	GSM3529512	SRR8367911	42.87	female	peripheral whole blood	Control	RNA-Seq	USA	lithium use (non-user=0, user = 1): 0	tobacco use: NA
GSE124326	GSM3529184	SRR8367999	42.94	male	peripheral whole blood	Control	RNA-Seq	USA	lithium use (non-user=0, user = 1): 0	tobacco use: 1
GSE123658	GSM3509047	SRR8312675	43	male	healthy	Whole blood	RNA-Seq	France
GSE123658	GSM3509054	SRR8312682	43	male	healthy	Whole blood	RNA-Seq	France
GSE134080	GSM3936275	SRR9666197	43	female	whole blood	healthy	RNA-Seq	Netherlands
GSE193952	GSM5824102	SRR17660822	39	male	Blood	Control10	RNA-Seq	USA			White/Caucasian
GSE193952	GSM5824104	SRR17660821	51	male	Blood	Control12	RNA-Seq	USA			N/A
GSE222889	GSM6934605	SRR23078840	43	NA	peripheral blood	HC	RNA-Seq	Czech Republic				healthy people with no transplant and no immunosuppression
GSE181228	GSM5492950	SRR15308507	49.49	female	whole blood sample, healthy control	Control	RNA-Seq	USA			White
GSE124326	GSM3529154	SRR8367809	43.13	male	peripheral whole blood	Control	RNA-Seq	USA	lithium use (non-user=0, user = 1): 0	tobacco use: 0
GSE124326	GSM3529577	SRR8367976	43.42	male	peripheral whole blood	Control	RNA-Seq	USA	lithium use (non-user=0, user = 1): 0	tobacco use: 0
GSE181228	GSM5492951	SRR15308509	54.01	female	whole blood sample, healthy control	Control	RNA-Seq	USA			White
GSE124326	GSM3529493	SRR8367892	43.59	female	peripheral whole blood	Control	RNA-Seq	USA	lithium use (non-user=0, user = 1): 0	tobacco use: 0
GSE124326	GSM3529168	SRR8367823	43.83	female	peripheral whole blood	Control	RNA-Seq	USA	lithium use (non-user=0, user = 1): 0	tobacco use: 0
GSE124326	GSM3529133	SRR8367788	43.89	female	peripheral whole blood	Control	RNA-Seq	USA	lithium use (non-user=0, user = 1): 0	tobacco use: 0
GSE124326	GSM3529217	SRR8368032	43.99	female	peripheral whole blood	Control	RNA-Seq	USA	lithium use (non-user=0, user = 1): 0	tobacco use: 0
GSE94438	GSM2475374	SRR5225371	44	female	blood	Control	RNA-Seq	USA
GSE94438	GSM2475738	SRR5225735	44	female	blood	Control	RNA-Seq	USA
GSE123658	GSM3509046	SRR8312674	44	female	healthy	Whole blood	RNA-Seq	France
GSE134637	GSM3960648	SRR9727497	44	male	whole blood	Healthy	RNA-Seq	USA
GSE134637	GSM3960681	SRR9727530	44	female	whole blood	Healthy	RNA-Seq	USA
GSE134637	GSM3960687	SRR9727536	44	male	whole blood	Healthy	RNA-Seq	USA
GSE173697	GSM5277073	SRR14376467	44	female	whole blood	not IRIS	RNA-Seq	Brazil
GSE173697	GSM5277117	SRR14376511	44	female	whole blood	not IRIS	RNA-Seq	Brazil
GSE173697	GSM5277118	SRR14376512	44	female	whole blood	not IRIS	RNA-Seq	Brazil
GSE198123	GSM5939511	SRR18268905	44	male	Blood	Control	RNA-Seq	China
GSE124326	GSM3529503	SRR8367902	44.11	female	peripheral whole blood	Control	RNA-Seq	USA	lithium use (non-user=0, user = 1): 0	tobacco use: 0
GSE124326	GSM3529176	SRR8367831	44.31	female	peripheral whole blood	Control	RNA-Seq	USA	lithium use (non-user=0, user = 1): 0	tobacco use: NA
GSE124326	GSM3529593	SRR8367992	44.44	female	peripheral whole blood	Control	RNA-Seq	USA	lithium use (non-user=0, user = 1): 0	tobacco use: NA
GSE124326	GSM3529510	SRR8367909	44.53	female	peripheral whole blood	Control	RNA-Seq	USA	lithium use (non-user=0, user = 1): 0	tobacco use: 0
GSE181228	GSM5492952	SRR15308511	71.43	female	whole blood sample, healthy control	Control	RNA-Seq	USA			White
GSE124326	GSM3529572	SRR8367971	44.98	female	peripheral whole blood	Control	RNA-Seq	USA	lithium use (non-user=0, user = 1): 0	tobacco use: NA
GSE94438	GSM2475359	SRR5225356	45	female	blood	Control	RNA-Seq	USA
GSE94438	GSM2475390	SRR5225387	45	female	blood	Control	RNA-Seq	USA
GSE94438	GSM2475415	SRR5225412	45	female	blood	Control	RNA-Seq	USA
GSE94438	GSM2475625	SRR5225622	45	female	blood	Control	RNA-Seq	USA
GSE94438	GSM2475649	SRR5225646	45	female	blood	Control	RNA-Seq	USA
GSE123658	GSM3509052	SRR8312680	45	female	healthy	Whole blood	RNA-Seq	France
GSE123658	GSM3509069	SRR8312697	45	female	healthy	Whole blood	RNA-Seq	France
GSE134637	GSM3960696	SRR9727545	45	male	whole blood	Healthy	RNA-Seq	USA
GSE173697	GSM5277061	SRR14376455	45	female	whole blood	not IRIS	RNA-Seq	Brazil
GSE173697	GSM5277062	SRR14376456	45	female	whole blood	not IRIS	RNA-Seq	Brazil
GSE198123	GSM5939512	SRR18268904	45	male	Blood	Control	RNA-Seq	China
GSE124326	GSM3529144	SRR8367799	45.14	male	peripheral whole blood	Control	RNA-Seq	USA	lithium use (non-user=0, user = 1): 0	tobacco use: NA
GSE124326	GSM3529297	SRR8368112	45.28	female	peripheral whole blood	Control	RNA-Seq	USA	lithium use (non-user=0, user = 1): 0	tobacco use: 0
GSE124326	GSM3529172	SRR8367827	45.33	male	peripheral whole blood	Control	RNA-Seq	USA	lithium use (non-user=0, user = 1): 0	tobacco use: 0
GSE124326	GSM3529181	SRR8367836	45.82	male	peripheral whole blood	Control	RNA-Seq	USA	lithium use (non-user=0, user = 1): 0	tobacco use: 0
GSE181228	GSM5492953	SRR15308513	50.73	male	whole blood sample, healthy control	Control	RNA-Seq	USA			White
GSE94438	GSM2475520	SRR5225517	46	male	blood	Control	RNA-Seq	USA
GSE123658	GSM3509058	SRR8312686	46	male	healthy	Whole blood	RNA-Seq	France
GSE134637	GSM3960651	SRR9727500	46	female	whole blood	Healthy	RNA-Seq	USA
GSE195599	GSM5841555	SRR17794313	46	female	Peripheral whole blood	healthy	RNA-Seq	China
GSE198123	GSM5939510	SRR18268906	46	male	Blood	Control	RNA-Seq	China
GSE222889	GSM6934597	SRR23078832	46	NA	peripheral blood	HC	RNA-Seq	Czech Republic				healthy people with no transplant and no immunosuppression
GSE124326	GSM3529492	SRR8367891	46.09	female	peripheral whole blood	Control	RNA-Seq	USA	lithium use (non-user=0, user = 1): 0	tobacco use: 0
GSE124326	GSM3529208	SRR8368023	46.13	male	peripheral whole blood	Control	RNA-Seq	USA	lithium use (non-user=0, user = 1): 0	tobacco use: 0
GSE124326	GSM3529169	SRR8367824	46.23	male	peripheral whole blood	Control	RNA-Seq	USA	lithium use (non-user=0, user = 1): 0	tobacco use: NA
GSE124326	GSM3529528	SRR8367927	46.31	male	peripheral whole blood	Control	RNA-Seq	USA	lithium use (non-user=0, user = 1): 0	tobacco use: 1
GSE124326	GSM3529166	SRR8367821	46.32	male	peripheral whole blood	Control	RNA-Seq	USA	lithium use (non-user=0, user = 1): 0	tobacco use: NA
GSE124326	GSM3529151	SRR8367806	46.37	female	peripheral whole blood	Control	RNA-Seq	USA	lithium use (non-user=0, user = 1): 0	tobacco use: 0
GSE124326	GSM3529424	SRR8368239	46.54	female	peripheral whole blood	Control	RNA-Seq	USA	lithium use (non-user=0, user = 1): 0	tobacco use: 0
GSE124326	GSM3529164	SRR8367819	46.58	male	peripheral whole blood	Control	RNA-Seq	USA	lithium use (non-user=0, user = 1): 0	tobacco use: 0
GSE124326	GSM3529519	SRR8367918	46.81	female	peripheral whole blood	Control	RNA-Seq	USA	lithium use (non-user=0, user = 1): 0	tobacco use: 1
GSE94438	GSM2475372	SRR5225369	47	female	blood	Control	RNA-Seq	USA
GSE94438	GSM2475579	SRR5225576	47	female	blood	Control	RNA-Seq	USA
GSE94438	GSM2475588	SRR5225585	47	female	blood	Control	RNA-Seq	USA
GSE94438	GSM2475593	SRR5225590	47	female	blood	Control	RNA-Seq	USA
GSE94438	GSM2475601	SRR5225598	47	female	blood	Control	RNA-Seq	USA
GSE94438	GSM2475665	SRR5225662	47	female	blood	Control	RNA-Seq	USA
GSE123658	GSM3509064	SRR8312692	47	female	healthy	Whole blood	RNA-Seq	France
GSE123658	GSM3509070	SRR8312698	47	male	healthy	Whole blood	RNA-Seq	France
GSE134637	GSM3960715	SRR9727564	47	male	whole blood	Healthy	RNA-Seq	USA
GSE173697	GSM5277087	SRR14376481	47	male	whole blood	not IRIS	RNA-Seq	Brazil
GSE173697	GSM5277088	SRR14376482	47	male	whole blood	not IRIS	RNA-Seq	Brazil
GSE198123	GSM5939514	SRR18268902	47	male	Blood	Control	RNA-Seq	China
GSE222889	GSM6934594	SRR23078829	47	NA	peripheral blood	HC	RNA-Seq	Czech Republic				healthy people with no transplant and no immunosuppression
GSE124326	GSM3529564	SRR8367963	47.07	male	peripheral whole blood	Control	RNA-Seq	USA	lithium use (non-user=0, user = 1): 0	tobacco use: NA
GSE124326	GSM3529138	SRR8367793	47.2	female	peripheral whole blood	Control	RNA-Seq	USA	lithium use (non-user=0, user = 1): 0	tobacco use: 1
GSE124326	GSM3529121	SRR8367776	47.22	female	peripheral whole blood	Control	RNA-Seq	USA	lithium use (non-user=0, user = 1): 0	tobacco use: NA
GSE124326	GSM3529161	SRR8367816	47.27	male	peripheral whole blood	Control	RNA-Seq	USA	lithium use (non-user=0, user = 1): 0	tobacco use: 0
GSE181228	GSM5492954	SRR15308515	50.79	female	whole blood sample, healthy control	Control	RNA-Seq	USA			White
GSE124326	GSM3529187	SRR8368002	47.9	male	peripheral whole blood	Control	RNA-Seq	USA	lithium use (non-user=0, user = 1): 0	tobacco use: 0
GSE124326	GSM3529186	SRR8368001	47.95	male	peripheral whole blood	Control	RNA-Seq	USA	lithium use (non-user=0, user = 1): 0	tobacco use: 1
GSE94438	GSM2475373	SRR5225370	48	female	blood	Control	RNA-Seq	USA
GSE94438	GSM2475524	SRR5225521	48	male	blood	Control	RNA-Seq	USA
GSE94438	GSM2475580	SRR5225577	48	male	blood	Control	RNA-Seq	USA
GSE94438	GSM2475583	SRR5225580	48	male	blood	Control	RNA-Seq	USA
GSE94438	GSM2475659	SRR5225656	48	female	blood	Control	RNA-Seq	USA
GSE94438	GSM2475687	SRR5225684	48	female	blood	Control	RNA-Seq	USA
GSE134080	GSM3936294	SRR9666216	48	female	whole blood	healthy	RNA-Seq	Netherlands
GSE134080	GSM3936320	SRR9666242	48	male	whole blood	healthy	RNA-Seq	Netherlands
GSE134637	GSM3960690	SRR9727539	48	female	whole blood	Healthy	RNA-Seq	USA
GSE169687	GSM5212351	SRR14076281	48	male	Peripheral blood	Control	RNA-Seq	Australia
GSE173697	GSM5277089	SRR14376483	48	male	whole blood	not IRIS	RNA-Seq	Brazil
GSE195599	GSM5841554	SRR17794314	48	female	Peripheral whole blood	healthy	RNA-Seq	China
GSE124326	GSM3529215	SRR8368030	48.08	male	peripheral whole blood	Control	RNA-Seq	USA	lithium use (non-user=0, user = 1): 0	tobacco use: 0
GSE124326	GSM3529163	SRR8367818	48.11	female	peripheral whole blood	Control	RNA-Seq	USA	lithium use (non-user=0, user = 1): 0	tobacco use: 0
GSE181228	GSM5492955	SRR15308517	31.84	male	whole blood sample, healthy control	Control	RNA-Seq	USA			White
GSE124326	GSM3529145	SRR8367800	48.63	female	peripheral whole blood	Control	RNA-Seq	USA	lithium use (non-user=0, user = 1): 0	tobacco use: 0
GSE124326	GSM3529178	SRR8367833	48.76	male	peripheral whole blood	Control	RNA-Seq	USA	lithium use (non-user=0, user = 1): 0	tobacco use: 0
GSE124326	GSM3529589	SRR8367988	48.87	female	peripheral whole blood	Control	RNA-Seq	USA	lithium use (non-user=0, user = 1): 0	tobacco use: 0
GSE124326	GSM3529555	SRR8367954	48.89	male	peripheral whole blood	Control	RNA-Seq	USA	lithium use (non-user=0, user = 1): 0	tobacco use: 0
GSE94438	GSM2475493	SRR5225490	49	female	blood	Control	RNA-Seq	USA
GSE94438	GSM2475566	SRR5225563	49	male	blood	Control	RNA-Seq	USA
GSE94438	GSM2475573	SRR5225570	49	male	blood	Control	RNA-Seq	USA
GSE94438	GSM2475597	SRR5225594	49	male	blood	Control	RNA-Seq	USA
GSE94438	GSM2475602	SRR5225599	49	male	blood	Control	RNA-Seq	USA
GSE134080	GSM3936291	SRR9666213	49	female	whole blood	healthy	RNA-Seq	Netherlands
GSE197903	GSM5932132	SRR18219014	49	male	whole blood	control	RNA-Seq	Germany
GSE124326	GSM3529198	SRR8368013	49.02	female	peripheral whole blood	Control	RNA-Seq	USA	lithium use (non-user=0, user = 1): 0	tobacco use: 0
GSE124326	GSM3529192	SRR8368007	49.25	female	peripheral whole blood	Control	RNA-Seq	USA	lithium use (non-user=0, user = 1): 0	tobacco use: 0
GSE124326	GSM3529571	SRR8367970	49.26	male	peripheral whole blood	Control	RNA-Seq	USA	lithium use (non-user=0, user = 1): 0	tobacco use: 0
GSE124326	GSM3529584	SRR8367983	49.38	male	peripheral whole blood	Control	RNA-Seq	USA	lithium use (non-user=0, user = 1): 0	tobacco use: 0
GSE181228	GSM5492956	SRR15308519	40.75	female	whole blood sample, healthy control	Control	RNA-Seq	USA			White
GSE124326	GSM3529221	SRR8368036	49.72	male	peripheral whole blood	Control	RNA-Seq	USA	lithium use (non-user=0, user = 1): 0	tobacco use: 0
GSE124326	GSM3529371	SRR8368186	49.74	female	peripheral whole blood	Control	RNA-Seq	USA	lithium use (non-user=0, user = 1): 0	tobacco use: 0
GSE124326	GSM3529494	SRR8367893	49.74	female	peripheral whole blood	Control	RNA-Seq	USA	lithium use (non-user=0, user = 1): 0	tobacco use: 0
GSE124326	GSM3529214	SRR8368029	49.78	male	peripheral whole blood	Control	RNA-Seq	USA	lithium use (non-user=0, user = 1): 0	tobacco use: 0
GSE181228	GSM5492957	SRR15308521	49.78	male	whole blood sample, healthy control	Control	RNA-Seq	USA			White
GSE124326	GSM3529302	SRR8368117	49.8	female	peripheral whole blood	Control	RNA-Seq	USA	lithium use (non-user=0, user = 1): 0	tobacco use: 0
GSE124326	GSM3529499	SRR8367898	49.9	female	peripheral whole blood	Control	RNA-Seq	USA	lithium use (non-user=0, user = 1): 0	tobacco use: 0
GSE181228	GSM5492958	SRR15308523	40.5	female	whole blood sample, healthy control	Control	RNA-Seq	USA			Asian
GSE94438	GSM2475734	SRR5225731	50	female	blood	Control	RNA-Seq	USA
GSE123658	GSM3509031	SRR8312659	50	male	healthy	Whole blood	RNA-Seq	France
GSE123658	GSM3509042	SRR8312670	50	female	healthy	Whole blood	RNA-Seq	France
GSE123658	GSM3509048	SRR8312676	50	female	healthy	Whole blood	RNA-Seq	France
GSE123658	GSM3509050	SRR8312678	50	male	healthy	Whole blood	RNA-Seq	France
GSE123658	GSM3509065	SRR8312693	50	male	healthy	Whole blood	RNA-Seq	France
GSE134080	GSM3936230	SRR9666164	50	female	whole blood	healthy	RNA-Seq	Netherlands
GSE134080	GSM3936282	SRR9666204	50	female	whole blood	healthy	RNA-Seq	Netherlands
GSE134637	GSM3960657	SRR9727506	50	female	whole blood	Healthy	RNA-Seq	USA
GSE124326	GSM3529524	SRR8367923	50.12	female	peripheral whole blood	Control	RNA-Seq	USA	lithium use (non-user=0, user = 1): 0	tobacco use: 0
GSE124326	GSM3529203	SRR8368018	50.17	male	peripheral whole blood	Control	RNA-Seq	USA	lithium use (non-user=0, user = 1): 0	tobacco use: 0
GSE181228	GSM5492959	SRR15308525	55.36	female	whole blood sample, healthy control	Control	RNA-Seq	USA			White
GSE124326	GSM3529136	SRR8367791	50.58	female	peripheral whole blood	Control	RNA-Seq	USA	lithium use (non-user=0, user = 1): 0	tobacco use: 0
GSE181228	GSM5492960	SRR15308527	65.1	male	whole blood sample, healthy control	Control	RNA-Seq	USA			African American
GSE124326	GSM3529146	SRR8367801	50.74	male	peripheral whole blood	Control	RNA-Seq	USA	lithium use (non-user=0, user = 1): 0	tobacco use: 0
GSE181228	GSM5492961	SRR15308529	59.57	male	whole blood sample, healthy control	Control	RNA-Seq	USA			African American
GSE124326	GSM3529127	SRR8367782	50.8	female	peripheral whole blood	Control	RNA-Seq	USA	lithium use (non-user=0, user = 1): 0	tobacco use: 0
GSE124326	GSM3529182	SRR8367997	50.94	male	peripheral whole blood	Control	RNA-Seq	USA	lithium use (non-user=0, user = 1): 0	tobacco use: 0
GSE94438	GSM2475382	SRR5225379	51	female	blood	Control	RNA-Seq	USA
GSE94438	GSM2475436	SRR5225433	51	male	blood	Control	RNA-Seq	USA
GSE94438	GSM2475438	SRR5225435	51	male	blood	Control	RNA-Seq	USA
GSE94438	GSM2475519	SRR5225516	51	male	blood	Control	RNA-Seq	USA
GSE94438	GSM2475654	SRR5225651	51	female	blood	Control	RNA-Seq	USA
GSE123658	GSM3509040	SRR8312668	51	male	healthy	Whole blood	RNA-Seq	France
GSE134637	GSM3960694	SRR9727543	51	female	whole blood	Healthy	RNA-Seq	USA
GSE193952	GSM5824105	SRR17660820	40	male	Blood	Control13	RNA-Seq	USA			White/Caucasian
GSE197903	GSM5932134	SRR18219012	51	female	whole blood	control	RNA-Seq	Germany
GSE124326	GSM3529126	SRR8367781	51.16	female	peripheral whole blood	Control	RNA-Seq	USA	lithium use (non-user=0, user = 1): 0	tobacco use: 0
GSE124326	GSM3529590	SRR8367989	51.18	female	peripheral whole blood	Control	RNA-Seq	USA	lithium use (non-user=0, user = 1): 0	tobacco use: NA
GSE124326	GSM3529201	SRR8368016	51.95	female	peripheral whole blood	Control	RNA-Seq	USA	lithium use (non-user=0, user = 1): 0	tobacco use: 1
GSE94438	GSM2475443	SRR5225440	52	male	blood	Control	RNA-Seq	USA
GSE94438	GSM2475538	SRR5225535	52	female	blood	Control	RNA-Seq	USA
GSE94438	GSM2475568	SRR5225565	52	male	blood	Control	RNA-Seq	USA
GSE94438	GSM2475569	SRR5225566	52	male	blood	Control	RNA-Seq	USA
GSE94438	GSM2475607	SRR5225604	52	female	blood	Control	RNA-Seq	USA
GSE94438	GSM2475669	SRR5225666	52	female	blood	Control	RNA-Seq	USA
GSE169687	GSM5212361	SRR14076291	52	female	Peripheral blood	Control	RNA-Seq	Australia
GSE197903	GSM5932133	SRR18219013	52	male	whole blood	control	RNA-Seq	Germany
GSE222889	GSM6934604	SRR23078839	52	NA	peripheral blood	HC	RNA-Seq	Czech Republic				healthy people with no transplant and no immunosuppression
GSE124326	GSM3529194	SRR8368009	52.26	female	peripheral whole blood	Control	RNA-Seq	USA	lithium use (non-user=0, user = 1): 0	tobacco use: NA
GSE181228	GSM5492962	SRR15308531	65.82	female	whole blood sample, healthy control	Control	RNA-Seq	USA			African American
GSE124326	GSM3529122	SRR8367777	52.37	female	peripheral whole blood	Control	RNA-Seq	USA	lithium use (non-user=0, user = 1): 0	tobacco use: NA
GSE124326	GSM3529403	SRR8368218	52.46	male	peripheral whole blood	Control	RNA-Seq	USA	lithium use (non-user=0, user = 1): 0	tobacco use: 0
GSE124326	GSM3529516	SRR8367915	52.65	female	peripheral whole blood	Control	RNA-Seq	USA	lithium use (non-user=0, user = 1): 0	tobacco use: 1
GSE124326	GSM3529255	SRR8368070	52.72	male	peripheral whole blood	Control	RNA-Seq	USA	lithium use (non-user=0, user = 1): 0	tobacco use: NA
GSE124326	GSM3529575	SRR8367974	52.74	female	peripheral whole blood	Control	RNA-Seq	USA	lithium use (non-user=0, user = 1): 0	tobacco use: 0
GSE124326	GSM3529191	SRR8368006	52.85	female	peripheral whole blood	Control	RNA-Seq	USA	lithium use (non-user=0, user = 1): 0	tobacco use: 0
GSE181228	GSM5492963	SRR15308533	53.01	male	whole blood sample, healthy control	Control	RNA-Seq	USA			White
GSE94438	GSM2475414	SRR5225411	53	female	blood	Control	RNA-Seq	USA
GSE94438	GSM2475553	SRR5225550	53	female	blood	Control	RNA-Seq	USA
GSE94438	GSM2475655	SRR5225652	53	male	blood	Control	RNA-Seq	USA
GSE134637	GSM3960658	SRR9727507	53	female	whole blood	Healthy	RNA-Seq	USA
GSE173697	GSM5277069	SRR14376463	53	male	whole blood	not IRIS	RNA-Seq	Brazil
GSE173697	GSM5277070	SRR14376464	53	male	whole blood	not IRIS	RNA-Seq	Brazil
GSE193952	GSM5824106	SRR17660819	27	male	Blood	Control14	RNA-Seq	USA			Asian
GSE181228	GSM5492964	SRR15308535	45.89	female	whole blood sample, healthy control	Control	RNA-Seq	USA			African American
GSE124326	GSM3529583	SRR8367982	53.02	male	peripheral whole blood	Control	RNA-Seq	USA	lithium use (non-user=0, user = 1): 0	tobacco use: NA
GSE124326	GSM3529165	SRR8367820	53.08	female	peripheral whole blood	Control	RNA-Seq	USA	lithium use (non-user=0, user = 1): 0	tobacco use: 1
GSE124326	GSM3529515	SRR8367914	53.18	female	peripheral whole blood	Control	RNA-Seq	USA	lithium use (non-user=0, user = 1): 0	tobacco use: NA
GSE124326	GSM3529135	SRR8367790	53.27	female	peripheral whole blood	Control	RNA-Seq	USA	lithium use (non-user=0, user = 1): 0	tobacco use: 0
GSE124326	GSM3529152	SRR8367807	53.37	male	peripheral whole blood	Control	RNA-Seq	USA	lithium use (non-user=0, user = 1): 0	tobacco use: 1
GSE124326	GSM3529200	SRR8368015	53.46	female	peripheral whole blood	Control	RNA-Seq	USA	lithium use (non-user=0, user = 1): 0	tobacco use: NA
GSE124326	GSM3529567	SRR8367966	53.51	female	peripheral whole blood	Control	RNA-Seq	USA	lithium use (non-user=0, user = 1): 0	tobacco use: 0
GSE124326	GSM3529220	SRR8368035	53.52	male	peripheral whole blood	Control	RNA-Seq	USA	lithium use (non-user=0, user = 1): 0	tobacco use: 0
GSE181228	GSM5492965	SRR15308537	56.52	male	whole blood sample, healthy control	Control	RNA-Seq	USA			Asian
GSE124326	GSM3529335	SRR8368150	53.75	female	peripheral whole blood	Control	RNA-Seq	USA	lithium use (non-user=0, user = 1): 0	tobacco use: 0
GSE124326	GSM3529561	SRR8367960	53.92	female	peripheral whole blood	Control	RNA-Seq	USA	lithium use (non-user=0, user = 1): 0	tobacco use: 1
GSE123658	GSM3509036	SRR8312664	54	female	healthy	Whole blood	RNA-Seq	France
GSE134637	GSM3960716	SRR9727565	54	female	whole blood	Healthy	RNA-Seq	USA
GSE169687	GSM5212362	SRR14076292	54	male	Peripheral blood	Control	RNA-Seq	Australia
GSE191238	GSM5742112	SRR17274087	54	male	whole blood	Healthy	RNA-Seq	USA
GSE191238	GSM5742112	SRR17274088	54	male	whole blood	Healthy	RNA-Seq	USA
GSE191238	GSM5742112	SRR17274086	54	male	whole blood	Healthy	RNA-Seq	USA
GSE191238	GSM5742112	SRR17274089	54	male	whole blood	Healthy	RNA-Seq	USA
GSE191238	GSM5742113	SRR17274084	54	female	whole blood	Healthy	RNA-Seq	USA
GSE191238	GSM5742113	SRR17274082	54	female	whole blood	Healthy	RNA-Seq	USA
GSE191238	GSM5742113	SRR17274083	54	female	whole blood	Healthy	RNA-Seq	USA
GSE191238	GSM5742113	SRR17274085	54	female	whole blood	Healthy	RNA-Seq	USA
GSE191238	GSM5742117	SRR17274067	54	male	whole blood	Healthy	RNA-Seq	USA
GSE191238	GSM5742117	SRR17274068	54	male	whole blood	Healthy	RNA-Seq	USA
GSE191238	GSM5742117	SRR17274069	54	male	whole blood	Healthy	RNA-Seq	USA
GSE191238	GSM5742117	SRR17274066	54	male	whole blood	Healthy	RNA-Seq	USA
GSE181228	GSM5492966	SRR15308539	67	female	whole blood sample, healthy control	Control	RNA-Seq	USA			White
GSE124326	GSM3529592	SRR8367991	54.2	male	peripheral whole blood	Control	RNA-Seq	USA	lithium use (non-user=0, user = 1): 0	tobacco use: 1
GSE124326	GSM3529157	SRR8367812	54.32	female	peripheral whole blood	Control	RNA-Seq	USA	lithium use (non-user=0, user = 1): 0	tobacco use: 0
GSE124326	GSM3529129	SRR8367784	54.65	female	peripheral whole blood	Control	RNA-Seq	USA	lithium use (non-user=0, user = 1): 0	tobacco use: 1
GSE124326	GSM3529532	SRR8367931	54.66	female	peripheral whole blood	Control	RNA-Seq	USA	lithium use (non-user=0, user = 1): 0	tobacco use: 0
GSE124326	GSM3529560	SRR8367959	54.82	female	peripheral whole blood	Control	RNA-Seq	USA	lithium use (non-user=0, user = 1): 0	tobacco use: NA
GSE124326	GSM3529498	SRR8367897	54.87	female	peripheral whole blood	Control	RNA-Seq	USA	lithium use (non-user=0, user = 1): 0	tobacco use: 0
GSE181228	GSM5492967	SRR15308541	55.31	female	whole blood sample, healthy control	Control	RNA-Seq	USA			White
GSE124326	GSM3529303	SRR8368118	54.99	male	peripheral whole blood	Control	RNA-Seq	USA	lithium use (non-user=0, user = 1): 0	tobacco use: 0
GSE94438	GSM2475383	SRR5225380	55	female	blood	Control	RNA-Seq	USA
GSE94438	GSM2475437	SRR5225434	55	male	blood	Control	RNA-Seq	USA
GSE94438	GSM2475650	SRR5225647	55	female	blood	Control	RNA-Seq	USA
GSE94438	GSM2475672	SRR5225669	55	female	blood	Control	RNA-Seq	USA
GSE134080	GSM3936302	SRR9666224	55	male	whole blood	healthy	RNA-Seq	Netherlands
GSE134637	GSM3960685	SRR9727534	55	female	whole blood	Healthy	RNA-Seq	USA
GSE169687	GSM5212345	SRR14076275	55	male	Peripheral blood	Control	RNA-Seq	Australia
GSE181228	GSM5492968	SRR15308543	52.87	female	whole blood sample, healthy control	Control	RNA-Seq	USA			White
GSE124326	GSM3529170	SRR8367825	55.32	male	peripheral whole blood	Control	RNA-Seq	USA	lithium use (non-user=0, user = 1): 0	tobacco use: NA
GSE181228	GSM5492969	SRR15308545	44.61	female	whole blood sample, healthy control	Control	RNA-Seq	USA			White
GSE124326	GSM3529174	SRR8367829	55.42	male	peripheral whole blood	Control	RNA-Seq	USA	lithium use (non-user=0, user = 1): 0	tobacco use: 1
GSE124326	GSM3529211	SRR8368026	55.49	female	peripheral whole blood	Control	RNA-Seq	USA	lithium use (non-user=0, user = 1): 0	tobacco use: 0
GSE124326	GSM3529125	SRR8367780	55.5	female	peripheral whole blood	Control	RNA-Seq	USA	lithium use (non-user=0, user = 1): 0	tobacco use: 1
GSE124326	GSM3529140	SRR8367795	55.74	female	peripheral whole blood	Control	RNA-Seq	USA	lithium use (non-user=0, user = 1): 0	tobacco use: 0
GSE94438	GSM2475541	SRR5225538	56	female	blood	Control	RNA-Seq	USA
GSE94438	GSM2475548	SRR5225545	56	female	blood	Control	RNA-Seq	USA
GSE94438	GSM2475567	SRR5225564	56	male	blood	Control	RNA-Seq	USA
GSE94438	GSM2475574	SRR5225571	56	male	blood	Control	RNA-Seq	USA
GSE123658	GSM3509053	SRR8312681	56	female	healthy	Whole blood	RNA-Seq	France
GSE134637	GSM3960683	SRR9727532	56	female	whole blood	Healthy	RNA-Seq	USA
GSE134637	GSM3960684	SRR9727533	56	female	whole blood	Healthy	RNA-Seq	USA
GSE134637	GSM3960688	SRR9727537	56	female	whole blood	Healthy	RNA-Seq	USA
GSE134637	GSM3960697	SRR9727546	56	male	whole blood	Healthy	RNA-Seq	USA
GSE181228	GSM5492970	SRR15308547	64.61	male	whole blood sample, healthy control	Control	RNA-Seq	USA			White
GSE181228	GSM5492971	SRR15308549	62.15	female	whole blood sample, healthy control	Control	RNA-Seq	USA			White
GSE124326	GSM3529549	SRR8367948	56.38	female	peripheral whole blood	Control	RNA-Seq	USA	lithium use (non-user=0, user = 1): 0	tobacco use: 1
GSE181228	GSM5492972	SRR15308551	42.11	female	whole blood sample, healthy control	Control	RNA-Seq	USA			White
GSE124326	GSM3529579	SRR8367978	56.68	male	peripheral whole blood	Control	RNA-Seq	USA	lithium use (non-user=0, user = 1): 0	tobacco use: 1
GSE124326	GSM3529565	SRR8367964	56.72	female	peripheral whole blood	Control	RNA-Seq	USA	lithium use (non-user=0, user = 1): 0	tobacco use: 0
GSE181228	GSM5492973	SRR15308553	43.5	female	whole blood sample, healthy control	Control	RNA-Seq	USA			White
GSE181228	GSM5492974	SRR15308555	64.05	female	whole blood sample, healthy control	Control	RNA-Seq	USA			White
GSE94438	GSM2475433	SRR5225430	57	male	blood	Control	RNA-Seq	USA
GSE94438	GSM2475440	SRR5225437	57	male	blood	Control	RNA-Seq	USA
GSE134637	GSM3960678	SRR9727527	57	female	whole blood	Healthy	RNA-Seq	USA
GSE124326	GSM3529188	SRR8368003	57.1	female	peripheral whole blood	Control	RNA-Seq	USA	lithium use (non-user=0, user = 1): 0	tobacco use: 0
GSE124326	GSM3529529	SRR8367928	57.16	male	peripheral whole blood	Control	RNA-Seq	USA	lithium use (non-user=0, user = 1): 0	tobacco use: 0
GSE124326	GSM3529576	SRR8367975	57.17	male	peripheral whole blood	Control	RNA-Seq	USA	lithium use (non-user=0, user = 1): 0	tobacco use: 0
GSE124326	GSM3529574	SRR8367973	57.83	male	peripheral whole blood	Control	RNA-Seq	USA	lithium use (non-user=0, user = 1): 0	tobacco use: 0
GSE134080	GSM3936231	SRR9666165	58	male	whole blood	healthy	RNA-Seq	Netherlands
GSE134637	GSM3960689	SRR9727538	58	male	whole blood	Healthy	RNA-Seq	USA
GSE134637	GSM3960721	SRR9727570	58	female	whole blood	Healthy	RNA-Seq	USA
GSE169687	GSM5212402	SRR14076332	58	female	Peripheral blood	Control	RNA-Seq	Australia
GSE222889	GSM6934592	SRR23078827	58	NA	peripheral blood	HC	RNA-Seq	Czech Republic				healthy people with no transplant and no immunosuppression
GSE222889	GSM6934600	SRR23078835	58	NA	peripheral blood	HC	RNA-Seq	Czech Republic				healthy people with no transplant and no immunosuppression
GSE124326	GSM3529444	SRR8367843	58.28	female	peripheral whole blood	Control	RNA-Seq	USA	lithium use (non-user=0, user = 1): 0	tobacco use: 1
GSE124326	GSM3529527	SRR8367926	58.43	male	peripheral whole blood	Control	RNA-Seq	USA	lithium use (non-user=0, user = 1): 0	tobacco use: 0
GSE124326	GSM3529219	SRR8368034	58.63	male	peripheral whole blood	Control	RNA-Seq	USA	lithium use (non-user=0, user = 1): 0	tobacco use: 1
GSE124326	GSM3529556	SRR8367955	58.94	male	peripheral whole blood	Control	RNA-Seq	USA	lithium use (non-user=0, user = 1): 0	tobacco use: 0
GSE124326	GSM3529566	SRR8367965	58.98	female	peripheral whole blood	Control	RNA-Seq	USA	lithium use (non-user=0, user = 1): 0	tobacco use: NA
GSE94438	GSM2475606	SRR5225603	59	male	blood	Control	RNA-Seq	USA
GSE123658	GSM3509061	SRR8312689	59	female	healthy	Whole blood	RNA-Seq	France
GSE123658	GSM3509068	SRR8312696	59	male	healthy	Whole blood	RNA-Seq	France
GSE134080	GSM3936236	SRR9666170	59	female	whole blood	healthy	RNA-Seq	Netherlands
GSE222889	GSM6934595	SRR23078830	59	NA	peripheral blood	HC	RNA-Seq	Czech Republic				healthy people with no transplant and no immunosuppression
GSE222889	GSM6934596	SRR23078831	59	NA	peripheral blood	HC	RNA-Seq	Czech Republic				healthy people with no transplant and no immunosuppression
GSE124326	GSM3529525	SRR8367924	59.27	female	peripheral whole blood	Control	RNA-Seq	USA	lithium use (non-user=0, user = 1): 0	tobacco use: 0
GSE181228	GSM5492975	SRR15308556	50.23	male	whole blood sample, healthy control	Control	RNA-Seq	USA			White
GSE124326	GSM3529497	SRR8367896	59.89	female	peripheral whole blood	Control	RNA-Seq	USA	lithium use (non-user=0, user = 1): 0	tobacco use: 0
GSE94438	GSM2475379	SRR5225376	60	female	blood	Control	RNA-Seq	USA
GSE94438	GSM2475626	SRR5225623	60	female	blood	Control	RNA-Seq	USA
GSE134080	GSM3936278	SRR9666200	60	male	whole blood	healthy	RNA-Seq	Netherlands
GSE222889	GSM6934601	SRR23078836	60	NA	peripheral blood	HC	RNA-Seq	Czech Republic				healthy people with no transplant and no immunosuppression
GSE124326	GSM3529545	SRR8367944	60.25	male	peripheral whole blood	Control	RNA-Seq	USA	lithium use (non-user=0, user = 1): 0	tobacco use: 1
GSE124326	GSM3529533	SRR8367932	60.26	male	peripheral whole blood	Control	RNA-Seq	USA	lithium use (non-user=0, user = 1): 0	tobacco use: 0
GSE124326	GSM3529495	SRR8367894	60.77	female	peripheral whole blood	Control	RNA-Seq	USA	lithium use (non-user=0, user = 1): 0	tobacco use: 1
GSE124326	GSM3529470	SRR8367869	60.86	female	peripheral whole blood	Control	RNA-Seq	USA	lithium use (non-user=0, user = 1): 0	tobacco use: 0
GSE134080	GSM3936247	SRR9666181	61	male	whole blood	healthy	RNA-Seq	Netherlands
GSE169687	GSM5212390	SRR14076320	61	male	Peripheral blood	Control	RNA-Seq	Australia
GSE169687	GSM5212396	SRR14076326	61	female	Peripheral blood	Control	RNA-Seq	Australia
GSE181228	GSM5492976	SRR15308558	48.57	male	whole blood sample, healthy control	Control	RNA-Seq	USA			White
GSE124326	GSM3529588	SRR8367987	61.65	female	peripheral whole blood	Control	RNA-Seq	USA	lithium use (non-user=0, user = 1): 0	tobacco use: 0
GSE181228	GSM5492977	SRR15308560	64.08	male	whole blood sample, healthy control	Control	RNA-Seq	USA			White
GSE181228	GSM5492978	SRR15308562	36.94	female	whole blood sample, healthy control	Control	RNA-Seq	USA			White
GSE124326	GSM3529559	SRR8367958	62.38	male	peripheral whole blood	Control	RNA-Seq	USA	lithium use (non-user=0, user = 1): 0	tobacco use: 0
GSE124326	GSM3529501	SRR8367900	62.91	female	peripheral whole blood	Control	RNA-Seq	USA	lithium use (non-user=0, user = 1): 0	tobacco use: 0
GSE134080	GSM3936287	SRR9666209	63	male	whole blood	healthy	RNA-Seq	Netherlands
GSE169687	GSM5212355	SRR14076285	63	female	Peripheral blood	Control	RNA-Seq	Australia
GSE124326	GSM3529412	SRR8368227	63.1	female	peripheral whole blood	Control	RNA-Seq	USA	lithium use (non-user=0, user = 1): 0	tobacco use: 1
GSE191238	GSM5742111	SRR17274092	63.5	male	whole blood	Healthy	RNA-Seq	USA
GSE191238	GSM5742111	SRR17274091	63.5	male	whole blood	Healthy	RNA-Seq	USA
GSE191238	GSM5742111	SRR17274093	63.5	male	whole blood	Healthy	RNA-Seq	USA
GSE191238	GSM5742111	SRR17274090	63.5	male	whole blood	Healthy	RNA-Seq	USA
GSE191238	GSM5742115	SRR17274075	63.5	male	whole blood	Healthy	RNA-Seq	USA
GSE191238	GSM5742115	SRR17274076	63.5	male	whole blood	Healthy	RNA-Seq	USA
GSE191238	GSM5742115	SRR17274077	63.5	male	whole blood	Healthy	RNA-Seq	USA
GSE191238	GSM5742115	SRR17274074	63.5	male	whole blood	Healthy	RNA-Seq	USA
GSE124326	GSM3529513	SRR8367912	63.54	male	peripheral whole blood	Control	RNA-Seq	USA	lithium use (non-user=0, user = 1): 0	tobacco use: 1
GSE134080	GSM3936283	SRR9666205	64	female	whole blood	healthy	RNA-Seq	Netherlands
GSE124326	GSM3529586	SRR8367985	64.01	male	peripheral whole blood	Control	RNA-Seq	USA	lithium use (non-user=0, user = 1): 0	tobacco use: 1
GSE124326	GSM3529508	SRR8367907	64.02	female	peripheral whole blood	Control	RNA-Seq	USA	lithium use (non-user=0, user = 1): 0	tobacco use: 0
GSE181228	GSM5492979	SRR15308564	56.9	female	whole blood sample, healthy control	Control	RNA-Seq	USA			African American
GSE181228	GSM5492980	SRR15308566	32.12	male	whole blood sample, healthy control	Control	RNA-Seq	USA			Native American
GSE124326	GSM3529393	SRR8368208	64.35	male	peripheral whole blood	Control	RNA-Seq	USA	lithium use (non-user=0, user = 1): 0	tobacco use: 0
GSE181228	GSM5492981	SRR15308568	29.28	female	whole blood sample, healthy control	Control	RNA-Seq	USA			White
GSE123658	GSM3509033	SRR8312661	65	male	healthy	Whole blood	RNA-Seq	France
GSE169687	GSM5212344	SRR14076274	65	female	Peripheral blood	Control	RNA-Seq	Australia
GSE182038	GSM5516693	SRR15440801	65	male	Peripheral Blood	Healthy	RNA-Seq	USA
GSE181228	GSM5492982	SRR15308570	52.34	female	whole blood sample, healthy control	Control	RNA-Seq	USA			African American
GSE124326	GSM3529505	SRR8367904	65.28	female	peripheral whole blood	Control	RNA-Seq	USA	lithium use (non-user=0, user = 1): 0	tobacco use: 0
GSE124326	GSM3529294	SRR8368109	65.56	male	peripheral whole blood	Control	RNA-Seq	USA	lithium use (non-user=0, user = 1): 0	tobacco use: 0
GSE124326	GSM3529544	SRR8367943	65.56	male	peripheral whole blood	Control	RNA-Seq	USA	lithium use (non-user=0, user = 1): 0	tobacco use: 0
GSE181228	GSM5492983	SRR15308572	31.26	female	whole blood sample, healthy control	Control	RNA-Seq	USA			African American
GSE124326	GSM3529570	SRR8367969	66.49	male	peripheral whole blood	Control	RNA-Seq	USA	lithium use (non-user=0, user = 1): 0	tobacco use: NA
GSE124326	GSM3529548	SRR8367947	66.68	male	peripheral whole blood	Control	RNA-Seq	USA	lithium use (non-user=0, user = 1): 0	tobacco use: 1
GSE181228	GSM5492984	SRR15308574	49.98	female	whole blood sample, healthy control	Control	RNA-Seq	USA			African American
GSE124326	GSM3529534	SRR8367933	67.04	female	peripheral whole blood	Control	RNA-Seq	USA	lithium use (non-user=0, user = 1): 0	tobacco use: 1
GSE123658	GSM3509049	SRR8312677	68	female	healthy	Whole blood	RNA-Seq	France
GSE134080	GSM3936251	SRR9666185	68	female	whole blood	healthy	RNA-Seq	Netherlands
GSE182038	GSM5516692	SRR15440800	68	female	Peripheral Blood	Healthy	RNA-Seq	USA
GSE222889	GSM6934602	SRR23078837	68	NA	peripheral blood	HC	RNA-Seq	Czech Republic				healthy people with no transplant and no immunosuppression
GSE124326	GSM3529535	SRR8367934	68.17	male	peripheral whole blood	Control	RNA-Seq	USA	lithium use (non-user=0, user = 1): 0	tobacco use: 0
GSE124326	GSM3529523	SRR8367922	68.57	female	peripheral whole blood	Control	RNA-Seq	USA	lithium use (non-user=0, user = 1): 0	tobacco use: 0
GSE134080	GSM3936243	SRR9666177	69	female	whole blood	healthy	RNA-Seq	Netherlands
GSE124326	GSM3529296	SRR8368111	69.6	male	peripheral whole blood	Control	RNA-Seq	USA	lithium use (non-user=0, user = 1): 0	tobacco use: 0
GSE134080	GSM3936210	SRR9666144	70	female	whole blood	healthy	RNA-Seq	Netherlands
GSE169687	GSM5212389	SRR14076319	70	male	Peripheral blood	Control	RNA-Seq	Australia
GSE124326	GSM3529507	SRR8367906	70.41	male	peripheral whole blood	Control	RNA-Seq	USA	lithium use (non-user=0, user = 1): 0	tobacco use: 0
GSE124326	GSM3529334	SRR8368149	70.5	female	peripheral whole blood	Control	RNA-Seq	USA	lithium use (non-user=0, user = 1): 0	tobacco use: 0
GSE124326	GSM3529175	SRR8367830	71.23	male	peripheral whole blood	Control	RNA-Seq	USA	lithium use (non-user=0, user = 1): 0	tobacco use: 1
GSE181228	GSM5492985	SRR15308576	47.65	male	whole blood sample, healthy control	Control	RNA-Seq	USA			African American
GSE124326	GSM3529509	SRR8367908	72.99	male	peripheral whole blood	Control	RNA-Seq	USA	lithium use (non-user=0, user = 1): 0	tobacco use: 1
GSE134080	GSM3936301	SRR9666223	73	male	whole blood	healthy	RNA-Seq	Netherlands
GSE191238	GSM5742114	SRR17274079	73	male	whole blood	Healthy	RNA-Seq	USA
GSE191238	GSM5742114	SRR17274081	73	male	whole blood	Healthy	RNA-Seq	USA
GSE191238	GSM5742114	SRR17274078	73	male	whole blood	Healthy	RNA-Seq	USA
GSE191238	GSM5742114	SRR17274080	73	male	whole blood	Healthy	RNA-Seq	USA
GSE191238	GSM5742116	SRR17274073	73	female	whole blood	Healthy	RNA-Seq	USA
GSE191238	GSM5742116	SRR17274070	73	female	whole blood	Healthy	RNA-Seq	USA
GSE191238	GSM5742116	SRR17274071	73	female	whole blood	Healthy	RNA-Seq	USA
GSE191238	GSM5742116	SRR17274072	73	female	whole blood	Healthy	RNA-Seq	USA
GSE124326	GSM3529506	SRR8367905	73.15	male	peripheral whole blood	Control	RNA-Seq	USA	lithium use (non-user=0, user = 1): 0	tobacco use: 0
GSE124326	GSM3529541	SRR8367940	73.22	female	peripheral whole blood	Control	RNA-Seq	USA	lithium use (non-user=0, user = 1): 0	tobacco use: 0
GSE124326	GSM3529370	SRR8368185	73.27	male	peripheral whole blood	Control	RNA-Seq	USA	lithium use (non-user=0, user = 1): 0	tobacco use: 0
GSE124326	GSM3529551	SRR8367950	74.75	female	peripheral whole blood	Control	RNA-Seq	USA	lithium use (non-user=0, user = 1): 0	tobacco use: 0
GSE222889	GSM6934598	SRR23078833	78	NA	peripheral blood	HC	RNA-Seq	Czech Republic				healthy people with no transplant and no immunosuppression
GSE124326	GSM3529280	SRR8368095	78.81	female	peripheral whole blood	Control	RNA-Seq	USA	lithium use (non-user=0, user = 1): 0	tobacco use: 1
GSE124326	GSM3529496	SRR8367895	80.22	male	peripheral whole blood	Control	RNA-Seq	USA	lithium use (non-user=0, user = 1): 0	tobacco use: NA
GSE124326	GSM3529502	SRR8367901	86.42	female	peripheral whole blood	Control	RNA-Seq	USA	lithium use (non-user=0, user = 1): 0	tobacco use: 0
