# Supplementary material for: Aging-related alternative splicing drive neoantigen emergence revealed by transcriptome analysis of 1,255 human blood samples
Source: Front Aging. 2025 May 9;6:1575862. doi: 10.3389/fragi.2025.1575862 (PMC12098113; doi:10.3389/fragi.2025.1575862)
Supplement: Supplementary file 1 [file DataSheet1.zip › TableS10.Matched peptide results.xlsx]

## Sheet: Sheet1
Table.S10 Matched peptide results
Query ID	Subject ID	% Identity	Alignment Length	Mismatches	Gap Openings	Q. Start	Q. End	S. Start	S. End	E-value	Bit Score
Peptide_130_LSVENGGSL_PKM	PKM	100	7	0	0	3	9	9	15	0.97	16.9
Peptide_180_ASSLLNEGY_PLEK	PLEK	100	9	0	0	1	9	9	17	0.037	20.8
Peptide_180_ETIDLGALY_PLEK	PLEK	100	9	0	0	1	9	6	14	0.019	21.6
Peptide_180_KQQDHFFQA_PLEK	PLEK	100	8	0	0	2	9	1	8	0.1	19.6
Peptide_180_EVHYFLQAA_PLEK	PLEK	100	9	0	0	1	9	15	23	0.012	22.3
Peptide_180_ITADEVHYF_PLEK	PLEK	100	9	0	0	1	9	11	19	0.007	22.7
Peptide_180_FILREDPAY_PLEK	PLEK	100	9	0	0	1	9	2	10	0.01	22.3
Peptide_180_RSIRLPETI_PLEK	PLEK	100	8	0	0	2	9	1	8	0.14	19.2
Peptide_180_DHFFQAAFL_PLEK	PLEK	100	9	0	0	1	9	3	11	0.023	21.2
Peptide_180_FEIITADEV_PLEK	PLEK	100	9	0	0	1	9	8	16	0.049	20.4
Peptide_180_DEVHYFLQA_PLEK	PLEK	100	9	0	0	1	9	14	22	0.006	23.1
Peptide_180_REDPAYLHY_PLEK	PLEK	100	9	0	0	1	9	5	13	0.007	22.7
Peptide_180_SEEENLFEI_PLEK	PLEK	100	9	0	0	1	9	2	10	0.08	20
Peptide_180_QDHFFQAAF_PLEK	PLEK	100	9	0	0	1	9	2	10	0.025	21.2
Peptide_180_TADEVHYFL_PLEK	PLEK	100	9	0	0	1	9	12	20	0.006	22.7
Peptide_180_DPAGAEDPL_PLEK	PLEK	100	9	0	0	1	9	15	23	0.019	21.6
Peptide_180_NHCFTGNCV_PLEK	PLEK	100	9	0	0	1	9	3	11	0.003	23.9
Peptide_180_LHYYDPAGA_PLEK	PLEK	100	9	0	0	1	9	11	19	0.009	22.3
Peptide_180_VHYFLQAAT_PLEK	PLEK	100	9	0	0	1	9	16	24	0.01	22.3
Peptide_180_NRQEGLMIA_PLEK	PLEK	100	9	0	0	1	9	1	9	0.015	21.9
Peptide_180_QQDHFFQAA_PLEK	PLEK	100	9	0	0	1	9	1	9	0.03	21.2
Peptide_180_QEGLMIASS_PLEK	PLEK	100	9	0	0	1	9	3	11	0.054	20.4
Peptide_180_EENLFEIIT_PLEK	PLEK	100	9	0	0	1	9	4	12	0.053	20.4
Peptide_180_FTGNCVIDW_PLEK	PLEK	100	9	0	0	1	9	6	14	0.002	23.9
Peptide_180_ILREDPAYL_PLEK	PLEK	100	9	0	0	1	9	3	11	0.02	21.6
Peptide_180_TIDLGALYL_PLEK	PLEK	100	9	0	0	1	9	7	15	0.038	20.8
Peptide_180_IRLPETIDL_PLEK	PLEK	100	9	0	0	1	9	2	10	0.022	21.2
Peptide_181_QDFGKRMCL_PLEK	PLEK	100	6	0	0	1	6	9	14	0.88	16.9
Peptide_217_TGLPPGLPL_LRG1	LRG1	100	7	0	0	1	7	4	10	0.73	17.7
Peptide_253_SMFCDTPMV_PIKFYVE	PIKFYVE	100	9	0	0	1	9	11	19	0.008	22.7
Peptide_253_LANSASPSK_PIKFYVE	PIKFYVE	100	9	0	0	1	9	17	25	0.075	20
Peptide_253_DTPMVHHIR_PIKFYVE	PIKFYVE	100	9	0	0	1	9	15	23	0.005	23.1
Peptide_253_RPSYQCPSM_PIKFYVE	PIKFYVE	100	9	0	0	1	9	4	12	0.006	22.7
Peptide_253_ERYCFRPSY_PIKFYVE	PIKFYVE	100	7	0	0	3	9	1	7	0.14	19.2
Peptide_253_SKATQWNSA_PIKFYVE	PIKFYVE	100	7	0	0	3	9	1	7	0.37	18.1
Peptide_253_IAEEGDDNL_PIKFYVE	PIKFYVE	100	9	0	0	1	9	9	17	0.03	21.2
Peptide_253_SRPKSSSPI_PIKFYVE	PIKFYVE	100	9	0	0	1	9	19	27	0.11	19.6
Peptide_289_YPFKPPKYS_UBE2D2	UBE2L3	100	7	0	0	1	7	9	15	0.47	17.7
Peptide_383_RCHVNMAGY_ACTN1	ACTN1	100	6	0	0	3	8	6	11	0.99	16.9
Peptide_385_EVAQHLGES_ATP5B	ATP5B	100	9	0	0	1	9	4	12	0.024	21.2
Peptide_385_AQHLGESTV_ATP5B	ATP5B	100	9	0	0	1	9	6	14	0.02	21.6
Peptide_418_FIANLFNRY_LCP1	LCP1	100	8	0	0	1	8	5	12	0.19	18.9
Peptide_418_AFIANLFNR_LCP1	LCP1	100	9	0	0	1	9	4	12	0.052	20.4
Peptide_418_NQDIDWGAL_LCP1	LCP1	100	9	0	0	1	9	9	17	0.004	23.1
Peptide_419_KVDTDGNGY_LCP1	LCP1	100	8	0	0	2	9	1	8	0.062	20
Peptide_419_KVDTDGNGY_CALML5	CALML5	100	7	0	0	2	8	5	11	0.37	18.1
Peptide_419_SFNELNDLF_LCP1	LCP1	100	9	0	0	1	9	10	18	0.034	20.8
Peptide_419_NGYISFNEL_LCP1	LCP1	100	9	0	0	1	9	6	14	0.015	21.9
Peptide_419_REITENLMA_LCP1	LCP1	100	8	0	0	2	9	1	8	0.16	19.2
Peptide_419_NELNDLFKA_LCP1	LCP1	100	8	0	0	1	8	12	19	0.13	19.2
Peptide_424_NPSPICQKL_SELL	SELL	100	8	0	0	1	8	12	19	0.034	20.8
Peptide_509_KNKPGVYTR_F12	F12	100	7	0	0	2	8	1	7	0.16	19.2
Peptide_517_SQGHLESSI_GP1BA	GP1BA	100	7	0	0	2	8	4	10	0.63	17.3
Peptide_518_RRHEDGEFW_CAPN1	CAPN1	100	6	0	0	4	9	2	7	0.62	17.3
Peptide_518_RHEDGEFWM_CAPN1	CAPN1	100	7	0	0	3	9	2	8	0.14	19.2
Peptide_518_GEFWMSFSD_CAPN1	CAPN1	100	7	0	0	1	7	4	10	0.18	18.9
Peptide_548_LQAVGQFWR_VWF	VWF	100	5	0	0	4	8	6	10	0.85	17.3
Peptide_548_QAVGQFWRL_VWF	VWF	100	5	0	0	3	7	6	10	0.85	17.3
Peptide_549_LQAVGQFWR_VWF	VWF	100	5	0	0	4	8	6	10	0.85	17.3
Peptide_549_QAVGQFWRL_VWF	VWF	100	5	0	0	3	7	6	10	0.85	17.3
