# Supplementary material for: Aging-related alternative splicing drive neoantigen emergence revealed by transcriptome analysis of 1,255 human blood samples
Source: Front Aging. 2025 May 9;6:1575862. doi: 10.3389/fragi.2025.1575862 (PMC12098113; doi:10.3389/fragi.2025.1575862)
Supplement: Supplementary file 1 [file DataSheet1.zip › TableS2.Known gene sets.xlsx]

## Sheet: Aging-related genes
Aging-related genes from GenAge
GenAge ID	symbol	name	entrez gene id	uniprot	why
1	GHR	growth hormone receptor	2690	GHR_HUMAN	mammal
2	GHRH	growth hormone releasing hormone	2691	SLIB_HUMAN	mammal
3	SHC1	SHC (Src homology 2 domain containing) transforming protein 1	6464	SHC1_HUMAN	mammal
4	POU1F1	POU class 1 homeobox 1	5449	PIT1_HUMAN	mammal
5	PROP1	PROP paired-like homeobox 1	5626	PROP1_HUMAN	mammal
6	TP53	tumor protein p53	7157	P53_HUMAN	mammal,model,cell
7	TERC	telomerase RNA component	7012		mammal,cell
8	TERT	telomerase reverse transcriptase	7015	TERT_HUMAN	cell,functional
9	ATM	ATM serine/threonine kinase	472	ATM_HUMAN	mammal
10	PLAU	plasminogen activator, urokinase	5328	UROK_HUMAN	mammal
11	ERCC2	excision repair cross-complementation group 2	2068	ERCC2_HUMAN	mammal
12	ERCC8	excision repair cross-complementation group 8	1161	ERCC8_HUMAN	human
13	WRN	Werner syndrome, RecQ helicase-like	7486	WRN_HUMAN	human,mammal,cell
14	LMNA	lamin A/C	4000	LMNA_HUMAN	human
15	IGF1R	insulin-like growth factor 1 receptor	3480	IGF1R_HUMAN	model
16	TXN	thioredoxin	7295	THIO_HUMAN	model,functional
17	KL	klotho	9365	KLOT_HUMAN	mammal
18	E2F1	E2F transcription factor 1	1869	E2F1_HUMAN	cell,downstream
19	PTPN11	protein tyrosine phosphatase, non-receptor type 11	5781	PTN11_HUMAN	downstream
20	NFKB2	nuclear factor of kappa light polypeptide gene enhancer in B-cells 2 (p49/p100)	4791	NFKB2_HUMAN	functional
21	STAT5B	signal transducer and activator of transcription 5B	6777	STA5B_HUMAN	downstream
22	STAT3	signal transducer and activator of transcription 3 (acute-phase response factor)	6774	STAT3_HUMAN	downstream
23	STAT5A	signal transducer and activator of transcription 5A	6776	STA5A_HUMAN	downstream
24	NRG1	neuregulin 1	3084	NRG1_HUMAN	putative
25	HDAC3	histone deacetylase 3	8841	HDAC3_HUMAN	functional
26	GH1	growth hormone 1	2688	SOMA_HUMAN	mammal,functional,downstream
27	IL7R	interleukin 7 receptor	3575	IL7RA_HUMAN	putative
28	IGF1	insulin-like growth factor 1 (somatomedin C)	3479	IGF1	functional
29	IGF2	insulin-like growth factor 2	3481	IGF2_HUMAN	functional
30	INS	insulin	3630	INS_HUMAN	functional
31	NGF	nerve growth factor (beta polypeptide)	4803	NGF_HUMAN	putative
32	IRS1	insulin receptor substrate 1	3667	IRS1_HUMAN	model
33	PTPN1	protein tyrosine phosphatase, non-receptor type 1	5770	PTN1_HUMAN	downstream
34	IRS2	insulin receptor substrate 2	8660	IRS2_HUMAN	model,putative
35	AKT1	v-akt murine thymoma viral oncogene homolog 1	207	AKT1_HUMAN	model,cell
36	PIK3CB	phosphatidylinositol-4,5-bisphosphate 3-kinase, catalytic subunit beta	5291	PK3CB_HUMAN	model,downstream
37	NGFR	nerve growth factor receptor	4804	TNR16_HUMAN	downstream
38	HRAS	Harvey rat sarcoma viral oncogene homolog	3265	RASH_HUMAN	model,cell
39	MYC	v-myc avian myelocytomatosis viral oncogene homolog	4609	MYC_HUMAN	cell,upstream
40	EGFR	epidermal growth factor receptor	1956	EGFR_HUMAN	downstream
41	ERBB2	erb-b2 receptor tyrosine kinase 2	2064	ERBB2_HUMAN	downstream
42	INSR	insulin receptor	3643	INSR_HUMAN	model
43	NCOR1	nuclear receptor corepressor 1	9611	NCOR1_HUMAN	downstream
44	NBN	nibrin	4683	NBN_HUMAN	functional,putative
45	JUND	jun D proto-oncogene	3727	JUND_HUMAN	mammal,putative
46	IL2	interleukin 2	3558	IL2_HUMAN	putative
47	PDGFB	platelet-derived growth factor beta polypeptide	5155	PDGFB_HUMAN	upstream
48	EGF	epidermal growth factor	1950	EGF_HUMAN	upstream
49	IL2RG	interleukin 2 receptor, gamma	3561	IL2RG_HUMAN	downstream
50	FOS	FBJ murine osteosarcoma viral oncogene homolog	2353	FOS_HUMAN	putative
51	PDGFRB	platelet-derived growth factor receptor, beta polypeptide	5159	PGFRB_HUMAN	downstream
52	EPOR	Erythropoietin receptor	2057	EPOR_HUMAN	downstream
53	SST	somatostatin	6750	SMS_HUMAN	upstream
54	PRKCD	protein kinase C, delta	5580	KPCD_HUMAN	downstream
55	PPARA	peroxisome proliferator-activated receptor alpha	5465	PPARA_HUMAN	putative
56	RET	ret proto-oncogene	5979	RET_HUMAN	downstream
57	PLCG2	phospholipase C, gamma 2 (phosphatidylinositol-specific)	5336	PLCG2_HUMAN	downstream
58	PEX5	peroxisomal biogenesis factor 5	5830	PEX5_HUMAN	functional
59	TCF3	transcription factor 3	6929	TFE2_HUMAN	putative
60	PARP1	poly (ADP-ribose) polymerase 1	142	PARP1_HUMAN	functional,putative
61	BRCA1	breast cancer 1, early onset	672	BRCA1_HUMAN	mammal
62	PIN1	peptidylprolyl cis/trans isomerase, NIMA-interacting 1	5300	PIN1_HUMAN	upstream
63	PTEN	phosphatase and tensin homolog	5728	PTEN_HUMAN	model
64	CREBBP	CREB binding protein	1387	CBP_HUMAN	upstream
65	HIF1A	hypoxia inducible factor 1, alpha subunit (basic helix-loop-helix transcription factor)	3091	HIF1A_HUMAN	functional,downstream
66	UBB	ubiquitin B	7314	UBIQ_HUMAN	putative
67	RPA1	replication protein A1, 70kDa	6117	RFA1_HUMAN	upstream
68	BLM	Bloom syndrome, RecQ helicase-like	641	BLM_HUMAN	functional
69	BCL2	B-cell CLL/lymphoma 2	596	BCL2_HUMAN	functional
70	S100B	S100 calcium binding protein B	6285	S100B_HUMAN	upstream,putative
71	VCP	valosin containing protein	7415	TERA_HUMAN	downstream
72	POLG	polymerase (DNA directed), gamma	5428	DPOG1_HUMAN	mammal
73	IGFBP3	insulin-like growth factor binding protein 3	3486	IBP3_HUMAN	upstream
74	HSP90AA1	heat shock protein 90kDa alpha (cytosolic), class A member 1	3320	HS90A_HUMAN	functional
75	NR3C1	nuclear receptor subfamily 3, group C, member 1 (glucocorticoid receptor)	2908	GCR_HUMAN	downstream
76	EGR1	early growth response 1	1958	EGR1_HUMAN	upstream
77	VEGFA	vascular endothelial growth factor A	7422	VEGFA_HUMAN	putative
78	ABL1	ABL proto-oncogene 1, non-receptor tyrosine kinase	25	ABL1_HUMAN	functional,downstream
79	BRCA2	breast cancer 2, early onset	675	BRCA2_HUMAN	functional
80	TOP2A	topoisomerase (DNA) II alpha	7153	TOP2A_HUMAN	functional
81	TOP2B	topoisomerase (DNA) II beta	7155	TOP2B_HUMAN	functional
82	NFKB1	nuclear factor of kappa light polypeptide gene enhancer in B-cells 1	4790	NFKB1_HUMAN	functional
83	TOP1	topoisomerase (DNA) I	7150	TOP1_HUMAN	functional
84	RAD51	RAD51 recombinase	5888	RAD51_HUMAN	cell,functional
85	UBE2I	ubiquitin-conjugating enzyme E2I	7329	UBC9_HUMAN	upstream
86	TNF	tumor necrosis factor	7124	TNFA_HUMAN	putative
87	PDPK1	3-phosphoinositide dependent protein kinase 1	5170	PDPK1_HUMAN	downstream
88	CEBPA	CCAAT/enhancer binding protein (C/EBP), alpha	1050	CEBPA_HUMAN	functional
89	CEBPB	CCAAT/enhancer binding protein (C/EBP), beta	1051	CEBPB_HUMAN	mammal
90	MXI1	MAX interactor 1, dimerization protein	4601	MXI1_HUMAN	putative
91	TGFB1	transforming growth factor, beta 1	7040	TGFB1_HUMAN	putative
92	ERCC6	excision repair cross-complementation group 6	2074	ERCC6_HUMAN	functional
93	STK11	serine/threonine kinase 11	6794	STK11_HUMAN	upstream
94	EP300	E1A binding protein p300	2033	EP300_HUMAN	upstream
95	APTX	aprataxin	54840	APTX_HUMAN	functional
96	PML	promyelocytic leukemia	5371	PML_HUMAN	cell,downstream
97	GSK3B	glycogen synthase kinase 3 beta	2932	GSK3B_HUMAN	downstream
98	HTT	huntingtin	3064	HD_HUMAN	mammal
99	PRKCA	protein kinase C, alpha	5578	KPCA_HUMAN	downstream
100	SSTR3	somatostatin receptor 3	6753	SSR3_HUMAN	downstream
101	HELLS	helicase, lymphoid-specific	3070	HELLS_HUMAN	mammal
102	APOC3	apolipoprotein C-III	345	APOC3_HUMAN	putative
103	EEF2	eukaryotic translation elongation factor 2	1938	EF2_HUMAN	putative
104	ERCC3	excision repair cross-complementation group 3	2071	ERCC3_HUMAN	functional
105	TERF1	telomeric repeat binding factor (NIMA-interacting) 1	7013	TERF1_HUMAN	functional
106	PRKDC	protein kinase, DNA-activated, catalytic polypeptide	5591	PRKDC_HUMAN	functional
107	CAT	catalase	847	CATA_HUMAN	model
109	ERCC5	excision repair cross-complementation group 5	2073	ERCC5_HUMAN	functional
110	AR	androgen receptor	367	ANDR_HUMAN	upstream
111	GTF2H2	general transcription factor IIH, polypeptide 2, 44kDa	2966	TF2H2_HUMAN	downstream
112	XRCC5	X-ray repair complementing defective repair in Chinese hamster cells 5 (double-strand-break rejoining)	7520	XRCC5_HUMAN	mammal
113	PCNA	proliferating cell nuclear antigen	5111	PCNA_HUMAN	functional
114	FEN1	flap structure-specific endonuclease 1	2237	FEN1_HUMAN	downstream
115	FAS	Fas cell surface death receptor	355	TNR6_HUMAN	putative
116	TERF2	telomeric repeat binding factor 2	7014	TERF2_HUMAN	functional
117	XRCC6	X-ray repair complementing defective repair in Chinese hamster cells 6	2547	KU70_HUMAN	functional
118	POLD1	polymerase (DNA directed), delta 1, catalytic subunit	5424	DPOD1_HUMAN	downstream
119	BAX	BCL2-associated X protein	581	BAX_HUMAN	downstream,putative
120	RB1	retinoblastoma 1	5925	RB_HUMAN	cell
121	EMD	emerin	2010	EMD_HUMAN	functional
122	GRB2	growth factor receptor-bound protein 2	2885	GRB2_HUMAN	downstream
123	FOXO3	forkhead box O3	2309	FOXO3_HUMAN	model,human_link
124	FOXO1	forkhead box O1	2308	FOXO1_HUMAN	model
125	HSF1	heat shock transcription factor 1	3297	HSF1_HUMAN	model
126	XPA	xeroderma pigmentosum, complementation group A	7507	XPA_HUMAN	functional,putative
127	MSRA	methionine sulfoxide reductase A	4482	MSRA_HUMAN	mammal,model
128	RECQL4	RecQ helicase-like 4	9401	RECQ4_HUMAN	functional
129	SOD2	superoxide dismutase 2, mitochondrial	6648	SODM_HUMAN	mammal,model
130	SOD1	superoxide dismutase 1, soluble	6647	SODC_HUMAN	model
131	FOXM1	forkhead box M1	2305	FOXM1_HUMAN	functional
132	COQ7	coenzyme Q7 homolog, ubiquinone (yeast)	10229	COQ7_HUMAN	model
133	CACNA1A	calcium channel, voltage-dependent, P/Q type, alpha 1A subunit	773	CAC1A_HUMAN	putative
134	LRP2	low density lipoprotein receptor-related protein 2	4036	LRP2_HUMAN	downstream
135	AIFM1	apoptosis-inducing factor, mitochondrion-associated, 1	9131	AIFM1_HUMAN	functional
136	UCHL1	ubiquitin carboxyl-terminal esterase L1 (ubiquitin thiolesterase)	7345	UCHL1_HUMAN	putative
137	APP	amyloid beta (A4) precursor protein	351	A4_HUMAN	putative
138	APOE	apolipoprotein E	348	APOE_HUMAN	human_link
139	A2M	alpha-2-macroglobulin	2	A2MG_HUMAN	putative
140	SNCG	synuclein, gamma (breast cancer-specific protein 1)	6623	SYUG_HUMAN	upstream
141	PRDX1	peroxiredoxin 1	5052	PRDX1_HUMAN	functional,putative
142	PON1	paraoxonase 1	5444	PON1_HUMAN	putative
143	RELA	v-rel avian reticuloendotheliosis viral oncogene homolog A	5970	TF65_HUMAN	functional
144	IL6	interleukin 6	3569	IL6_HUMAN	putative
145	RGN	regucalcin	9104	RGN_HUMAN	putative
146	ATP5O	ATP synthase, H+ transporting, mitochondrial F1 complex, O subunit	539	ATPO_HUMAN	model
147	RAD52	RAD52 homolog, DNA repair protein	5893	RAD52_HUMAN	cell,functional
148	TOP3B	topoisomerase (DNA) III beta	8940	TOP3B_HUMAN	functional,putative
149	ERCC1	excision repair cross-complementation group 1	2067	ERCC1_HUMAN	mammal,functional
150	SIRT1	sirtuin 1	23411	SIR1_HUMAN	mammal,model,cell
151	HDAC1	histone deacetylase 1	3065	HDAC1_HUMAN	functional
152	HSPA9	heat shock 70kDa protein 9 (mortalin)	3313	GRP75_HUMAN	model
153	GPX1	glutathione peroxidase 1	2876	GPX1_HUMAN	functional
154	GSR	glutathione reductase	2936	GSHR_HUMAN	functional
155	GSS	glutathione synthetase	2937	GSHB_HUMAN	functional
156	GSTA4	glutathione S-transferase alpha 4	2941	GSTA4_HUMAN	functional
157	GSTP1	glutathione S-transferase pi 1	2950	GSTP1_HUMAN	functional
158	MT-CO1	mitochondrially encoded cytochrome c oxidase I	4512	COX1_HUMAN	cell,functional
159	HSPD1	heat shock 60kDa protein 1 (chaperonin)	3329	CH60_HUMAN	functional
160	HSPA1A	heat shock 70kDa protein 1A	3303	HS71A_HUMAN	mammal,model,functional,putative
161	HSPA1B	heat shock 70kDa protein 1B	3304	HSPA1B	functional,putative
162	PCMT1	protein-L-isoaspartate (D-aspartate) O-methyltransferase	5110	PIMT_HUMAN	functional,putative
163	MAPK8	mitogen-activated protein kinase 8	5599	MK08_HUMAN	model
164	YWHAZ	tyrosine 3-monooxygenase/tryptophan 5-monooxygenase activation protein, zeta	7534	1433Z_HUMAN	downstream
165	PTK2B	protein tyrosine kinase 2 beta	2185	FAK2_HUMAN	downstream
166	PTK2	protein tyrosine kinase 2	5747	FAK1_HUMAN	downstream
167	IL7	interleukin 7	3574	IL7_HUMAN	putative
168	MAPK14	mitogen-activated protein kinase 14	1432	MK14_HUMAN	cell,functional
169	FGFR1	fibroblast growth factor receptor 1	2260	FGFR1_HUMAN	putative
170	SP1	Sp1 transcription factor	6667	SP1_HUMAN	upstream
171	FLT1	fms-related tyrosine kinase 1	2321	VGFR1_HUMAN	downstream
172	JUN	jun proto-oncogene	3725	JUN_HUMAN	upstream
173	MED1	mediator complex subunit 1	5469	MED1_HUMAN	putative
174	MAPK9	mitogen-activated protein kinase 9	5601	MK09_HUMAN	model
175	MAPK3	mitogen-activated protein kinase 3	5595	MK03_HUMAN	downstream
176	HMGB1	high mobility group box 1	3146	HMGB1_HUMAN	downstream
177	CCNA2	cyclin A2	890	CCNA2_HUMAN	downstream
178	HMGB2	high mobility group box 2	3148	HMGB2_HUMAN	downstream
179	MAP3K5	mitogen-activated protein kinase kinase kinase 5	4217	M3K5_HUMAN	downstream
180	TAF1	TAF1 RNA polymerase II, TATA box binding protein (TBP)-associated factor, 250kDa	6872	TAF1_HUMAN	downstream
181	LMNB1	lamin B1	4001	LMNB1_HUMAN	functional
182	SDHC	succinate dehydrogenase complex, subunit C, integral membrane protein, 15kDa	6391	C560_HUMAN	model
183	FOXO4	forkhead box O4	4303	FOXO4_HUMAN	model
184	HESX1	HESX homeobox 1	8820	HESX1_HUMAN	upstream
185	PIK3R1	phosphoinositide-3-kinase, regulatory subunit 1 (alpha)	5295	P85A_HUMAN	downstream
186	BSCL2	Berardinelli-Seip congenital lipodystrophy 2 (seipin)	26580	BSCL2_HUMAN	putative
187	AGPAT2	1-acylglycerol-3-phosphate O-acyltransferase 2	10555	PLCB_HUMAN	putative
188	BMI1	BMI1 proto-oncogene, polycomb ring finger	648	BMI1_HUMAN	putative
189	EEF1A1	eukaryotic translation elongation factor 1 alpha 1	1915	EF1A1_HUMAN	model
190	TFAP2A	transcription factor AP-2 alpha (activating enhancer binding protein 2 alpha)	7020	AP2A_HUMAN	upstream
191	BDNF	brain-derived neurotrophic factor	627	BDNF_HUMAN	putative
192	CREB1	cAMP responsive element binding protein 1	1385	CREB1_HUMAN	upstream,putative
193	ATF2	activating transcription factor 2	1386	ATF2_HUMAN	downstream
194	TBP	TATA box binding protein	6908	TBP_HUMAN	upstream
195	APEX1	APEX nuclease (multifunctional DNA repair enzyme) 1	328	APEX1_HUMAN	functional
196	HBP1	HMG-box transcription factor 1	26959	HBP1_HUMAN	downstream
197	BUB1B	BUB1 mitotic checkpoint serine/threonine kinase B	701	BUB1B_HUMAN	mammal
198	PTGS2	prostaglandin-endoperoxide synthase 2 (prostaglandin G/H synthase and cyclooxygenase)	5743	PGH2_HUMAN	putative
199	HSPA8	heat shock 70kDa protein 8	3312	HSP7C_HUMAN	functional
200	SIN3A	SIN3 transcription regulator family member A	25942	SIN3A_HUMAN	putative
201	CDK1	cyclin-dependent kinase 1	983	CDK1_HUMAN	downstream
202	TFDP1	transcription factor Dp-1	7027	TFDP1_HUMAN	cell,downstream
203	DDIT3	DNA-damage-inducible transcript 3	1649	DDIT3_HUMAN	putative
204	POLA1	polymerase (DNA directed), alpha 1, catalytic subunit	5422	DPOLA_HUMAN	cell
205	MAPT	microtubule-associated protein tau	4137	TAU_HUMAN	putative
206	CTGF	connective tissue growth factor	1490	CTGF_HUMAN	putative
207	HDAC2	histone deacetylase 2	3066	HDAC2_HUMAN	functional,upstream
208	MAX	MYC associated factor X	4149	MAX_HUMAN	functional
209	MXD1	MAX dimerization protein 1	4084	MAD1_HUMAN	functional
210	MDM2	MDM2 proto-oncogene, E3 ubiquitin protein ligase	4193	MDM2_HUMAN	upstream
211	SUMO1	small ubiquitin-like modifier 1	7341	SUMO1_HUMAN	upstream
212	H2AFX	H2A histone family, member X	3014	H2AX_HUMAN	functional
213	HOXB7	homeobox B7	3217	HXB7_HUMAN	putative
214	HOXC4	homeobox C4	3221	HXC4_HUMAN	putative
215	JAK2	Janus kinase 2	3717	JAK2_HUMAN	downstream
216	ESR1	estrogen receptor 1	2099	ESR1_HUMAN	upstream
217	LEP	leptin	3952	LEP_HUMAN	putative
218	LEPR	leptin receptor	3953	LEPR_HUMAN	putative
219	NFKBIA	nuclear factor of kappa light polypeptide gene enhancer in B-cells inhibitor, alpha	4792	IKBA_HUMAN	mammal,putative
220	CLU	clusterin	1191	CLUS_HUMAN	model,putative
221	MTOR	mechanistic target of rapamycin (serine/threonine kinase)	2475	MTOR_HUMAN	mammal,model,cell
222	GHRHR	growth hormone releasing hormone receptor	2692	GHRHR_HUMAN	upstream,putative
223	CTNNB1	catenin (cadherin-associated protein), beta 1, 88kDa	1499	CTNB1_HUMAN	downstream
224	PSEN1	presenilin 1	5663	PSN1_HUMAN	putative
225	DLL3	delta-like 3 (Drosophila)	10683	DLL3_HUMAN	putative
226	CDKN2A	cyclin-dependent kinase inhibitor 2A	1029	CDN2A_HUMAN	mammal,cell
227	PPP1CA	protein phosphatase 1, catalytic subunit, alpha isozyme	5499	PP1A_HUMAN	cell,putative
228	DBN1	drebrin 1	1627	DREB_HUMAN	putative
229	NOG	noggin	9241	NOGG_HUMAN	putative
230	ELN	elastin	2006	ELN_HUMAN	human_link
231	ATR	ATR serine/threonine kinase	545	ATR_HUMAN	mammal
232	UCP3	uncoupling protein 3 (mitochondrial, proton carrier)	7352	UCP3_HUMAN	functional
233	ZMPSTE24	zinc metallopeptidase STE24	10269	FACE1_HUMAN	upstream,putative
234	TP63	tumor protein p63	8626	P63_HUMAN	mammal
235	UCP2	uncoupling protein 2 (mitochondrial, proton carrier)	7351	UCP2_HUMAN	model
236	POLB	polymerase (DNA directed), beta	5423	DPOLB_HUMAN	functional
237	GCLC	glutamate-cysteine ligase, catalytic subunit	2729	GSH1_HUMAN	functional
238	GCLM	glutamate-cysteine ligase, modifier subunit	2730	GSH0_HUMAN	model
239	SIRT6	sirtuin 6	51548	SIRT6_HUMAN	mammal
240	BUB3	BUB3 mitotic checkpoint protein	9184	BUB3_HUMAN	mammal
241	RAE1	ribonucleic acid export 1	8480	RAE1L_HUMAN	mammal
242	PMCH	pro-melanin-concentrating hormone	5367	MCH_HUMAN	functional
243	MLH1	mutL homolog 1	4292	MLH1_HUMAN	functional,putative
244	CSNK1E	casein kinase 1, epsilon	1454	KC1E_HUMAN	putative
245	STUB1	STIP1 homology and U-box containing protein 1, E3 ubiquitin protein ligase	10273	CHIP_HUMAN	mammal
246	PPM1D	protein phosphatase, Mg2+/Mn2+ dependent, 1D	8493	PPM1D_HUMAN	downstream,putative
247	CHEK2	checkpoint kinase 2	11200	CHK2_HUMAN	functional
248	PCK1	phosphoenolpyruvate carboxykinase 1 (soluble)	5105	PCKGC_HUMAN	putative
249	ARHGAP1	Rho GTPase activating protein 1	392	RHG01_HUMAN	mammal
250	CDC42	cell division cycle 42	998	CDC42_HUMAN	cell,downstream
251	ARNTL	aryl hydrocarbon receptor nuclear translocator-like	406	BMAL1_HUMAN	mammal
252	CLOCK	clock circadian regulator	9575	CLOCK_HUMAN	functional,downstream
253	HIC1	hypermethylated in cancer 1	3090	HIC1_HUMAN	upstream
254	PAPPA	pregnancy-associated plasma protein A, pappalysin 1	5069	PAPP1_HUMAN	mammal,functional,putative
255	ADCY5	adenylate cyclase 5	111	ADCY5_HUMAN	mammal
256	PPARGC1A	peroxisome proliferator-activated receptor gamma, coactivator 1 alpha	10891	PRGC1_HUMAN	mammal,upstream,downstream
257	GPX4	glutathione peroxidase 4	2879	GPX4_HUMAN	putative
258	UCP1	uncoupling protein 1 (mitochondrial, proton carrier)	7350	UCP1_HUMAN	putative
259	FGF23	fibroblast growth factor 23	8074	FGF23_HUMAN	downstream,putative
260	EFEMP1	EGF containing fibulin-like extracellular matrix protein 1	2202	FBLN3_HUMAN	mammal
261	ERCC4	excision repair cross-complementation group 4	2072	XPF_HUMAN	functional,putative
262	CETP	cholesteryl ester transfer protein, plasma	1071	CETP_HUMAN	human_link
263	PPARG	peroxisome proliferator-activated receptor gamma	5468	PPARG_HUMAN	functional
264	AGTR1	angiotensin II receptor, type 1	185	AGTR1_HUMAN	mammal
265	CISD2	CDGSH iron sulfur domain 2	493856	CISD2_HUMAN	mammal
266	EEF1E1	eukaryotic translation elongation factor 1 epsilon 1	9521	MCA3_HUMAN	mammal
267	EPS8	epidermal growth factor receptor pathway substrate 8	2059	ES8L2_HUMAN	mammal
268	KCNA3	potassium channel, voltage gated shaker related subfamily A, member 3	3738	KCNA3_HUMAN	mammal
269	SIRT7	sirtuin 7	51547	SIR7_HUMAN	functional,putative
270	SLC13A1	solute carrier family 13 (sodium/sulfate symporter), member 1	6561	A4D0X1_HUMAN	mammal,model
271	SOCS2	suppressor of cytokine signaling 2	8835	SOCS2_HUMAN	functional,upstream
273	TPP2	tripeptidyl peptidase II	7174	TPP2_HUMAN	mammal
274	TP53BP1	tumor protein p53 binding protein 1	7158	TP53B_HUMAN	functional
275	SIRT3	sirtuin 3	23410	SIR3_HUMAN	functional
276	NCOR2	nuclear receptor corepressor 2	9612	NCOR2_HUMAN	mammal
277	SUN1	Sad1 and UNC84 domain containing 1	23353	SUN1_HUMAN	upstream
278	BAK1	BCL2-antagonist/killer 1	578	BAK_HUMAN	functional
279	IGFBP2	insulin-like growth factor binding protein 2, 36kDa	3485	IBP2_HUMAN	mammal,functional
280	PYCR1	pyrroline-5-carboxylate reductase 1	5831	P5CR1_HUMAN	putative
281	TP73	tumor protein p73	7161	P73_HUMAN	functional,putative
282	CNR1	cannabinoid receptor 1 (brain)	1268	CNR1_HUMAN	putative
283	NFE2L2	nuclear factor, erythroid 2-like 2	4780	NF2L2_HUMAN	cell,upstream
284	CDKN1A	cyclin-dependent kinase inhibitor 1A (p21, Cip1)	1026	CDN1A_HUMAN	cell
285	PDGFRA	platelet-derived growth factor receptor, alpha polypeptide	5156	PGFRA_HUMAN	downstream
286	PIK3CA	phosphatidylinositol-4,5-bisphosphate 3-kinase, catalytic subunit alpha	5290	PK3CA_HUMAN	upstream
287	C1QA	complement component 1, q subcomponent, A chain	712	C1QA_HUMAN	upstream
288	CDKN2B	cyclin-dependent kinase inhibitor 2B (p15, inhibits CDK4)	1030	CDN2B_HUMAN	cell
289	EIF5A2	eukaryotic translation initiation factor 5A2	56648	IF5A2_HUMAN	mammal
290	MIF	macrophage migration inhibitory factor (glycosylation-inhibiting factor)	4282	MIF_HUMAN	mammal
291	DGAT1	diacylglycerol O-acyltransferase 1	8694	DGAT1_HUMAN	mammal
292	MT1E	metallothionein 1E	4493	MT1E_HUMAN	putative
293	FGF21	fibroblast growth factor 21	26291	FGF21_HUMAN	mammal
294	HTRA2	HtrA serine peptidase 2	27429	HTRA2_HUMAN	mammal
295	GSK3A	glycogen synthase kinase 3 alpha	2931	GSK3A_HUMAN	mammal
296	NUDT1	nudix (nucleoside diphosphate linked moiety X)-type motif 1	4521	8ODP_HUMAN	mammal
297	IKBKB	inhibitor of kappa light polypeptide gene enhancer in B-cells, kinase beta	3551	IKKB_HUMAN	mammal
298	SQSTM1	sequestosome 1	8878	SQSTM_HUMAN	putative
299	CDK7	cyclin-dependent kinase 7	1022	CDK7_HUMAN	mammal
300	GRN	granulin	2896	GRN_HUMAN	putative
301	SERPINE1	serpin peptidase inhibitor, clade E (nexin, plasminogen activator inhibitor type 1), member 1	5054	PAI1_HUMAN	upstream
302	SPRTN	SprT-like N-terminal domain	83932	SPRTN_HUMAN	putative
303	RICTOR	RPTOR independent companion of MTOR, complex 2	253260	RICTR_HUMAN	functional,putative
304	CTF1	cardiotrophin 1	1489	CTF1_HUMAN	putative
305	TRAP1	TNF receptor-associated protein 1	10131	TRAP1_HUMAN	functional,putative
306	TRPV1	transient receptor potential cation channel subfamily V member 1	7442	TRPV1_HUMAN	mammal
307	NFE2L1	nuclear factor, erythroid 2-like 1	4779	NF2L1_HUMAN	model,functional
308	IFNB1	Interferon beta	3456	IFNB_HUMAN	mammal,cell
309	GDF11	growth differentiation factor 11	10220	A0A024RB20_HUMAN	mammal,human_link

## Sheet: senescence-associated secretory
senescence-associated secretory phenotype (SASP)
Symbol	Annotation
ANG	SASP
AREG	SASP
AXL	SASP
BMP2	SASP
BMP6	SASP
CCL1	SASP
CCL13	SASP
CCL2	SASP
CCL20	SASP
CCL25	SASP
CCL26	SASP
CCL3	SASP
CCL7	SASP
CD55	SASP
CD9	SASP
CSF1	SASP
CSF2	SASP
CSF2RB	SASP
CSF3	SASP
CXCL1	SASP
CXCL11	SASP
CXCL12	SASP
CXCL2	SASP
CXCL3	SASP
CXCL5	SASP
CXCL6	SASP
CXCL8	SASP
EREG	SASP
ETS2	SASP
FAS	SASP
FGF2	SASP
FGF7	SASP
GDF15	SASP
GEM	SASP
GMFG	SASP
HGF	SASP
ICAM1	SASP
ICAM3	SASP
IGF1	SASP
IGF2R	SASP
IGFBP1	SASP
IGFBP2	SASP
IGFBP6	SASP
IL13	SASP
IL15	SASP
IL1A	SASP
IL1B	SASP
IL6	SASP
IL6ST	SASP
IL7	SASP
INHA	SASP
INHBA	SASP
IQGAP1	SASP
ITGA2	SASP
ITPKA	SASP
JUN	SASP
MIF	SASP
MMP1	SASP
MMP10	SASP
MMP12	SASP
MMP13	SASP
MMP14	SASP
MMP2	SASP
MMP3	SASP
MMP7	SASP
MMP9	SASP
NGF	SASP
PIGF	SASP
PLAUR	SASP
PTGES	SASP
RPS6KA5	SASP
SERPINB2	SASP
SERPINE1	SASP
TGFB1	SASP
TIMP1	SASP
TIMP2	SASP
TNFRSF10C	SASP
TNFRSF11B	SASP
TNFRSF1A	SASP
TNFRSF1B	SASP
VEGFA	SASP
VEGFC	SASP
WNT2	SASP

## Sheet: Immune Signature list
Immune Signature list
Immune Signature
LCP2
LSP1
FYB
PLEK
HCK
IL10RA
LILRB1
NCKAP1L
LAIR1
NCF2
CYBB
PTPRC
IL7R
LAPTM5
CD53
EVI2B
SLA
ITGB2
GIMAP4
MYO1F
HCLS1
MNDA
IL2RG
CD48
AOAH
CCL5
LTB
GMFG
GIMAP6
GZMK
LST1
GPR65
LILRB2
WIPF1
CD37
BIN2
FCER1G
IKZF1
TYROBP
FGL2
FLI1
IRF8
ARHGAP15
SH2B3
TNFRSF1B
DOCK2
CD2
ARHGEF6
CORO1A
LY96
LYZ
ITGAL
TNFAIP3
RNASE6
TGFB1
PSTPIP1
CST7
RGS1
FGR
SELL
MICAL1
TRAF3IP3
ITGA4
MAFB
ARHGDIB
IL4R
RHOH
HLA-DPA1
NKG7
NCF4
LPXN
ITK
SELPLG
HLA-DPB1
CD3D
CD300A
IL2RB
ADCY7
PTGER4
SRGN
CD247
CCR7
MSN
ALOX5AP
PTGER2
RAC2
GBP2
VAV1
CLEC2B
P2RY14
NFKBIA
S100A9
IFI30
MFSD1
RASSF2
TPP1
RHOG
CLEC4A
GZMB
PVRIG
S100A8
CASP1
BCL2A1
HLA-E
KLRB1
GNLY
RAB27A
IL18RAP
TPST2
EMP3
GMIP
LCK
IL32
PTPRCAP
LGALS9
CCDC69
SAMHD1
TAP1
GBP1
CTSS
GZMH
ADAM8
GLRX
PRF1
CD69
HLA-B
HLA-DMA
CD74
KLRK1
PTPRE
HLA-DRA
VNN2
TCIRG1
RABGAP1L
CSTA
ZAP70
HLA-F
HLA-G
CD52
CD302
CD27

## Sheet: Inflammatory Factor list
Inflammatory Factor list
Inflammatory Factor
IL18
IL18BP
IL1A
IL1B
IL1F10
IL1F3
IL1RA
IL1F5
IL1F6
IL1F7
IL1F8
IL1RL2
IL1F9
IL33
IL18R1
IL18RAP
IL1R1
IL1R2
IL1R3
IL1R8
IL1R9
IL1RL1
SIGIRR
BAFF
4-1BBL
TNFSF8
CD40LG
CD70
CD95L
CD178
EDA-A1
TNFSF14
LTA
TNFB
LTB
TNFa
TNFSF10
TNFSF11
TNFSF12
TNFSF13
TNFSF15
TNFSF4
4-1BB
BAFFR
TNFRSF7
CD40
CD95
DcR3
TNFRSF21
EDA2R
EDAR
PGLYRP1
TNFRSF19L
TNFR1
TNFR2
TNFRSF11A
TNFRSF11B
TNFRSF12A
TNFRSF13B
TNFRSF14
TNFRSF17
TNFRSF18
TNFRSF19
TNFRSF25
LTBR
TNFRSF4
TNFRSF8
TRAILR1
TRAILR2
TRAILR3
TRAILR4
IFNA1
IFNA10
IFNA13
IFNA14
IFNA2
IFNA4
IFNA7
IFNB1
IFNE
IFNG
IFNZ
IFNA8
IFNA5
IFNaG
IFNω
IFNW1
IFNAR1
IFNAR2
IFNGR1
IFNGR2
CLCF1
CNTF
IL11
IL31
IL6
Leptin
LIF
OSM
CNTFR
IL11RA
IL6R
LEPR
LIFR
OSMR
IL31RA
IL10
IL19
IL20
IL22
IL24
IL28B
IL28A
IL29
IL10RA
IL10RB
IL20RA
IL20RB
IL22RA2
IL22R
TGFB1
TGFB2
TGFB3
ALK-7
ATF2
CD105
ENG
TGFBR1
TGFBR2
TGFBR3
CCL1
TCA3
CCL11
CCL12
MCP-5
CCL13
MCP-4
CCL14
CCL15
CCL16
CCL17
TARC
CCL18
CCL19
CCL2
MCP-1
CCL20
CCL21
CCL22
MDC
CCL23
CCL24
CCL25
CCL26
CCL27
CCL28
CCL3
CCL3L3
CCL4
CCL4L1
LAG-1
CCL5
CCL6
CCL7
CCL8
CCL9
CX3CL1
CXCL1
CXCL10
CXCL11
CXCL12
CXCL13
CXCL14
CXCL15
CXCL16
CXCL17
CXCL2
MIP-2
CXCL3
CXCL4
CXCL5
CXCL6
CXCL7
Ppbp
CXCL9
IL8
CXCL8
XCL1
XCL2
FAM19A1
FAM19A2
FAM19A3
FAM19A4
FAM19A5
CCR1
CCR2
CCR3
CCR4
CCR5
CCR6
CCR7
CCR8
CCRL1
CXCR3
CXCR4
CXCR5
CXCR6
CXCR7
CXCR1
CXCR2
