# Supplementary material for: Aging-related alternative splicing drive neoantigen emergence revealed by transcriptome analysis of 1,255 human blood samples
Source: Front Aging. 2025 May 9;6:1575862. doi: 10.3389/fragi.2025.1575862 (PMC12098113; doi:10.3389/fragi.2025.1575862)
Supplement: Supplementary file 1 [file DataSheet1.zip › TableS3.Protein dataset sample information.xlsx]

## Sheet: PXD034030
PXD34030 Information
Title：Plasma proteomic signature of major depressive episode in the elderly
Description：Depression is a complex and multifactorial disease, affecting about 6.5% of the elderly population in what is referred to as late-life depression (LLD). Despite its public health relevance, there is still limited information about the molecular mechanisms of LLD. We analyzed the blood plasma of 50 older adults through untargeted mass spectrometry and used systems biology tools to iden…
Sample	Age
CTRL008	71
CTRL018	87
CTRL023	65
CTRL024	63
CTRL038	72
CTRL049	68
CTRL051	77
CTRL052	65
CTRL053	71
CTRL054	62
CTRL062	71
CTRL063	73
CTRL064	77
CTRL065	64
CTRL066	70
CTRL096	80
CTRL098	65
CTRL100	73
CTRL101	62
CTRL104	68
CTRL105	71
CTRL106	71
CTRL107	77
CTRL108	71
CTRL111	71
CTRL113	76
CTRL114	60
CTRL115	60
CTRL119	80
CTRL121	65
CTRL125	72

## Sheet: PXD033493
PXD033493 Information
Ttile：The plasma proteome is favorably modified by a high protein diet but not by additional resistance training in older adults - a 17-week randomized controlled trial
Description：The age-related loss of muscle mass significantly contributes to the development of chronic diseases, loss of mobility and dependency on others, yet could be improved by an optimized lifestyle. Objective: The goal of this randomized controlled trial was to compare the influence of a habitual diet (CON) with either a diet containing the recommended protein intake (RP) or a high protein…
	Total	Female	Male
Sex[f/m](%females)	134	72(53.7)	62(46.3)
Age[years]	72.9±4.8	73.0±4.7	72.7±5.0

## Sheet: PXD050061
PXD050061 Information
Title：Mass spectrometry data of Platelet-rich plasma from 6 young and 6 elderly individuals
Description：We prepared platelet-rich plasma from the blood of 6 young volunteers and 6 elderly volunteers, respectively, and removed 95% of high-abundance proteins, followed by mass spectrometry analysis.
Elderly group:
sample	sex	age
O1--Volunteer	Male	66
O2--Volunteer	Male	72
O3--Volunteer	Male	60
O4--Volunteer	Female	60
O5--Volunteer	Male	63
O6--Volunteer	Female	74
