# Supplementary material for: Aging-related alternative splicing drive neoantigen emergence revealed by transcriptome analysis of 1,255 human blood samples
Source: Front Aging. 2025 May 9;6:1575862. doi: 10.3389/fragi.2025.1575862 (PMC12098113; doi:10.3389/fragi.2025.1575862)
Supplement: Supplementary file 1 [file DataSheet1.zip › TableS4. Differentially expressed genes between old and young.xlsx]

## Sheet: Sheet1
Table S4. Differentially expressed genes between old and young .
Gene	logFC	AveExpr	t	P.Value	adj.P.Val	B	threshold
FCGR3B	-7.99809	15.9087	-59.0901	4.71851e-191	1.02745e-186	424.725	Down
MZF1-AS1	2.21831	3.82624	46.297	2.13524e-156	2.32474e-152	346.243	Up
AP3B2	6.95107	0.37591	44.2672	2.87256e-150	2.085e-146	332.305	Up
ADGRG6	-4.21786	5.01316	-34.2427	5.28795e-117	2.87863e-113	256.436	Down
FBLN2	-3.0833	6.61175	-32.8487	5.89388e-112	2.56679e-108	244.899	Down
NT5DC4	3.56629	2.82129	32.7693	1.15091e-111	4.17685e-108	244.234	Up
SERPINE2	-2.64532	6.26297	-31.3898	1.46419e-106	4.55467e-103	232.56	Down
SNORA70F	3.18601	-0.842785	30.7311	4.35804e-104	1.1862e-100	226.901	Up
LYPD8	4.6572	0.981796	30.3828	9.05796e-103	2.19152e-99	223.886	Up
TSPYL5	-1.99598	6.00392	-29.3807	6.07537e-99	1.32291e-95	215.128	Down
GLULP4	3.36315	0.124811	28.926	3.44589e-97	6.8213e-94	211.114	Up
PLEKHA6	2.66533	2.61953	28.5618	8.90186e-96	1.61532e-92	207.881	Up
KCNQ5	-1.71445	6.326	-28.4292	2.91991e-95	4.89084e-92	206.7	Down
CCDC180	1.84341	4.47527	28.163	3.19009e-94	4.96172e-91	204.322	Up
SLIT2	2.99389	-0.0106687	27.6005	5.12825e-92	7.44451e-89	199.27	Up
CR2	-1.88147	7.02687	-27.2863	8.88863e-91	1.20969e-87	196.433	Down
FNDC10	2.07146	4.54616	27.2071	1.82867e-90	2.34232e-87	195.716	Up
LRRN3	-2.69195	8.27636	-27.0302	9.16945e-90	1.10925e-86	194.112	Down
C1QA	3.14478	4.19773	26.8717	3.90178e-89	4.47165e-86	192.672	Up
ADGRA3	-2.17727	5.74212	-26.3025	7.23245e-87	7.87433e-84	187.477	Down
CD276	3.53827	0.201932	26.2911	8.03361e-87	8.33009e-84	187.372	Up
NRCAM	-3.08922	5.73463	-26.0631	6.57533e-86	6.50809e-83	185.281	Down
SLC7A3	-3.86353	3.04644	-25.7296	1.43622e-84	1.35972e-81	182.213	Down
C1QTNF6	1.2493	6.58329	25.7063	1.78255e-84	1.61729e-81	181.998	Up
STK32C	1.31859	6.70133	25.5284	9.28809e-84	8.08993e-81	180.355	Up
LOC643709	3.38041	0.878699	25.493	1.28997e-83	1.08035e-80	180.029	Up
BEND4	-2.07729	5.93658	-25.3209	6.39009e-83	5.15349e-80	178.437	Down
RN7SKP127	2.61823	1.05452	25.2152	1.71025e-82	1.293e-79	177.457	Up
LINC00452	3.01613	1.11223	25.2145	1.72202e-82	1.293e-79	177.45	Up
LOC400347	-2.71676	2.43674	-25.0157	1.0992e-81	7.97839e-79	175.606	Down
RPRM	4.69528	-1.04843	24.976	1.59342e-81	1.11925e-78	175.236	Up
ASIC1	-2.93976	5.13378	-24.6804	2.5294e-80	1.72118e-77	172.485	Down
IGHD1-26	-2.36989	1.09937	-24.472	1.78577e-79	1.17834e-76	170.54	Down
EGR4	2.49491	-0.277796	24.2724	1.16531e-78	7.46314e-76	168.673	Up
FAM155B	3.25846	-0.00820409	24.1688	3.08696e-78	1.92053e-75	167.704	Up
ZNF385D-AS1	3.21709	-0.696186	24.1569	3.45434e-78	2.08939e-75	167.592	Up
FMN1	-3.71047	7.99448	-24.1397	4.063e-78	2.39113e-75	167.431	Down
RAPGEF3	1.59417	5.3718	24.1048	5.64468e-78	3.23455e-75	167.103	Up
DNTT	-3.22364	3.28927	-24.098	6.01597e-78	3.35892e-75	167.04	Down
KCNJ12	3.15208	0.36472	24.0935	6.27704e-78	3.41707e-75	166.998	Up
NPTX2	-3.89333	3.00283	-24.0402	1.03747e-77	5.50999e-75	166.498	Down
AIRE	2.27004	4.43043	23.856	5.89706e-77	3.05735e-74	164.768	Up
TRBV29-1	1.70044	5.87896	23.7989	1.01065e-76	5.11788e-74	164.232	Up
CCDC68	3.93254	0.193125	23.6889	2.85777e-76	1.41427e-73	163.197	Up
LINC01833	2.47165	-0.555323	23.5203	1.40981e-75	6.82193e-73	161.609	Up
MTRNR2L3	2.52358	1.30566	23.5157	1.47186e-75	6.96734e-73	161.566	Up
TRBV5-6	1.88506	4.56242	23.4358	3.13904e-75	1.45431e-72	160.812	Up
ADAM28	-1.36313	8.61859	-23.3906	4.81591e-75	2.18472e-72	160.386	Down
C1QB	3.378	3.07418	23.2234	2.35176e-74	1.04509e-71	158.808	Up
SLC35G3	-2.90057	2.6395	-23.1778	3.62751e-74	1.57978e-71	158.377	Down
LIPC	-2.54806	6.07481	-23.1358	5.40243e-74	2.30663e-71	157.98	Down
LINC02899	4.00044	-0.158737	22.9927	2.10534e-73	8.81611e-71	156.626	Up
PCDH18	2.40913	0.157097	22.7335	2.48434e-72	1.02069e-69	154.17	Up
APOD	3.17824	-0.339073	22.609	8.13671e-72	3.28105e-69	152.989	Up
IGHV6-1	-4.0311	5.84206	-22.6014	8.74516e-72	3.46229e-69	152.917	Down
TRDJ3	-1.81523	3.4297	-22.5302	1.72588e-71	6.71089e-69	152.24	Down
ZNF542P	-1.17985	6.61086	-22.5245	1.82256e-71	6.96251e-69	152.186	Down
LINC00892	1.77487	3.98127	22.439	4.12053e-71	1.54698e-68	151.374	Up
SLC4A10	-2.86776	6.77209	-22.4321	4.40325e-71	1.6111e-68	151.308	Down
TRIM49D2	2.5226	-0.639374	22.4312	4.43932e-71	1.6111e-68	151.3	Up
TMEM130	3.40312	-0.00780518	22.403	5.81317e-71	2.04164e-68	151.031	Up
HOXB8	2.87998	-0.465022	22.3428	1.03342e-70	3.57185e-68	150.459	Up
ADAM12	-2.18443	5.88402	-22.2851	1.79256e-70	6.09889e-68	149.91	Down
FIBCD1	3.87271	0.0243226	22.2347	2.90216e-70	9.72225e-68	149.431	Up
PCBP3	-1.92924	6.30007	-22.1416	7.07132e-70	2.333e-67	148.544	Down
CCL20	-3.03749	3.08925	-22.1325	7.7162e-70	2.50777e-67	148.457	Down
LGALS17A	2.71426	1.29523	22.1169	8.95305e-70	2.86695e-67	148.309	Up
LYPLAL1-DT	-2.97186	2.98962	-21.9986	2.78064e-69	8.77513e-67	147.181	Down
GPR85	3.22944	0.414227	21.9646	3.84892e-69	1.19729e-66	146.858	Up
APOL4	3.15217	2.3779	21.963	3.90798e-69	1.19854e-66	146.842	Up
DPPA4	-1.82683	4.51402	-21.8855	8.21081e-69	2.44918e-66	146.103	Down
TRAV12-2	1.45593	4.86017	21.8443	1.21941e-68	3.5882e-66	145.71	Up
LINC01315	-2.96999	2.55234	-21.8073	1.73737e-68	5.04417e-66	145.357	Down
DPP10	2.3112	-0.220767	21.6748	6.19161e-68	1.77398e-65	144.092	Up
LOC100996361	-2.69281	2.18789	-21.5638	1.79733e-67	5.0827e-65	143.031	Down
MEX3A	-2.65916	3.17702	-21.3381	1.57121e-66	4.3863e-64	140.873	Down
CTNNA2	3.16307	0.0939319	21.3333	1.6446e-66	4.53307e-64	140.827	Up
TRBV9	1.47538	4.97088	21.3148	1.96427e-66	5.28856e-64	140.651	Up
HBE1	3.17092	-0.251272	21.3147	1.96727e-66	5.28856e-64	140.649	Up
ST6GALNAC5	2.23754	-0.241536	21.2735	2.9211e-66	7.75695e-64	140.256	Up
IGHJ6	-2.25549	6.13016	-21.2613	3.28693e-66	8.62325e-64	140.138	Down
PTP4A3	1.38147	8.06901	21.2061	5.58877e-66	1.43171e-63	139.61	Up
LILRA5	1.8238	9.02417	21.1667	8.16453e-66	2.06724e-63	139.232	Up
ZNF471	-2.17467	4.86731	-21.1639	8.38245e-66	2.09802e-63	139.206	Down
NAIP	2.4626	6.37985	21.1521	9.39553e-66	2.32486e-63	139.093	Up
CTAGE11P	-3.31728	2.47465	-21.0775	1.92455e-65	4.70867e-63	138.379	Down
PRSS35	-3.38086	3.66463	-21.0128	3.58705e-65	8.58329e-63	137.759	Down
F8	1.21759	4.96593	20.8163	2.38042e-64	5.57352e-62	135.875	Up
MEG3	4.07853	3.23574	20.8054	2.64447e-64	6.12588e-62	135.77	Up
LOC105371899	-2.80353	3.15543	-20.7914	3.02522e-64	6.93413e-62	135.636	Down
DPP3-DT	1.22265	4.15596	20.7513	4.45492e-64	1.01048e-61	135.251	Up
TCAF1	-1.14523	6.37738	-20.7312	5.40416e-64	1.21315e-61	135.059	Down
CRISP3	-3.03447	5.94313	-20.7038	7.03545e-64	1.56323e-61	134.796	Down
OSR2	2.26096	-0.263428	20.6932	7.79267e-64	1.71399e-61	134.694	Up
LINC02891	2.70686	-0.177962	20.6699	9.75468e-64	2.12408e-61	134.471	Up
HCP5B	-3.31452	4.11604	-20.6512	1.16863e-63	2.5195e-61	134.291	Down
GAPDHP46	1.70556	0.488235	20.6442	1.25054e-63	2.66965e-61	134.223	Up
FDXR	1.19249	5.8609	20.5745	2.44676e-63	5.17265e-61	133.555	Up
DCAF8L2	-2.29058	1.3184	-20.5483	3.15266e-63	6.60089e-61	133.303	Down
PARP4P2	-2.10794	3.49915	-20.5071	4.68873e-63	9.72353e-61	132.908	Down
AKR7A2	1.12572	7.35444	20.4852	5.79389e-63	1.17908e-60	132.697	Up
GGTLC2	2.25476	-0.295091	20.4805	6.05966e-63	1.22175e-60	132.652	Up
DNALI1	2.48992	1.64366	20.4101	1.19477e-62	2.3868e-60	131.976	Up
CACNA1B	2.21698	0.562519	20.3856	1.51331e-62	2.99567e-60	131.741	Up
IGLV5-37	-3.50981	3.51445	-20.3813	1.57771e-62	3.09165e-60	131.7	Down
ADAMTSL5	1.54694	4.07747	20.3805	1.59019e-62	3.09165e-60	131.692	Up
ZNF154	-1.5644	7.8936	-20.3517	2.09943e-62	4.04559e-60	131.415	Down
ZNF860	-2.00273	5.67495	-20.3417	2.31233e-62	4.41674e-60	131.319	Down
ANKS1B	2.03524	1.8154	20.3375	2.40855e-62	4.56054e-60	131.279	Up
PRL	-2.99692	2.42827	-20.3073	3.22125e-62	6.04679e-60	130.989	Down
RPL21P48	1.64419	0.700199	20.238	6.29177e-62	1.17097e-59	130.323	Up
ZNF630	-1.36192	5.78902	-20.2282	6.91384e-62	1.27584e-59	130.229	Down
ZDHHC21	-1.54452	7.69899	-20.1881	1.01756e-61	1.86196e-59	129.844	Down
RHEX	1.45464	4.96223	20.1737	1.17014e-61	2.12332e-59	129.705	Up
GREM2	2.42986	2.02583	20.0784	2.93606e-61	5.24038e-59	128.789	Up
TRAV8-3	1.17973	4.94003	20.0155	5.38741e-61	9.46056e-59	128.185	Up
C10orf82	3.30412	0.184665	19.9956	6.5296e-61	1.13746e-58	127.993	Up
PI16	1.54302	5.95417	19.9926	6.71957e-61	1.16126e-58	127.965	Up
ERBB3	-2.21865	4.70735	-19.9516	9.98621e-61	1.7122e-58	127.57	Down
TRDV3	-2.91463	3.96274	-19.9225	1.32281e-60	2.25032e-58	127.291	Down
FZD9	-2.80505	2.79732	-19.9108	1.48124e-60	2.5003e-58	127.178	Down
LOC375196	-2.31695	1.46505	-19.9078	1.52441e-60	2.55339e-58	127.149	Down
NBEAP2	-3.66224	4.70126	-19.8756	2.08187e-60	3.46051e-58	126.839	Down
CD248	-1.81269	6.30696	-19.8678	2.24346e-60	3.70085e-58	126.765	Down
CACHD1	-1.89446	5.01745	-19.8259	3.36449e-60	5.50841e-58	126.361	Down
IRX6	-2.85965	2.09096	-19.7926	4.63818e-60	7.53704e-58	126.042	Down
SYT3	-2.97921	2.61308	-19.7643	6.09883e-60	9.83719e-58	125.769	Down
ABCB4	-1.72919	6.30198	-19.7429	7.49737e-60	1.19164e-57	125.563	Down
N4BP3	-1.13803	6.89881	-19.6555	1.74494e-59	2.65707e-57	124.722	Down
IGFBP3	2.07962	4.33933	19.597	3.07101e-59	4.64383e-57	124.16	Up
MYOZ3	2.50723	1.49075	19.5958	3.10796e-59	4.6673e-57	124.148	Up
RN7SL329P	1.76879	0.920874	19.5386	5.40008e-59	7.9991e-57	123.598	Up
RPS15AP5	-2.43048	0.98976	-19.5159	6.72263e-59	9.8909e-57	123.38	Down
DDR2	-1.83611	4.21793	-19.4959	8.157e-59	1.19207e-56	123.187	Down
ZNF215	-3.18038	3.41546	-19.4536	1.22761e-58	1.77028e-56	122.78	Down
NUTM1	-2.46213	3.51383	-19.4298	1.54583e-58	2.2145e-56	122.551	Down
USP43	-2.06997	4.17915	-19.3311	4.01268e-58	5.67377e-56	121.601	Down
C1QC	3.09626	1.88793	19.2941	5.73528e-58	8.05714e-56	121.246	Up
B3GALNT2	-1.41658	6.58614	-19.2662	7.51084e-58	1.04171e-55	120.977	Down
CPXM1	-1.72015	3.74414	-19.2363	1.00302e-57	1.37363e-55	120.689	Down
TBX15	2.1471	-0.00236516	19.1981	1.45077e-57	1.95703e-55	120.322	Up
IGLJ7	-2.22632	1.05427	-19.1977	1.45597e-57	1.95703e-55	120.318	Down
SELENOM	1.339	5.59648	19.1795	1.73593e-57	2.319e-55	120.143	Up
SH3RF3	-1.40043	7.37743	-19.1768	1.78256e-57	2.36678e-55	120.117	Down
COL9A3	-3.458	7.42788	-19.1596	2.10493e-57	2.77787e-55	119.951	Down
RBMS3	-2.21998	3.94775	-19.0881	4.20077e-57	5.51035e-55	119.263	Down
MAGEB17	-2.37062	1.50045	-19.0041	9.46347e-57	1.23393e-54	118.455	Down
RNU6-610P	1.87698	0.14782	18.9845	1.14295e-56	1.48142e-54	118.267	Up
LYNX1	2.03197	4.70913	18.9701	1.31396e-56	1.69299e-54	118.128	Up
TRBV16	-2.94466	2.92133	-18.9524	1.55986e-56	1.98631e-54	117.957	Down
FGFRL1	1.01778	6.59526	18.9313	1.91145e-56	2.41987e-54	117.755	Up
ATP6V1B1	2.13847	0.613201	18.8934	2.75669e-56	3.44885e-54	117.39	Up
LOC100129878	-2.1513	3.05973	-18.8929	2.77175e-56	3.44885e-54	117.385	Down
HSF5	-1.248	5.15407	-18.8829	3.05214e-56	3.77615e-54	117.289	Down
ME1	-1.72159	4.97451	-18.8819	3.0815e-56	3.79095e-54	117.279	Down
CEACAM21	1.02507	7.38476	18.8763	3.25196e-56	3.97818e-54	117.226	Up
MANEAL	1.2382	3.85183	18.8614	3.7567e-56	4.56996e-54	117.082	Up
HOXC6	1.87234	-0.0230228	18.8556	3.97347e-56	4.80679e-54	117.026	Up
DTX4	-1.04029	8.44556	-18.834	4.89745e-56	5.89182e-54	116.818	Down
RRAS	1.23656	6.73242	18.8184	5.69129e-56	6.80922e-54	116.669	Up
EML6	-1.55096	6.55009	-18.8101	6.16716e-56	7.33825e-54	116.589	Down
ERVH48-1	-1.88244	5.03165	-18.8036	6.57115e-56	7.77646e-54	116.526	Down
ADAM33	-2.74975	2.78628	-18.8011	6.72849e-56	7.91961e-54	116.502	Down
C3	1.74415	5.11065	18.7964	7.04206e-56	8.24413e-54	116.457	Up
SYNC	2.07455	0.314116	18.7939	7.21083e-56	8.35191e-54	116.433	Up
AATBC	1.05827	7.7751	18.7851	7.85377e-56	9.04845e-54	116.348	Up
SNRPCP7	-2.40025	2.03322	-18.7416	1.19573e-55	1.36319e-53	115.93	Down
RPSAP6	1.92935	0.997482	18.7328	1.30213e-55	1.46911e-53	115.845	Up
TTLL10-AS1	-2.46854	1.7694	-18.728	1.36425e-55	1.53127e-53	115.798	Down
AFF3	-1.23664	8.45732	-18.7124	1.58582e-55	1.77083e-53	115.649	Down
PCDH12	1.00602	5.87654	18.6851	2.0649e-55	2.2824e-53	115.386	Up
RNVU1-15	2.08493	1.17573	18.6205	3.85204e-55	4.21499e-53	114.765	Up
CYP4B1	2.68305	-0.0398738	18.6186	3.92297e-55	4.27113e-53	114.747	Up
MYO18B	-3.49303	4.29452	-18.5604	6.88362e-55	7.38379e-53	114.187	Down
MAPK12	1.11413	3.96723	18.5592	6.96693e-55	7.43652e-53	114.175	Up
KLHL35	1.48599	3.55182	18.5512	7.52727e-55	7.95661e-53	114.098	Up
CHMP1B2P	1.92444	0.333981	18.5478	7.77812e-55	8.18205e-53	114.066	Up
TOP1MT	1.02979	6.9449	18.5409	8.31226e-55	8.7019e-53	113.999	Up
MT1E	2.2266	2.97806	18.5271	9.49978e-55	9.85037e-53	113.867	Up
FBLN1	2.83154	0.988285	18.4531	1.94192e-54	2.00404e-52	113.155	Up
MARK1	-2.51652	2.19798	-18.4369	2.2709e-54	2.3325e-52	112.999	Down
RPS4XP22	6.51675	-0.787317	18.4352	2.30846e-54	2.35994e-52	112.983	Up
MAPK11	1.04963	5.0947	18.3403	5.76984e-54	5.81658e-52	112.071	Up
NUP62CL	-2.24925	3.31895	-18.3109	7.66726e-54	7.69376e-52	111.788	Down
RPSAP43	1.71758	-0.337133	18.2983	8.65762e-54	8.6082e-52	111.667	Up
PTK7	-1.52455	6.19125	-18.2914	9.24997e-54	9.15537e-52	111.601	Down
MYO1E	-1.29737	7.39617	-18.2828	1.00563e-53	9.90837e-52	111.518	Down
PXDN	-3.69787	4.74982	-18.2043	2.14515e-53	2.07603e-51	110.764	Down
GAL	2.72695	-0.471209	18.1668	3.08146e-53	2.96897e-51	110.403	Up
KIAA1671	-1.44813	6.93909	-18.1659	3.10836e-53	2.9817e-51	110.394	Down
SPIN4	-1.43672	5.76081	-18.1513	3.57653e-53	3.41574e-51	110.255	Down
LINC00221	-2.9869	2.70893	-18.1354	4.17183e-53	3.96688e-51	110.101	Down
CEACAM8	-3.23346	6.65049	-18.1189	4.88997e-53	4.62953e-51	109.943	Down
C1D	-1.21679	6.91988	-18.0963	6.08157e-53	5.73273e-51	109.726	Down
MKRN3	-2.59167	4.04639	-18.0814	7.02203e-53	6.59072e-51	109.583	Down
TSHZ2	1.30766	5.98793	18.0547	9.08865e-53	8.45766e-51	109.326	Up
ZNF594	-1.52328	6.53193	-18.0542	9.12767e-53	8.45766e-51	109.322	Down
SFRP4	3.34389	0.29096	18.0401	1.04578e-52	9.64906e-51	109.187	Up
PLCXD2	-1.74908	5.58281	-18.0071	1.43871e-52	1.32185e-50	108.869	Down
GPR20	2.47375	2.16261	17.9783	1.8994e-52	1.73052e-50	108.593	Up
LOC105370792	1.56733	5.59983	17.9526	2.43392e-52	2.18709e-50	108.346	Up
CYP4F22	1.78327	4.0513	17.9523	2.4407e-52	2.18709e-50	108.343	Up
ISM2	1.87298	0.0425011	17.9516	2.45604e-52	2.19181e-50	108.337	Up
NEURL1	1.38841	6.26705	17.9319	2.96987e-52	2.61818e-50	108.148	Up
CORIN	2.28172	3.03238	17.9252	3.17009e-52	2.77224e-50	108.083	Up
MBL1P	2.07104	-0.00233385	17.9168	3.43544e-52	2.98034e-50	108.003	Up
CXCL9	2.09852	2.06628	17.9117	3.61097e-52	3.1202e-50	107.953	Up
POLR2J3	1.32537	6.25255	17.8783	4.97969e-52	4.28588e-50	107.633	Up
SPRY1	-1.49142	4.64567	-17.8743	5.17898e-52	4.43985e-50	107.594	Down
KHDRBS2	-1.71664	4.36865	-17.8685	5.47499e-52	4.67521e-50	107.539	Down
RNASE2	2.19032	6.05934	17.8194	8.79106e-52	7.44846e-50	107.067	Up
CDCP1	1.83293	2.91357	17.8022	1.03753e-51	8.75671e-50	106.902	Up
IGHV4-59	-2.12213	6.87617	-17.8015	1.04441e-51	8.78067e-50	106.896	Down
TRGJ1	-2.06499	1.99375	-17.7929	1.13503e-51	9.46944e-50	106.813	Down
CFAP57	2.37566	1.32776	17.7871	1.19967e-51	9.97054e-50	106.758	Up
PRTG	2.18877	0.316636	17.783	1.24792e-51	1.03321e-49	106.719	Up
ARHGEF4	-1.20188	6.29238	-17.7556	1.62574e-51	1.34093e-49	106.455	Down
RPAP3-DT	1.22818	4.65598	17.7507	1.70368e-51	1.39991e-49	106.409	Up
SIK1B	-2.14364	5.62425	-17.7416	1.8599e-51	1.51683e-49	106.322	Down
ACTB	1.49784	15.9211	17.7406	1.8789e-51	1.52661e-49	106.311	Up
PMAIP1	-1.39079	6.87354	-17.7378	1.93005e-51	1.56234e-49	106.285	Down
VXN	1.72174	2.91775	17.7266	2.14883e-51	1.72025e-49	106.178	Up
KLHDC7B	1.17255	5.76408	17.6924	2.98709e-51	2.38004e-49	105.85	Up
CXCL17	2.29543	0.248156	17.6922	2.99486e-51	2.38004e-49	105.847	Up
EDA	1.81009	4.09376	17.6705	3.6912e-51	2.92276e-49	105.639	Up
LOC112268410	-2.0944	1.37454	-17.645	4.71721e-51	3.72164e-49	105.395	Down
LOC100507283	-1.68039	4.55451	-17.6309	5.40338e-51	4.2476e-49	105.26	Down
MRAS	1.27693	5.20805	17.6216	5.91195e-51	4.63068e-49	105.17	Up
REG4	-2.24384	3.91265	-17.5688	9.82835e-51	7.6161e-49	104.664	Down
HBG2	4.58999	3.73726	17.5574	1.09673e-50	8.46858e-49	104.555	Up
CHML	-1.33513	6.81211	-17.5562	1.11003e-50	8.54096e-49	104.543	Down
SOCS3	1.47757	8.32706	17.536	1.34736e-50	1.02767e-48	104.35	Up
WFIKKN1	1.87741	3.93632	17.4795	2.32276e-50	1.7623e-48	103.808	Up
LOC401913	-2.30014	1.93749	-17.4677	2.6007e-50	1.95276e-48	103.696	Down
TARP	-1.37123	7.6608	-17.4556	2.92095e-50	2.17821e-48	103.58	Down
TRGC1	-1.37123	7.6608	-17.4556	2.92095e-50	2.17821e-48	103.58	Down
LOC100130370	-2.1284	1.42181	-17.4494	3.10264e-50	2.3058e-48	103.52	Down
ATP8A1	-1.14755	9.5211	-17.4422	3.32565e-50	2.46313e-48	103.451	Down
IL17RC	1.04037	5.31176	17.4262	3.87759e-50	2.85252e-48	103.298	Up
OXR1	-1.02642	8.66303	-17.4108	4.49615e-50	3.29642e-48	103.151	Down
MT1G	2.58273	-0.151269	17.3906	5.45941e-50	3.98921e-48	102.958	Up
GPBAR1	1.21293	7.12773	17.3812	5.98152e-50	4.35611e-48	102.867	Up
LOC100506688	-2.97072	1.88755	-17.3509	8.00555e-50	5.79139e-48	102.577	Down
GYPE	-1.87197	4.83112	-17.3073	1.21665e-49	8.74339e-48	102.16	Down
LINC02714	-2.55972	1.83747	-17.2959	1.3585e-49	9.73072e-48	102.05	Down
MFAP5	2.21841	-0.0956068	17.2927	1.40086e-49	1.00013e-47	102.02	Up
LOC102724770	-2.10523	3.44257	-17.2531	2.04951e-49	1.44897e-47	101.641	Down
VAMP5	1.23964	6.93316	17.2259	2.66078e-49	1.86898e-47	101.381	Up
GNRHR	-2.01625	3.38912	-17.211	3.07101e-49	2.1502e-47	101.239	Down
RNU6-242P	-2.0324	2.30103	-17.1964	3.53497e-49	2.46711e-47	101.099	Down
FCRL1	-1.46652	9.06272	-17.1629	4.8735e-49	3.39043e-47	100.779	Down
AFAP1L1	-2.67034	3.21381	-17.1262	6.93917e-49	4.76657e-47	100.427	Down
ATP5PDP3	3.30315	-0.989668	17.1201	7.3569e-49	5.03763e-47	100.369	Up
SLC24A4	1.14035	8.41684	17.1009	8.84173e-49	6.01652e-47	100.186	Up
RNA5SP474	-1.93296	2.45471	-17.0983	9.07147e-49	6.15362e-47	100.161	Down
TMEM252-DT	-2.16565	4.44744	-17.0919	9.64593e-49	6.52298e-47	100.099	Down
SLC5A11	2.5492	1.98527	17.0836	1.04445e-48	7.04113e-47	100.02	Up
TRPC6	2.42557	2.86914	17.0604	1.30517e-48	8.77163e-47	99.7985	Up
MTIF2P1	-2.50057	2.76304	-17.0487	1.45927e-48	9.77714e-47	99.6874	Down
CFAP43	-2.12999	3.12603	-16.9764	2.92313e-48	1.94059e-46	98.996	Down
BCL7A	-1.05679	7.44594	-16.9609	3.39136e-48	2.24459e-46	98.8481	Down
LOC284798	-2.09064	2.6992	-16.9371	4.25934e-48	2.7852e-46	98.6213	Down
TMEM63C	2.03788	4.80038	16.9139	5.32214e-48	3.46975e-46	98.3996	Up
FLT1	-1.48934	5.49126	-16.9029	5.91308e-48	3.82069e-46	98.2948	Down
DUX4L27	-2.63232	2.89517	-16.9023	5.94677e-48	3.83109e-46	98.2891	Down
PRSS3	2.22179	0.888681	16.8766	7.61368e-48	4.87611e-46	98.0432	Up
LRRC14B	-2.19984	1.68384	-16.8561	9.26054e-48	5.87896e-46	97.8483	Down
NKD2	-2.14997	1.87314	-16.8464	1.01669e-47	6.4356e-46	97.7554	Down
BTBD9-AS1	1.79041	1.69294	16.8453	1.02777e-47	6.48686e-46	97.7446	Up
CD34	-1.8046	4.22107	-16.8375	1.1075e-47	6.96989e-46	97.6703	Down
RASL10A	1.59879	2.24246	16.8299	1.19129e-47	7.47562e-46	97.5977	Up
LINC01726	1.83008	0.582774	16.8279	1.21413e-47	7.59703e-46	97.5788	Up
HSD3B7	1.68474	3.29168	16.819	1.32194e-47	8.24794e-46	97.4941	Up
H3P31	1.57107	0.961395	16.8183	1.33058e-47	8.27808e-46	97.4876	Up
PTENP1-AS	2.06767	0.389107	16.7928	1.69886e-47	1.05392e-45	97.2444	Up
SPDYE4	-2.26604	2.62313	-16.7888	1.76547e-47	1.08904e-45	97.2062	Down
TRBV11-1	-1.9291	4.21259	-16.7878	1.78262e-47	1.09651e-45	97.1965	Down
OLFM4	-3.56848	6.29338	-16.7852	1.82665e-47	1.11806e-45	97.1723	Down
TTC24	-1.31526	5.99162	-16.7852	1.82791e-47	1.11806e-45	97.1716	Down
THORLNC	-2.35223	2.21578	-16.7769	1.9788e-47	1.20359e-45	97.0926	Down
ARL13B	-1.0605	6.18342	-16.7621	2.28008e-47	1.37913e-45	96.9516	Down
PRSS8	1.92538	2.40261	16.7614	2.29644e-47	1.38518e-45	96.9445	Up
ASAP1-IT2	-2.12963	5.392	-16.7522	2.50613e-47	1.50333e-45	96.8575	Down
ZNF229	-1.51526	4.20595	-16.7451	2.68437e-47	1.60583e-45	96.7891	Down
DCLK3	2.00794	0.300259	16.7407	2.79985e-47	1.67032e-45	96.7472	Up
ATP13A4	-1.72677	4.53756	-16.7101	3.75189e-47	2.22004e-45	96.4559	Down
FTH1P22	1.40713	3.67528	16.7072	3.85942e-47	2.27748e-45	96.4278	Up
HNRNPCL1	-1.55497	2.3715	-16.7	4.13255e-47	2.4255e-45	96.3598	Down
LINC00323	2.48491	0.101753	16.677	5.15334e-47	3.0165e-45	96.1401	Up
EVA1A	-2.3306	1.81606	-16.6762	5.19036e-47	3.03003e-45	96.1329	Down
NINJ2	1.05042	7.09381	16.652	6.54347e-47	3.80973e-45	95.9024	Up
LINC02609	1.70311	-0.0605915	16.6467	6.88253e-47	3.9882e-45	95.8521	Up
KIF26B	-1.44843	4.65814	-16.6467	6.88662e-47	3.9882e-45	95.8515	Down
TRAJ34	1.3688	2.4393	16.6412	7.25289e-47	4.18917e-45	95.7999	Up
PTPRK	-1.41231	6.24148	-16.6396	7.3663e-47	4.24342e-45	95.7845	Down
NT5C3B	1.2422	6.17385	16.634	7.77612e-47	4.46768e-45	95.7306	Up
LINC00960	-2.49389	2.38898	-16.6251	8.463e-47	4.84952e-45	95.6464	Down
LOC100996333	-2.05613	1.73371	-16.6199	8.90073e-47	5.08697e-45	95.5962	Down
TRIM15	2.1619	0.443678	16.6115	9.64245e-47	5.49645e-45	95.5165	Up
EMBP1	-1.85085	6.5366	-16.6096	9.81967e-47	5.58285e-45	95.4984	Down
TRBV7-3	-1.84277	5.46588	-16.6057	1.0192e-46	5.77943e-45	95.4614	Down
COL6A1	1.74503	4.28215	16.5773	1.33693e-46	7.52237e-45	95.1913	Up
LOC105375589	2.44094	0.829539	16.57	1.43363e-46	8.0457e-45	95.1218	Up
UICLM	1.95191	5.60325	16.5332	2.03863e-46	1.13532e-44	94.7715	Up
RIN1	1.25363	5.94052	16.4974	2.8706e-46	1.58246e-44	94.4309	Up
KCNH8	-1.7029	5.42871	-16.4861	3.1969e-46	1.75789e-44	94.3237	Down
TGFBR3L	1.94418	1.22323	16.4853	3.22274e-46	1.7632e-44	94.3157	Up
CD164L2	2.34773	0.187939	16.4768	3.49555e-46	1.90384e-44	94.2348	Up
MSRB2	1.01528	6.65213	16.4768	3.4973e-46	1.90384e-44	94.2343	Up
SPOPL	-1.015	9.37306	-16.4599	4.10703e-46	2.23019e-44	94.0744	Down
CDKN1C	1.88137	6.28902	16.458	4.18525e-46	2.26701e-44	94.0556	Up
CROCC2	2.00715	4.3649	16.4455	4.71326e-46	2.54668e-44	93.9374	Up
OR51E2	1.75011	-0.271657	16.4216	5.92116e-46	3.18354e-44	93.7104	Up
RPL37P1	-1.51556	1.10364	-16.4058	6.88553e-46	3.67481e-44	93.5602	Down
FAM170B-AS1	1.95358	0.892292	16.3907	7.95516e-46	4.21469e-44	93.4165	Up
RPL17P5	-2.77947	2.78944	-16.3779	8.99097e-46	4.7519e-44	93.2947	Down
CEP290	-1.26747	7.10869	-16.3536	1.13426e-45	5.93713e-44	93.0635	Down
VSIG4	1.29947	5.54318	16.3497	1.1774e-45	6.14818e-44	93.0263	Up
SNORD51	-1.61492	0.726949	-16.3487	1.18831e-45	6.19028e-44	93.0172	Down
LINC02312	-2.35334	4.31016	-16.3339	1.36874e-45	7.07939e-44	92.8765	Down
TNFRSF9	1.39906	6.26304	16.3245	1.49749e-45	7.72697e-44	92.787	Up
LOC112267895	-1.89804	0.967743	-16.3239	1.50494e-45	7.74708e-44	92.7821	Down
VSIG10	1.45015	4.84314	16.2872	2.13724e-45	1.08989e-43	92.433	Up
OLAH	2.90514	0.876589	16.2802	2.28397e-45	1.162e-43	92.367	Up
TAGLN2P2	4.6572	-1.56961	16.2697	2.52424e-45	1.2753e-43	92.2674	Up
ZNF667	-1.51554	4.82594	-16.2611	2.74116e-45	1.3785e-43	92.1854	Down
ZNF295-AS1	-1.86204	2.18383	-16.2519	2.99147e-45	1.49746e-43	92.0984	Down
ZNF300	-1.27027	5.61426	-16.2512	3.01327e-45	1.50491e-43	92.0912	Down
LAMA5	-1.30997	6.47264	-16.2078	4.55404e-45	2.25887e-43	91.6802	Down
TRIM23	-1.00008	7.8112	-16.2008	4.87213e-45	2.41115e-43	91.6131	Down
LOC100996671	2.29395	-0.31578	16.1978	5.01192e-45	2.46911e-43	91.5849	Up
TUBB8P8	2.82553	-0.312772	16.1653	6.83236e-45	3.35078e-43	91.2766	Up
TRGJP	-1.8731	2.25565	-16.1645	6.8849e-45	3.36896e-43	91.269	Down
H3P7	1.50014	0.322609	16.1413	8.58593e-45	4.1919e-43	91.0493	Up
NOX5	-2.23272	1.8912	-16.1373	8.9189e-45	4.34472e-43	91.0114	Down
MYBPHL	-1.74795	1.5069	-16.1248	1.00448e-44	4.88229e-43	90.8931	Down
TRHDE	1.79265	0.624305	16.1108	1.14756e-44	5.56527e-43	90.7606	Up
ANK2	2.09933	1.16895	16.1089	1.16927e-44	5.65799e-43	90.7419	Up
MIR3613	-1.60878	1.96027	-16.1077	1.18288e-44	5.71113e-43	90.7304	Down
TNNT3	-1.13072	6.38974	-16.0982	1.29438e-44	6.22189e-43	90.6408	Down
PELATON	1.18983	9.05215	16.0802	1.53674e-44	7.37058e-43	90.47	Up
A4GALT	2.76946	1.04045	16.0752	1.61143e-44	7.71186e-43	90.4228	Up
CKB	1.55975	5.17726	16.038	2.29652e-44	1.09424e-42	90.0703	Up
BEND5	-1.07197	5.38413	-16.0364	2.33071e-44	1.10569e-42	90.0556	Down
DNAAF3	-2.37866	1.93205	-16.0349	2.36503e-44	1.11953e-42	90.041	Down
RETN	2.65503	4.31548	16.0227	2.65635e-44	1.25199e-42	89.9254	Up
HSPD1P10	-2.60882	1.82358	-16.0189	2.75254e-44	1.29453e-42	89.89	Down
LPL	2.74916	2.66822	16.0151	2.85534e-44	1.33998e-42	89.8535	Up
ZNF644	-1.00418	8.84333	-16.002	3.23217e-44	1.51356e-42	89.7302	Down
ZNF107	-1.22089	8.19854	-15.9989	3.32925e-44	1.55567e-42	89.7007	Down
MTND4P14	2.11731	1.47495	15.9964	3.41086e-44	1.58737e-42	89.6766	Up
MANEA	-1.13324	6.9276	-15.9963	3.41167e-44	1.58737e-42	89.6764	Down
NBEA	-1.19107	5.72	-15.9542	5.09118e-44	2.35873e-42	89.2781	Down
PLBD1-AS1	-1.74427	3.14869	-15.9514	5.23207e-44	2.41373e-42	89.2509	Down
TRDV2	-1.96875	5.80749	-15.9403	5.81003e-44	2.6747e-42	89.1467	Down
CCL25	-2.4508	1.9576	-15.933	6.23289e-44	2.86332e-42	89.0768	Down
ADGB	1.91199	0.753725	15.9322	6.27683e-44	2.87743e-42	89.0698	Up
GRIK3	2.6281	0.658505	15.9251	6.71574e-44	3.07217e-42	89.0025	Up
RPS23P9	-2.14551	1.65277	-15.9243	6.76725e-44	3.08924e-42	88.9949	Down
RPL7P51	-2.72044	1.40281	-15.9224	6.89173e-44	3.13949e-42	88.9768	Down
FCGR1A	1.88192	6.52841	15.9106	7.7071e-44	3.48179e-42	88.8655	Up
PFKFB1	-1.74904	3.75231	-15.8674	1.16183e-43	5.21624e-42	88.4571	Down
CD207	2.02137	1.40139	15.8468	1.41356e-43	6.30745e-42	88.262	Up
LINC02864	2.32397	-0.416373	15.8386	1.52744e-43	6.78777e-42	88.1849	Up
GPR153	1.22687	4.96562	15.8113	1.9795e-43	8.70779e-42	87.927	Up
CACNA1I	1.2331	6.99799	15.8109	1.98587e-43	8.71822e-42	87.9238	Up
LAMC3	1.88955	3.05033	15.8033	2.13465e-43	9.3525e-42	87.8519	Up
RPL31P43	-1.94156	4.1473	-15.7893	2.43828e-43	1.06187e-41	87.7196	Down
PSMA8	-2.45357	2.99805	-15.776	2.76715e-43	1.20269e-41	87.5937	Down
RNU6-853P	-1.68464	1.18864	-15.7697	2.93817e-43	1.27447e-41	87.534	Down
CBR3	1.30537	3.16542	15.7517	3.48445e-43	1.50543e-41	87.3643	Up
APOA1-AS	-1.94448	3.81329	-15.7478	3.61563e-43	1.55902e-41	87.3276	Down
SENP7	-1.03729	8.84339	-15.7219	4.62255e-43	1.98925e-41	87.0831	Down
P2RX2	-2.27157	2.55448	-15.7204	4.68613e-43	2.01263e-41	87.0695	Down
MEG9	1.61051	0.334178	15.7036	5.49721e-43	2.34709e-41	86.9107	Up
B4GALT6	-1.51381	5.35508	-15.6958	5.91579e-43	2.51594e-41	86.8377	Down
EPB41L4B	2.23643	0.0250211	15.6771	7.06415e-43	2.99848e-41	86.6612	Up
GRIN2C	1.18838	4.38826	15.6724	7.38571e-43	3.12279e-41	86.6169	Up
DNAH11	-1.50584	4.29262	-15.6609	8.24065e-43	3.45077e-41	86.5079	Down
HTR1B	1.93948	0.173553	15.6533	8.85385e-43	3.68628e-41	86.4365	Up
SFTPD	1.80466	2.41982	15.6379	1.02462e-42	4.24975e-41	86.2912	Up
KLHL14	-1.3632	6.20596	-15.6258	1.1485e-42	4.74548e-41	86.1776	Down
ARRDC4	-1.11827	7.91484	-15.623	1.17969e-42	4.85592e-41	86.151	Down
IGHV1-67	-1.9555	1.43796	-15.6079	1.36034e-42	5.55749e-41	86.0092	Down
MIR6777	-1.65289	0.761099	-15.5908	1.59918e-42	6.50881e-41	85.8483	Down
SYTL5	2.89295	0.125352	15.5394	2.60307e-42	1.04004e-40	85.3636	Up
NUDT11	-1.58295	3.60859	-15.5363	2.67959e-42	1.06865e-40	85.3347	Down
RNU6-304P	-1.55481	0.972135	-15.5345	2.72508e-42	1.0848e-40	85.318	Down
CRYGN	-2.69201	3.58637	-15.5318	2.79627e-42	1.11111e-40	85.2923	Down
PLPPR4	2.13111	0.526878	15.514	3.30919e-42	1.31253e-40	85.1248	Up
ANKRD31	-1.73481	3.64881	-15.5034	3.6555e-42	1.44725e-40	85.0258	Down
LOC100418712	-1.90533	1.88298	-15.4809	4.52566e-42	1.7885e-40	84.8133	Down
SALL4P4	1.46682	1.08581	15.4681	5.10739e-42	2.00746e-40	84.693	Up
OLFM1	2.20766	4.37538	15.4659	5.21024e-42	2.0442e-40	84.6732	Up
PAPPA	1.85685	1.93026	15.4588	5.57684e-42	2.17627e-40	84.6055	Up
SYNGR1	-1.06848	7.92752	-15.4575	5.6434e-42	2.1983e-40	84.5937	Down
SNORD105	-1.59755	1.22392	-15.4433	6.45532e-42	2.50561e-40	84.46	Down
RHOC	1.03237	7.82027	15.4357	6.9364e-42	2.68277e-40	84.3885	Up
CAP2P1	1.89562	1.8779	15.4307	7.26586e-42	2.80521e-40	84.3423	Up
MACROD2	-1.78343	5.75486	-15.4164	8.31666e-42	3.20523e-40	84.2079	Down
LOC102725254	-1.69307	1.12703	-15.4135	8.54772e-42	3.28846e-40	84.1807	Down
FEM1AP2	1.57973	-0.123232	15.3992	9.78748e-42	3.75215e-40	84.0459	Up
GSTA6P	-1.97204	1.69882	-15.3941	1.02709e-41	3.92751e-40	83.998	Down
MAEL	-2.34313	2.03805	-15.394	1.0281e-41	3.92751e-40	83.997	Down
RNU6-529P	-1.62341	1.54166	-15.3936	1.03171e-41	3.93442e-40	83.9935	Down
RPS19P5	-1.49794	0.700505	-15.3903	1.06431e-41	4.04784e-40	83.9626	Down
PTX4	1.9704	1.91679	15.3902	1.06517e-41	4.04784e-40	83.9618	Up
GNAI1	-1.36159	4.39906	-15.3793	1.18102e-41	4.47245e-40	83.8591	Down
SCARF1	1.36049	7.95944	15.3645	1.35771e-41	5.11489e-40	83.7204	Up
ADAMTS5	-1.80598	5.27082	-15.362	1.39076e-41	5.23035e-40	83.6964	Down
CDH20	-2.06936	2.82371	-15.3241	1.98723e-41	7.42229e-40	83.3414	Down
NUDT7	1.03742	3.52983	15.3121	2.22677e-41	8.27441e-40	83.2282	Up
RN7SL862P	1.58091	1.48893	15.3038	2.40722e-41	8.88427e-40	83.1506	Up
IRAK1BP1	-1.06284	5.63556	-15.2981	2.53904e-41	9.35494e-40	83.0976	Down
LINC01679	1.36387	3.05175	15.2941	2.6381e-41	9.70347e-40	83.0595	Up
FAM24B	-1.14228	4.4055	-15.2907	2.72408e-41	1.00029e-39	83.0276	Down
VN1R96P	-1.74004	0.878525	-15.2712	3.27336e-41	1.19996e-39	82.8449	Down
LOC100287944	-1.65363	1.87078	-15.2702	3.30401e-41	1.20916e-39	82.8356	Down
CHRNB3	-1.97641	1.99038	-15.2579	3.70865e-41	1.35496e-39	82.7207	Down
LINC01395	1.79983	0.97534	15.2454	4.17573e-41	1.51797e-39	82.6027	Up
RPSAP74	1.83321	-0.299547	15.2325	4.71115e-41	1.70691e-39	82.4827	Up
IGHV1-14	-1.8836	2.01655	-15.227	4.9625e-41	1.79499e-39	82.431	Down
TNP2	-1.98108	1.4624	-15.2222	5.19242e-41	1.87504e-39	82.3859	Down
ODF3	-2.23248	4.17158	-15.2202	5.29269e-41	1.90809e-39	82.3669	Down
PAWR	-1.08225	6.54237	-15.2193	5.33641e-41	1.92067e-39	82.3587	Down
RPL10P2	1.42263	-0.161682	15.1867	7.25427e-41	2.56848e-39	82.0533	Up
RASSF8	-2.20808	3.2871	-15.1838	7.45578e-41	2.63554e-39	82.026	Down
FAM183A	1.80347	-0.236759	15.1772	7.93284e-41	2.79059e-39	81.9643	Up
SLC16A10	-1.21268	6.78579	-15.1707	8.43238e-41	2.95676e-39	81.9036	Down
ASAP2	-1.36667	5.29398	-15.1625	9.10794e-41	3.18851e-39	81.8269	Down
FAM20A	1.50342	5.40826	15.1573	9.5627e-41	3.34234e-39	81.7784	Up
TRIM60P14	-2.03105	0.949048	-15.1491	1.03295e-40	3.60455e-39	81.7017	Down
PARP4P1	-3.72295	2.95555	-15.1453	1.07062e-40	3.73005e-39	81.6661	Down
LRRC38	-1.84417	1.01292	-15.1412	1.1132e-40	3.85986e-39	81.6273	Down
TRDV1	-1.64274	5.72632	-15.1146	1.42872e-40	4.93035e-39	81.379	Down
RET	1.63122	2.98063	15.1139	1.43816e-40	4.95504e-39	81.3725	Up
GRM4	-2.05405	2.71565	-15.078	2.01685e-40	6.89433e-39	81.0361	Down
ASH2LP3	-2.00279	1.42366	-15.0582	2.42763e-40	8.24674e-39	80.8517	Down
SNORA31	-1.24548	2.29088	-15.0468	2.70352e-40	9.1554e-39	80.7446	Down
NKAIN2	-2.0428	1.8863	-15.0447	2.75595e-40	9.31844e-39	80.7255	Down
PALM	2.1501	1.60773	15.0412	2.8494e-40	9.6046e-39	80.6923	Up
MIR193BHG	1.79074	0.203722	15.0342	3.04358e-40	1.02433e-38	80.6268	Up
AK3P3	-1.7897	3.57837	-15.0273	3.24441e-40	1.08855e-38	80.5632	Down
PRKACG	-1.82613	1.92028	-15.0216	3.4236e-40	1.14691e-38	80.5097	Down
IGHV1OR15-9	-1.70818	0.562671	-15.0019	4.1192e-40	1.37359e-38	80.3257	Down
MPPED2	-2.11368	3.83275	-14.9817	4.98166e-40	1.65359e-38	80.1367	Down
SMNP	-1.77265	1.13773	-14.9756	5.27257e-40	1.74483e-38	80.0802	Down
RN7SL145P	-1.6375	3.29524	-14.9711	5.49797e-40	1.81391e-38	80.0386	Down
ZNF662	-1.13037	4.89075	-14.969	5.61154e-40	1.84858e-38	80.0182	Down
PLEKHG1	-1.03818	6.94438	-14.9635	5.90664e-40	1.93993e-38	79.9672	Down
SNORA55	-1.61409	2.85919	-14.9602	6.09215e-40	1.99484e-38	79.9365	Down
HRK	1.87954	3.53951	14.9524	6.55636e-40	2.14362e-38	79.8634	Up
HOXB9	2.17555	0.780735	14.9463	6.94172e-40	2.26621e-38	79.8066	Up
SHANK1	-2.12435	3.63655	-14.9288	8.17971e-40	2.66636e-38	79.6434	Down
SLC5A5	1.05348	3.76422	14.9284	8.20556e-40	2.67079e-38	79.6403	Up
IGHD4-11	-1.42344	1.79881	-14.9254	8.44599e-40	2.74495e-38	79.6115	Down
GLI3	-2.2699	3.73259	-14.9248	8.49258e-40	2.75598e-38	79.6061	Down
DUSP9	-1.80451	1.21881	-14.9176	9.08316e-40	2.94324e-38	79.5392	Down
SEMA3G	1.43428	3.18367	14.907	1.00347e-39	3.24192e-38	79.4401	Up
ELF5	1.75328	0.224669	14.899	1.0814e-39	3.48853e-38	79.3657	Up
GFRA2	1.41696	3.93492	14.897	1.10217e-39	3.55027e-38	79.3468	Up
TAFA5	-1.7327	1.4952	-14.8944	1.12932e-39	3.62697e-38	79.3226	Down
FCGR1CP	2.10498	4.04427	14.8627	1.5193e-39	4.87227e-38	79.0275	Up
RPL34P5	-2.17851	3.53218	-14.8615	1.53622e-39	4.91929e-38	79.0165	Down
TUBB8P11	2.78574	-0.113264	14.8388	1.89974e-39	6.05664e-38	78.8053	Up
LGSN	-2.94759	3.55641	-14.8334	1.99896e-39	6.36366e-38	78.7546	Down
PSD2	-1.96615	3.41537	-14.8267	2.12729e-39	6.75243e-38	78.6927	Down
RNVU1-3	2.18931	1.7185	14.7857	3.12137e-39	9.82196e-38	78.3114	Up
MYT1	-2.14285	2.64981	-14.7848	3.14813e-39	9.89186e-38	78.3029	Down
MACC1	-1.32261	4.33229	-14.7704	3.60441e-39	1.12605e-37	78.1683	Down
KIF20B	-1.01658	6.9601	-14.7702	3.60984e-39	1.12614e-37	78.1668	Down
PPP1R9A	-1.44496	4.70147	-14.7647	3.79973e-39	1.18368e-37	78.1158	Down
IGKV2D-40	-2.331	2.76518	-14.7604	3.95744e-39	1.22929e-37	78.0753	Down
TCEAL2	2.18286	0.524997	14.7584	4.03147e-39	1.2505e-37	78.0569	Up
TDRD1	-2.58161	2.66283	-14.7415	4.71976e-39	1.45984e-37	77.9001	Down
KLKB1	1.60222	3.63435	14.7226	5.63086e-39	1.73426e-37	77.7246	Up
FOXD4	-2.15689	3.09815	-14.7205	5.74182e-39	1.76344e-37	77.7052	Down
PCDHGA9	1.71137	1.13397	14.7187	5.83906e-39	1.79078e-37	77.6884	Up
KRT5	-2.33524	4.72096	-14.7168	5.94443e-39	1.82054e-37	77.6707	Down
KCNQ2	-2.00548	2.34365	-14.7161	5.98267e-39	1.82625e-37	77.6643	Down
IGHV3-74	-1.7774	6.19611	-14.716	5.98781e-39	1.82625e-37	77.6634	Down
LINC01890	-1.74828	3.3002	-14.716	5.98824e-39	1.82625e-37	77.6634	Down
RPL7P18	2.20572	2.34534	14.7147	6.06211e-39	1.84361e-37	77.6512	Up
LINC00665	-1.18659	6.43617	-14.7056	6.60154e-39	2.00486e-37	77.5664	Down
ACSM1	1.12937	3.64732	14.6982	7.0708e-39	2.14438e-37	77.4981	Up
SPTBN5	1.2333	5.71168	14.6785	8.50059e-39	2.57441e-37	77.3149	Up
ARHGEF35	-2.16656	3.04886	-14.6751	8.77348e-39	2.64969e-37	77.2835	Down
RNASE3	2.47622	3.73737	14.667	9.4643e-39	2.85436e-37	77.2081	Up
LOC102723407	-2.27182	5.61307	-14.665	9.64184e-39	2.90389e-37	77.1896	Down
LINC02055	1.9747	-0.229136	14.6433	1.18031e-38	3.53524e-37	76.9885	Up
NFASC	-2.21536	4.07514	-14.6406	1.21039e-38	3.62035e-37	76.9635	Down
TRAJ45	1.18406	2.52357	14.6405	1.21235e-38	3.62124e-37	76.9618	Up
GRHL3	-1.85811	2.40122	-14.6252	1.39795e-38	4.15285e-37	76.8202	Down
E2F1	1.12282	5.28797	14.6193	1.47686e-38	4.37077e-37	76.7656	Up
RPH3AL	1.02482	5.07503	14.6065	1.664e-38	4.91635e-37	76.6469	Up
TTC16	1.01767	7.29513	14.6045	1.69565e-38	5.00309e-37	76.6282	Up
ZFPM1-AS1	1.42995	2.79996	14.59	1.94112e-38	5.68882e-37	76.4937	Up
PAX5	-1.09077	8.73911	-14.58	2.13001e-38	6.20897e-37	76.4014	Down
RPL34P24	1.66431	1.02771	14.5793	2.1437e-38	6.2405e-37	76.395	Up
MTDHP1	1.80299	1.34936	14.5781	2.16859e-38	6.30455e-37	76.3835	Up
HPCAL4	1.09492	5.93273	14.5715	2.30707e-38	6.68927e-37	76.3219	Up
ENPP7	2.21408	0.945603	14.569	2.36133e-38	6.81937e-37	76.2988	Up
DYNLRB2	-1.94612	1.96602	-14.5631	2.49413e-38	7.18381e-37	76.2444	Down
CHRNA3	-1.81905	1.82477	-14.5573	2.63234e-38	7.5619e-37	76.1908	Down
KLRK1-AS1	-1.01071	6.60735	-14.5332	3.29321e-38	9.43549e-37	75.968	Down
ATP8A2	-1.12073	5.22205	-14.5324	3.31853e-38	9.49553e-37	75.9604	Down
MIR378D2HG	-1.84783	1.98357	-14.5173	3.82081e-38	1.09041e-36	75.8202	Down
OLR1	-2.19476	4.8267	-14.5161	3.86438e-38	1.09996e-36	75.8089	Down
TSPAN13	-1.17457	6.69365	-14.4927	4.80334e-38	1.35659e-36	75.5926	Down
SECTM1	1.04688	10.2086	14.4852	5.15121e-38	1.45107e-36	75.5231	Up
LOC105369614	-2.09864	1.45877	-14.476	5.6101e-38	1.57626e-36	75.4382	Down
PHKA1	-2.00045	3.02179	-14.4717	5.84136e-38	1.63701e-36	75.3981	Down
CCDC87	1.76924	0.381625	14.4438	7.56571e-38	2.10132e-36	75.1408	Up
IGHV3-48	-2.06394	6.09798	-14.4273	8.82054e-38	2.4374e-36	74.9882	Down
DISC1FP1	1.59751	0.826865	14.424	9.09552e-38	2.5102e-36	74.9577	Up
MROH5	1.47392	0.667146	14.4211	9.34215e-38	2.57501e-36	74.9311	Up
MMP2	-2.10867	2.20609	-14.4161	9.78778e-38	2.69102e-36	74.8847	Down
IL23R	-1.89092	3.99651	-14.4052	1.08308e-37	2.97028e-36	74.7841	Down
RN7SL778P	1.44159	1.03275	14.3879	1.27224e-37	3.48027e-36	74.624	Up
RAMP1	1.98269	3.07723	14.385	1.30692e-37	3.5662e-36	74.5972	Up
VANGL2	-1.92091	3.40174	-14.3834	1.32664e-37	3.61096e-36	74.5823	Down
HMGA2-AS1	1.62423	2.05461	14.381	1.3557e-37	3.68545e-36	74.5608	Up
WNT7B	-2.02998	1.96005	-14.379	1.38215e-37	3.75266e-36	74.5416	Down
SNORA74B	1.64569	2.48368	14.3785	1.38794e-37	3.7637e-36	74.5374	Up
MTCO3P29	-1.72898	3.4768	-14.3729	1.46244e-37	3.96078e-36	74.4854	Down
LOC728506	3.00138	3.34116	14.3606	1.63859e-37	4.42136e-36	74.3723	Up
CASP5	1.54644	5.14625	14.3481	1.83995e-37	4.94019e-36	74.2571	Up
STARD4-AS1	-1.27387	4.8165	-14.34	1.984e-37	5.32041e-36	74.1821	Down
HOXB-AS4	1.83398	0.543769	14.333	2.11674e-37	5.66241e-36	74.1177	Up
LRRC3-DT	-1.65627	1.05359	-14.3312	2.15302e-37	5.75238e-36	74.1008	Down
VGF	1.69465	0.516156	14.3192	2.40679e-37	6.40683e-36	73.99	Up
TNFSF11	1.84736	1.45135	14.311	2.5969e-37	6.87091e-36	73.9144	Up
TMEM273	1.14601	7.97091	14.3094	2.63435e-37	6.96152e-36	73.9002	Up
ACAD11	1.46322	0.547447	14.2941	3.03682e-37	7.95885e-36	73.7588	Up
ULBP1	1.65185	-0.0559906	14.2937	3.04907e-37	7.97999e-36	73.7548	Up
SULT2B1	1.6755	2.95541	14.2925	3.08206e-37	8.05665e-36	73.7441	Up
SLC7A4	-1.89031	2.49329	-14.2882	3.2091e-37	8.37867e-36	73.7039	Down
SYNGR4	-1.60099	1.19331	-14.2878	3.22071e-37	8.39335e-36	73.7003	Down
RAB25	1.54339	1.89569	14.2875	3.22758e-37	8.39672e-36	73.6982	Up
DCHS1	-1.31723	7.14116	-14.2865	3.25765e-37	8.45474e-36	73.689	Down
GPR3	-1.60112	3.21107	-14.2787	3.50144e-37	9.04812e-36	73.6172	Down
MTCO1P31	-1.76457	1.80108	-14.2787	3.5029e-37	9.04812e-36	73.6168	Down
LRCOL1	-2.14909	1.98119	-14.277	3.55701e-37	9.177e-36	73.6016	Down
GPRC5D-AS1	-1.88943	4.17985	-14.2583	4.23221e-37	1.08932e-35	73.4288	Down
LYPD2	2.79857	3.10881	14.2558	4.33069e-37	1.11335e-35	73.4059	Up
KLRG2	1.78134	0.199001	14.2523	4.4714e-37	1.14547e-35	73.3741	Up
GNAO1	1.18792	5.29508	14.2503	4.55657e-37	1.16591e-35	73.3553	Up
SLC17A1	1.86942	0.0731797	14.244	4.83274e-37	1.23513e-35	73.2968	Up
HLA-DQA1	-1.27714	9.35743	-14.2337	5.31423e-37	1.35501e-35	73.2024	Down
CLCNKA	-2.03921	1.96439	-14.227	5.65142e-37	1.4393e-35	73.1412	Down
ROBO3	-1.11395	6.66141	-14.2257	5.72067e-37	1.45523e-35	73.1291	Down
POU2F3	2.59561	0.494026	14.2195	6.06056e-37	1.53989e-35	73.0717	Up
EHF	-2.1323	2.8464	-14.2143	6.35774e-37	1.61352e-35	73.0241	Down
LINC01122	-1.8759	1.68542	-14.212	6.49723e-37	1.647e-35	73.0025	Down
NTRK1	1.49793	3.48646	14.2051	6.92347e-37	1.75301e-35	72.9393	Up
PDCD1LG2	1.72918	3.16158	14.193	7.74177e-37	1.95565e-35	72.8283	Up
RN7SL350P	1.09882	1.02948	14.1853	8.31883e-37	2.09656e-35	72.7568	Up
GPR137C	-1.90471	2.82527	-14.1842	8.39752e-37	2.11394e-35	72.7474	Down
GOLGA2P7	1.75826	0.933164	14.1828	8.51068e-37	2.13749e-35	72.7341	Up
DIAPH2-AS1	1.71286	1.68222	14.1826	8.52486e-37	2.13858e-35	72.7324	Up
RPL7L1P9	-1.65486	2.2763	-14.1638	1.01465e-36	2.53373e-35	72.5593	Down
CYP4F60P	-2.25418	1.36479	-14.161	1.04103e-36	2.59364e-35	72.5338	Down
SDC2	-1.79187	5.54229	-14.1434	1.22517e-36	3.04543e-35	72.3718	Down
CCDC74B	1.91174	0.461601	14.1301	1.38451e-36	3.43369e-35	72.2503	Up
RN7SL263P	-1.75476	2.37847	-14.1272	1.42289e-36	3.52484e-35	72.2231	Down
ZNF559-ZNF177	-1.03704	2.36855	-14.0886	2.03236e-36	5.00618e-35	71.8686	Down
RPL13AP20	1.13091	2.92226	14.0805	2.18962e-36	5.3753e-35	71.7945	Up
ANKRD55	1.19102	5.96852	14.0767	2.26735e-36	5.55361e-35	71.7598	Up
AKR7L	1.40883	1.92249	14.0759	2.28476e-36	5.58855e-35	71.7522	Up
ANAPC1P5	-1.68619	0.976537	-14.0758	2.28675e-36	5.58855e-35	71.7513	Down
ARHGAP22	1.15356	4.77241	14.0702	2.40895e-36	5.8806e-35	71.6996	Up
COL23A1	-1.69662	3.94632	-14.07	2.4127e-36	5.88316e-35	71.698	Down
TRGJP1	-1.36218	3.19025	-14.0681	2.45427e-36	5.97782e-35	71.681	Down
LINC00887	-2.0813	1.96241	-14.0622	2.59152e-36	6.29803e-35	71.6269	Down
FFAR1	-2.08804	1.93851	-14.0613	2.61324e-36	6.34374e-35	71.6186	Down
MIRLET7G	-1.66497	2.99177	-14.0561	2.74114e-36	6.63941e-35	71.5711	Down
CATSPERE	-1.09471	3.75466	-14.0349	3.3343e-36	8.03146e-35	71.3764	Down
LCN15	-2.11288	1.32521	-14.0323	3.4147e-36	8.21602e-35	71.3527	Down
NOL4L-DT	1.0203	0.705885	14.0152	3.99963e-36	9.61281e-35	71.1955	Up
GOLGA6L10	-1.70593	4.41772	-14.0079	4.27626e-36	1.02437e-34	71.129	Down
FAM167B	1.48183	2.18757	13.9979	4.68984e-36	1.12098e-34	71.0372	Up
TRAV6	1.1906	3.72648	13.9964	4.75542e-36	1.13541e-34	71.0234	Up
DUXAP1	-2.28273	2.65778	-13.9916	4.96737e-36	1.18472e-34	70.98	Down
LOC100287148	1.49235	0.0737446	13.9887	5.10406e-36	1.21598e-34	70.953	Up
RPL17P28	-1.65027	4.63437	-13.9771	5.6785e-36	1.34694e-34	70.847	Down
MAOB	-2.15154	2.84514	-13.9715	5.97863e-36	1.41351e-34	70.7958	Down
IGLV3-12	-3.46539	4.80538	-13.9691	6.1163e-36	1.44146e-34	70.7732	Down
LAMC2	1.32663	0.413423	13.9511	7.21706e-36	1.68864e-34	70.6086	Up
TUBB7P	3.0354	-0.0167385	13.951	7.21984e-36	1.68864e-34	70.6082	Up
HLA-K	-1.11141	5.86392	-13.9438	7.71342e-36	1.80021e-34	70.5425	Down
PEG10	-1.57724	5.07658	-13.937	8.21203e-36	1.91248e-34	70.4802	Down
RELN	1.67285	0.850004	13.9116	1.03756e-35	2.40351e-34	70.2477	Up
PSMC1P2	-2.29058	1.16555	-13.8928	1.23316e-35	2.84451e-34	70.076	Down
IGHV3-73	-1.77203	4.46738	-13.8927	1.23497e-35	2.84566e-34	70.0746	Down
HS3ST3A1	-2.31063	3.16369	-13.8911	1.2532e-35	2.88462e-34	70.06	Down
MEX3B	-1.22564	4.14188	-13.8905	1.25937e-35	2.8927e-34	70.0551	Down
ST18	-1.95586	2.99508	-13.8869	1.30162e-35	2.98346e-34	70.0223	Down
SYCP2	-1.24527	5.93735	-13.8858	1.31509e-35	3.01115e-34	70.0121	Down
RLIMP3	-1.79341	2.28873	-13.8838	1.33931e-35	3.06018e-34	69.9939	Down
RNU6-30P	-1.59478	1.50054	-13.8637	1.61209e-35	3.66806e-34	69.8096	Down
MAPK10	1.6943	0.973347	13.8586	1.68808e-35	3.83295e-34	69.7638	Up
CCNA1	1.90932	1.64685	13.8544	1.75568e-35	3.98229e-34	69.7248	Up
TUBBP9	2.60665	-0.193052	13.8459	1.89721e-35	4.29437e-34	69.6477	Up
LDHD	1.50452	3.73062	13.844	1.93164e-35	4.36323e-34	69.6298	Up
LINC02345	1.87184	1.99467	13.8369	2.0621e-35	4.65308e-34	69.5649	Up
DSC2	1.91631	6.46061	13.8233	2.3348e-35	5.24126e-34	69.4414	Up
DLX2	-1.52171	1.43992	-13.8207	2.39261e-35	5.36551e-34	69.4171	Down
RPL28P5	1.23198	3.03723	13.8181	2.44918e-35	5.48108e-34	69.3938	Up
MT2A	1.25743	7.42355	13.8088	2.66686e-35	5.9438e-34	69.3092	Up
MEDAG	-2.00474	1.84105	-13.8059	2.73855e-35	6.0911e-34	69.2828	Down
RAMP3	2.05162	2.58222	13.8016	2.85018e-35	6.33293e-34	69.2431	Up
TINAGL1	1.7607	0.799156	13.7918	3.11838e-35	6.9218e-34	69.1537	Up
TRIM54	-1.71314	1.94406	-13.7868	3.26458e-35	7.23893e-34	69.1082	Down
IKZF2	-1.1038	8.37461	-13.7715	3.75365e-35	8.28963e-34	68.9694	Down
RHOXF1-AS1	-1.49367	3.66756	-13.7606	4.14838e-35	9.11513e-34	68.87	Down
PCDH8	3.23772	0.0106636	13.7561	4.32266e-35	9.47895e-34	68.8291	Up
LPIN3	1.55085	1.81845	13.7553	4.35634e-35	9.54318e-34	68.8214	Up
NCAM2	-1.88687	1.48697	-13.7529	4.45227e-35	9.74354e-34	68.7997	Down
RNU6-322P	-1.67771	3.73628	-13.7469	4.70332e-35	1.0262e-33	68.7452	Down
MIR644A	1.00303	0.605116	13.745	4.78839e-35	1.04372e-33	68.7273	Up
CD300LD-AS1	-2.00502	2.02513	-13.7394	5.03801e-35	1.09375e-33	68.6768	Down
PRSS16	1.31678	2.66205	13.7328	5.35126e-35	1.15829e-33	68.6169	Up
RPL7P25	1.36719	1.16063	13.7304	5.47121e-35	1.18307e-33	68.5948	Up
C4orf47	-1.61092	1.54338	-13.7205	5.99156e-35	1.28919e-33	68.5045	Down
C9orf152	-2.19722	2.30546	-13.7078	6.73188e-35	1.44563e-33	68.3887	Down
RASA4B	1.70126	1.76739	13.7061	6.83673e-35	1.4667e-33	68.3733	Up
ACCSL	-1.86704	2.05443	-13.7028	7.04226e-35	1.5093e-33	68.3439	Down
BATF2	2.00221	5.13742	13.6949	7.57451e-35	1.6186e-33	68.2715	Up
RIMS2	1.37633	0.727877	13.6882	8.05169e-35	1.71384e-33	68.2107	Up
SSC5D	-1.25596	3.87771	-13.6742	9.15193e-35	1.94233e-33	68.0834	Down
GAS6-DT	-1.62031	0.803738	-13.6501	1.14133e-34	2.41755e-33	67.8639	Down
ROBO1	-1.92259	3.90824	-13.6464	1.17959e-34	2.49374e-33	67.8311	Down
CNEP1R1P1	-1.48411	2.1164	-13.6445	1.20117e-34	2.5369e-33	67.8131	Down
WASH5P	-3.31343	5.64994	-13.6326	1.33851e-34	2.81877e-33	67.7055	Down
TRIM49D1	1.78246	-0.1564	13.625	1.43558e-34	3.01734e-33	67.6359	Up
RPL6P2	1.27168	0.592626	13.6143	1.58279e-34	3.32034e-33	67.5389	Up
HOXB-AS1	-1.13976	5.58945	-13.6095	1.6538e-34	3.46264e-33	67.4952	Down
TRGV3	-1.34093	6.19855	-13.6028	1.75685e-34	3.67487e-33	67.4352	Down
SAPCD1	1.35812	2.07419	13.6009	1.78887e-34	3.73827e-33	67.4172	Up
FAM86MP	1.46343	0.0505033	13.5761	2.24192e-34	4.66264e-33	67.1928	Up
PNMA2	1.87675	0.721165	13.5744	2.27749e-34	4.73209e-33	67.1772	Up
C1orf220	-1.11904	5.72896	-13.5674	2.427e-34	5.02356e-33	67.114	Down
NLGN4X	-1.92067	2.04162	-13.5504	2.836e-34	5.83978e-33	66.9592	Down
TBC1D8B	1.59286	3.22679	13.5451	2.9754e-34	6.1122e-33	66.9115	Up
EFCAB2	1.07129	5.0365	13.5351	3.25841e-34	6.68096e-33	66.8212	Up
TMEM72-AS1	-1.77852	2.0986	-13.5316	3.36423e-34	6.89144e-33	66.7894	Down
F2	-1.8116	2.35863	-13.5306	3.39427e-34	6.94645e-33	66.7805	Down
B4GALNT4	-1.68856	4.52635	-13.5257	3.55043e-34	7.2456e-33	66.7358	Down
RPL17P16	-1.60803	0.702959	-13.5203	3.73141e-34	7.58651e-33	66.6864	Down
IGF2	2.16343	1.87852	13.4903	4.90158e-34	9.91012e-33	66.4153	Up
IL21-AS1	1.69516	0.597975	13.4891	4.95497e-34	1.00088e-32	66.4045	Up
UBE2WP1	-1.41273	1.02245	-13.4868	5.06198e-34	1.0206e-32	66.3833	Down
TRIM61	-1.64332	2.5107	-13.4797	5.3995e-34	1.08764e-32	66.3191	Down
TMEM37	-2.22038	2.0785	-13.4735	5.70953e-34	1.14903e-32	66.2636	Down
LOC100419878	-1.72373	1.17222	-13.4477	7.22609e-34	1.44622e-32	66.0295	Down
AGAP2-AS1	1.03537	1.85183	13.4366	7.99091e-34	1.59343e-32	65.9295	Up
NUTM2E	2.30482	1.19784	13.4297	8.50734e-34	1.6933e-32	65.8673	Up
ATP13A5	-1.44337	1.46171	-13.4168	9.56474e-34	1.89338e-32	65.7508	Down
DNAH6	-1.24829	5.06441	-13.4067	1.04836e-33	2.06589e-32	65.6597	Down
RPL5P8	-1.49338	0.925547	-13.3979	1.13537e-33	2.22526e-32	65.5804	Down
OR10AA1P	-1.97596	4.56027	-13.3856	1.26966e-33	2.48175e-32	65.4693	Down
VMO1	2.05925	2.94607	13.383	1.30016e-33	2.53456e-32	65.4457	Up
HHIP-AS1	-2.00885	1.60962	-13.3828	1.30288e-33	2.53758e-32	65.4436	Down
TRGV9	-1.10856	6.26512	-13.3825	1.30656e-33	2.54249e-32	65.4408	Down
PHLDA3	1.5477	2.68485	13.3722	1.4339e-33	2.78281e-32	65.3484	Up
ARHGAP8	-1.87517	2.61951	-13.3707	1.45447e-33	2.81771e-32	65.3343	Down
NR2F6	1.02673	4.93006	13.3706	1.45604e-33	2.81824e-32	65.3332	Up
RNU6-481P	-1.58558	1.71161	-13.3646	1.53659e-33	2.97152e-32	65.2797	Down
MIR3681HG	-1.7622	1.93703	-13.3552	1.67335e-33	3.23311e-32	65.1949	Down
FAM72C	1.92677	0.103533	13.3547	1.68089e-33	3.24481e-32	65.1905	Up
SLC22A31	1.6166	1.68485	13.3529	1.70983e-33	3.29774e-32	65.1735	Up
RN7SL113P	1.49263	1.5116	13.3477	1.79231e-33	3.44766e-32	65.1267	Up
LOC729867	-1.03137	4.06604	-13.3284	2.13378e-33	4.07929e-32	64.9534	Down
FRZB	-1.89794	1.38604	-13.3049	2.64082e-33	5.03096e-32	64.7415	Down
ACVRL1	1.21139	3.77804	13.3015	2.72406e-33	5.18501e-32	64.7106	Up
IGLV3-16	-1.76633	3.26683	-13.2879	3.08171e-33	5.83008e-32	64.588	Down
PLEKHS1	1.91367	0.155202	13.2736	3.50626e-33	6.61601e-32	64.4598	Up
GUCY2C	-1.15408	5.0323	-13.2728	3.53357e-33	6.66178e-32	64.4521	Down
GALNTL6	1.75979	1.34635	13.2621	3.89112e-33	7.31685e-32	64.3563	Up
LOC105371049	-1.37308	2.62673	-13.2616	3.90889e-33	7.34393e-32	64.3517	Down
MAP9	-1.05173	5.23352	-13.2527	4.2383e-33	7.92861e-32	64.2713	Down
LOC441239	1.38776	0.0901328	13.2424	4.65359e-33	8.68312e-32	64.1784	Up
PTPN20	-2.30869	3.26535	-13.2323	5.09616e-33	9.49264e-32	64.0881	Down
TRGJP2	-1.20748	3.41517	-13.2192	5.73648e-33	1.06037e-31	63.9705	Down
RNU6-1069P	-1.58169	0.985072	-13.2148	5.97127e-33	1.10108e-31	63.9307	Down
PRKAR1B-AS2	1.3866	0.625654	13.2148	5.97189e-33	1.10108e-31	63.9306	Up
LGALS8-AS1	1.68461	1.39787	13.2089	6.29862e-33	1.15936e-31	63.8776	Up
IGHJ1	-1.55397	2.25201	-13.2069	6.41005e-33	1.17888e-31	63.8602	Down
ZNF724	-1.41856	4.86053	-13.1966	7.04078e-33	1.29269e-31	63.7669	Down
ZNF385D	-1.88784	4.27531	-13.1888	7.55497e-33	1.38359e-31	63.6969	Down
DYNLT5	-1.90728	2.77987	-13.1865	7.7093e-33	1.40949e-31	63.6768	Down
IGHV3-69-1	-1.64136	2.18384	-13.1816	8.06308e-33	1.4717e-31	63.6322	Down
KNDC1	1.75479	4.50209	13.175	8.55678e-33	1.5605e-31	63.5731	Up
SMIM22	1.58011	1.11464	13.1729	8.71506e-33	1.58804e-31	63.5549	Up
CARMIL3	1.22959	5.20819	13.1721	8.78483e-33	1.59674e-31	63.547	Up
SDSL	1.43243	4.15469	13.1689	9.03918e-33	1.63887e-31	63.5186	Up
ANKRD22	1.8571	4.22999	13.1594	9.85026e-33	1.78295e-31	63.4333	Up
LGALS14	1.41703	-0.0280113	13.151	1.06231e-32	1.91966e-31	63.3582	Up
AMH	2.0856	2.46834	13.1381	1.19397e-32	2.1522e-31	63.2421	Up
NYX	1.60724	0.34092	13.1354	1.22351e-32	2.20181e-31	63.2178	Up
MIR4462	-1.37616	1.24257	-13.1337	1.24228e-32	2.23375e-31	63.2027	Down
VIPR2	-1.40911	3.91812	-13.1296	1.28842e-32	2.31288e-31	63.1664	Down
STAR	1.31103	2.94075	13.1222	1.37827e-32	2.46403e-31	63.0994	Up
GRK7	-1.4914	2.96786	-13.1207	1.39653e-32	2.49462e-31	63.0864	Down
SERPINA9	1.42296	0.183063	13.1196	1.41067e-32	2.51781e-31	63.0764	Up
PENK-AS1	1.43302	1.31431	13.1098	1.5402e-32	2.74675e-31	62.9891	Up
LOC646870	-1.61981	3.2347	-13.1019	1.65391e-32	2.9404e-31	62.9183	Down
PMP22	1.53174	3.2699	13.1019	1.65419e-32	2.9404e-31	62.9181	Up
TRAV33	-1.4403	1.22712	-13.1013	1.66348e-32	2.95451e-31	62.9125	Down
DDX39B-AS1	-1.66403	1.40788	-13.093	1.79303e-32	3.17167e-31	62.838	Down
CD5L	1.53634	0.370769	13.0901	1.83937e-32	3.251e-31	62.8127	Up
TDRG1	-1.93303	2.18262	-13.0897	1.84618e-32	3.26038e-31	62.809	Down
PICART1	1.61505	0.665862	13.0892	1.85564e-32	3.27444e-31	62.8039	Up
RNY1P13	-1.51342	2.08005	-13.0858	1.9133e-32	3.37345e-31	62.7735	Down
TBC1D3E	2.06553	2.38372	13.0834	1.95527e-32	3.44467e-31	62.752	Up
ZNF23	-1.00384	4.70899	-13.0799	2.01771e-32	3.54893e-31	62.7207	Down
NPAS2	-1.06736	5.03003	-13.0771	2.06782e-32	3.63119e-31	62.6963	Down
RNU6-312P	-1.2698	1.8611	-13.0633	2.34208e-32	4.08318e-31	62.5726	Down
MAGED4B	-1.45301	2.6689	-13.0627	2.35459e-32	4.1017e-31	62.5673	Down
RNU2-6P	-1.66607	3.39525	-13.0537	2.55375e-32	4.43799e-31	62.4866	Down
IFITM3	1.5679	9.78829	13.0418	2.84228e-32	4.93153e-31	62.3802	Up
LOC105371083	-1.54616	1.73618	-13.0334	3.06553e-32	5.31042e-31	62.3051	Down
KLHL33	-1.6414	2.72195	-13.0312	3.1262e-32	5.41121e-31	62.2856	Down
CEACAM6	-1.99688	5.2328	-13.0256	3.2893e-32	5.689e-31	62.2351	Down
LINC00501	-1.69857	1.44357	-13.0254	3.29606e-32	5.69244e-31	62.2331	Down
GTF3AP2	1.232	1.1787	13.0253	3.29652e-32	5.69244e-31	62.2329	Up
KPNA7	-1.37375	1.15746	-13.0233	3.35684e-32	5.78743e-31	62.2149	Down
B3GNT3	2.03141	1.79457	13.0229	3.36887e-32	5.80358e-31	62.2114	Up
LINC01535	-1.92396	2.93913	-13.0174	3.54155e-32	6.09142e-31	62.1617	Down
SAMD12	1.2184	4.32127	13.0114	3.73575e-32	6.41024e-31	62.1086	Up
WASH7P	1.2362	5.0434	12.9933	4.39595e-32	7.53122e-31	61.9469	Up
RPL21P1	-1.62029	2.28272	-12.9919	4.45305e-32	7.61705e-31	61.9341	Down
GOLGA6L4	-1.36776	3.67044	-12.9899	4.53179e-32	7.73959e-31	61.9167	Down
BNIP5	1.89093	1.07188	12.9886	4.58833e-32	7.83001e-31	61.9044	Up
CLCN4	-1.27293	7.69317	-12.9877	4.6222e-32	7.88163e-31	61.8971	Down
LOC100131536	1.36181	0.213632	12.9819	4.8705e-32	8.29203e-31	61.8451	Up
WFDC1	-1.5488	1.65	-12.9788	5.00889e-32	8.51559e-31	61.8172	Down
LRG1	1.14791	9.07142	12.9777	5.05903e-32	8.59286e-31	61.8074	Up
MCOLN3	1.47725	3.25181	12.9774	5.0728e-32	8.60953e-31	61.8047	Up
RTKN2	-1.06619	6.67085	-12.9722	5.3162e-32	9.00157e-31	61.7581	Down
CPA3	1.59294	4.67937	12.9692	5.46028e-32	9.23835e-31	61.7315	Up
UBE2CP2	1.53737	0.421488	12.9646	5.68915e-32	9.6032e-31	61.6907	Up
LOC100419668	1.79018	0.0830385	12.964	5.72211e-32	9.65136e-31	61.685	Up
TMEM151A	1.37959	0.19728	12.9562	6.13784e-32	1.03206e-30	61.6153	Up
TRAJ59	-1.2424	1.33923	-12.9517	6.38725e-32	1.07317e-30	61.5757	Down
MRC1	1.41342	3.14012	12.9503	6.47048e-32	1.08631e-30	61.5629	Up
SIK1	1.43377	3.24817	12.9431	6.90063e-32	1.15764e-30	61.4989	Up
HDHD5-AS1	-1.5762	2.44946	-12.9301	7.75711e-32	1.30032e-30	61.3827	Down
WFDC3	-1.84149	2.56631	-12.9272	7.96303e-32	1.33278e-30	61.3566	Down
TAS2R41	1.21432	1.08204	12.9209	8.42384e-32	1.40667e-30	61.3007	Up
SLC25A41	-2.1049	2.36362	-12.9194	8.53743e-32	1.42454e-30	61.2874	Down
IGHV4-55	-1.77226	2.27917	-12.9057	9.6526e-32	1.60325e-30	61.1654	Down
ANKUB1	-1.49315	5.01959	-12.9035	9.84247e-32	1.63353e-30	61.1461	Down
IFNA5	1.37408	0.00914947	12.8935	1.07696e-31	1.78605e-30	61.0567	Up
RN7SL258P	1.51294	1.19855	12.8856	1.1553e-31	1.91451e-30	60.9869	Up
LOC100506098	-1.53766	2.42296	-12.8786	1.2308e-31	2.03807e-30	60.924	Down
LINC02322	-1.59248	1.34479	-12.8714	1.31244e-31	2.16996e-30	60.8602	Down
GUCY1A1	-1.02629	5.76088	-12.8674	1.36032e-31	2.24571e-30	60.8246	Down
C10orf67	1.38266	-0.00556161	12.8625	1.42178e-31	2.34185e-30	60.7807	Up
STOX2	-1.88299	2.61717	-12.856	1.5072e-31	2.47693e-30	60.7227	Down
MCEMP1	1.42242	6.45671	12.8353	1.81348e-31	2.96907e-30	60.5389	Up
AGBL4	-1.69339	1.96359	-12.8275	1.94374e-31	3.17278e-30	60.47	Down
HESX1	-1.77411	2.52832	-12.8224	2.03485e-31	3.31405e-30	60.4245	Down
FPR3	1.2343	4.45527	12.8073	2.33011e-31	3.78643e-30	60.2899	Up
LOC101929823	2.2646	1.18867	12.7987	2.51453e-31	4.07699e-30	60.2142	Up
CRTAC1	1.7632	0.703982	12.7985	2.51967e-31	4.08227e-30	60.2122	Up
CPA6	-1.65119	1.27821	-12.7889	2.74588e-31	4.44216e-30	60.1268	Down
PROK2	1.45429	8.80733	12.7766	3.06524e-31	4.94412e-30	60.0175	Up
ODAD2	1.33729	0.517853	12.7691	3.27756e-31	5.27876e-30	59.9509	Up
MT1A	1.34456	0.354815	12.7605	3.53677e-31	5.68783e-30	59.8753	Up
LOC105375095	-1.49952	2.2108	-12.7592	3.58015e-31	5.75335e-30	59.8632	Down
CD70	1.10887	3.51991	12.7557	3.69262e-31	5.92362e-30	59.8325	Up
LINC02458	1.60327	3.15992	12.7557	3.69427e-31	5.92362e-30	59.832	Up
LINC02291	-1.48648	0.802702	-12.7409	4.21602e-31	6.72062e-30	59.7008	Down
LOC105374758	1.09279	2.50484	12.7344	4.46521e-31	7.10254e-30	59.6438	Up
TEX46	1.45115	0.366248	12.7291	4.68094e-31	7.42912e-30	59.5969	Up
CD46P1	-1.40386	2.1412	-12.7069	5.70489e-31	9.00174e-30	59.4004	Down
LTF	-2.30745	9.07609	-12.7051	5.79836e-31	9.14259e-30	59.3842	Down
HRH3	1.59317	1.00556	12.7028	5.9173e-31	9.30319e-30	59.364	Up
TBXT	-1.57139	1.44955	-12.6965	6.26046e-31	9.81918e-30	59.308	Down
RN7SL364P	-1.56499	3.51175	-12.6965	6.26353e-31	9.81918e-30	59.3076	Down
TPPP3	1.13787	6.17669	12.6906	6.5989e-31	1.03375e-29	59.2557	Up
RBM20	1.32292	2.43998	12.6872	6.80217e-31	1.06483e-29	59.2256	Up
LOC102723335	-1.63537	3.21798	-12.6864	6.85083e-31	1.07167e-29	59.2185	Down
IGLV2-14	-1.40391	6.84037	-12.6674	8.11241e-31	1.26267e-29	59.0506	Down
SFXN4P1	1.13924	0.867453	12.6652	8.27731e-31	1.2865e-29	59.0306	Up
TNRC18P2	1.34474	0.293585	12.6625	8.47254e-31	1.31497e-29	59.0075	Up
ZNF608	-1.0573	6.05613	-12.6602	8.65267e-31	1.34006e-29	58.9866	Down
LINC02026	1.56681	0.677887	12.6565	8.93647e-31	1.38204e-29	58.9545	Up
SNORA16B	-1.32805	3.20236	-12.6506	9.41923e-31	1.45361e-29	58.9022	Down
DENND6A-DT	-1.2784	0.80717	-12.6499	9.48124e-31	1.46214e-29	58.8957	Down
GATD3B	-1.27999	6.01302	-12.6487	9.58205e-31	1.4756e-29	58.8852	Down
NPTX1	-1.40617	3.63498	-12.6467	9.75177e-31	1.50067e-29	58.8678	Down
TRARG1	1.56331	1.67785	12.6423	1.01402e-30	1.55934e-29	58.829	Up
PAQR9	2.12903	1.15878	12.6405	1.03041e-30	1.58343e-29	58.8131	Up
RNU7-160P	-1.16674	1.4674	-12.6391	1.04339e-30	1.60225e-29	58.8006	Down
H2AC17	1.00118	0.0872468	12.615	1.2927e-30	1.96981e-29	58.5878	Up
SLC16A9	-1.84049	1.30799	-12.6064	1.39605e-30	2.11803e-29	58.5114	Down
MAPK8IP2	1.1748	2.71616	12.6063	1.39678e-30	2.11803e-29	58.5109	Up
MUC1	1.03385	3.24782	12.6052	1.4106e-30	2.1375e-29	58.5011	Up
LOC100419912	-1.69721	1.98123	-12.6045	1.42012e-30	2.14894e-29	58.4944	Down
ABCG2	1.71521	3.21305	12.5984	1.49897e-30	2.26197e-29	58.4407	Up
VPS33B-DT	-1.52894	2.11919	-12.5798	1.76774e-30	2.64371e-29	58.2769	Down
SYT5	-2.04491	1.93214	-12.5713	1.90595e-30	2.84456e-29	58.2021	Down
NTN5	1.06667	3.37784	12.5657	2.00327e-30	2.98367e-29	58.1527	Up
LINC01275	1.31301	-0.00925027	12.5503	2.2971e-30	3.40268e-29	58.0167	Up
RPL23AP74	1.03271	1.40791	12.5487	2.32922e-30	3.44791e-29	58.0029	Up
MIR570	-1.22397	4.00588	-12.5482	2.33978e-30	3.46119e-29	57.9984	Down
ZDBF2	-1.08574	5.50409	-12.5381	2.5583e-30	3.77163e-29	57.9098	Down
FLG2	1.12039	0.705506	12.5317	2.70943e-30	3.98903e-29	57.8528	Up
ZC2HC1A	-1.07632	5.24118	-12.5299	2.75292e-30	4.05032e-29	57.8369	Down
TMTC1	2.78567	3.728	12.5201	3.00204e-30	4.40791e-29	57.7509	Up
RNU1-153P	1.05849	2.61801	12.5189	3.03322e-30	4.4507e-29	57.7406	Up
MIPOL1	1.31784	0.628113	12.5181	3.05642e-30	4.48171e-29	57.7331	Up
LOC102723968	1.5301	0.0842383	12.5049	3.43474e-30	5.02969e-29	57.6171	Up
HLA-V	-4.16501	3.95591	-12.5029	3.49502e-30	5.11452e-29	57.5999	Down
COX7A1	-1.5233	3.81313	-12.4901	3.91518e-30	5.71785e-29	57.4871	Down
KLRF2	-1.60044	0.872365	-12.4837	4.14328e-30	6.03881e-29	57.4309	Down
LEP	-1.98443	3.53276	-12.4806	4.25891e-30	6.19904e-29	57.4035	Down
FGF9	-1.33024	3.73356	-12.4776	4.37181e-30	6.34641e-29	57.3775	Down
PCDHB14	1.40894	0.346383	12.4734	4.53859e-30	6.57537e-29	57.3404	Up
STX19	1.38722	1.22391	12.4622	5.00983e-30	7.24362e-29	57.2422	Up
NPHP3-AS1	1.20643	0.43604	12.4574	5.22993e-30	7.55684e-29	57.1995	Up
PHBP5	1.57547	1.08616	12.457	5.24878e-30	7.57906e-29	57.196	Up
RHOV	1.56007	0.344276	12.4441	5.88105e-30	8.46397e-29	57.083	Up
BCL2L14	1.80627	1.69913	12.4421	5.9844e-30	8.60133e-29	57.0657	Up
FGD5P1	-1.48207	1.4892	-12.4316	6.5692e-30	9.40462e-29	56.9731	Down
GOLT1A	1.60978	0.426143	12.4262	6.89072e-30	9.85196e-29	56.9256	Up
EIF3FP2	-1.63677	2.37234	-12.4236	7.0515e-30	1.00752e-28	56.9027	Down
PARD3	-1.291	5.17407	-12.4203	7.25795e-30	1.03634e-28	56.8741	Down
DDX43	-1.54356	4.50324	-12.4199	7.28214e-30	1.03911e-28	56.8708	Down
THAP7-AS1	1.01572	3.45445	12.4117	7.83108e-30	1.11671e-28	56.7986	Up
TMBIM7P	-1.27141	0.937608	-12.4026	8.48766e-30	1.20797e-28	56.7186	Down
H2AC18	1.27757	2.42452	12.4017	8.55324e-30	1.2165e-28	56.711	Up
ANKRD36BP2	-1.11203	6.42807	-12.3927	9.26329e-30	1.31406e-28	56.6318	Down
LINC02381	1.5992	2.15539	12.3738	1.09381e-29	1.54561e-28	56.4667	Up
LOC105378231	-1.47847	0.772469	-12.3705	1.12625e-29	1.5904e-28	56.4377	Down
RN7SL19P	-1.55212	2.06865	-12.3613	1.22208e-29	1.72238e-28	56.3566	Down
LINC01287	-1.47199	1.63149	-12.3608	1.22719e-29	1.72847e-28	56.3525	Down
SPATC1	1.48547	2.26643	12.3589	1.24775e-29	1.75515e-28	56.336	Up
FCGR1B	1.38288	6.59533	12.3568	1.27083e-29	1.78301e-28	56.3178	Up
WARS1P1	-1.33023	1.96733	-12.3492	1.35902e-29	1.90307e-28	56.2511	Down
IGHV7-81	-1.65777	1.0559	-12.3468	1.38806e-29	1.94123e-28	56.2301	Down
TACSTD2	2.36021	2.85804	12.3457	1.40167e-29	1.95902e-28	56.2204	Up
LOC100996318	1.52141	4.73062	12.3238	1.7007e-29	2.3633e-28	56.0284	Up
SULT1C4	-1.69488	1.79172	-12.3192	1.77049e-29	2.45556e-28	55.9885	Down
HAP1	-1.75405	2.44214	-12.3173	1.79985e-29	2.4947e-28	55.9721	Down
ARNTL2	1.17029	3.48535	12.3169	1.80623e-29	2.50196e-28	55.9686	Up
LONRF2	2.04147	1.47322	12.313	1.86975e-29	2.58664e-28	55.9343	Up
MRO	-1.53198	1.31387	-12.3057	1.99302e-29	2.75194e-28	55.8709	Down
RPL21P93	-1.84983	2.06369	-12.2957	2.17732e-29	2.99881e-28	55.7831	Down
PIFO	1.2604	1.80336	12.2924	2.24216e-29	3.0842e-28	55.7539	Up
TRIM55	1.28233	0.25408	12.2832	2.43074e-29	3.33728e-28	55.6737	Up
HDC	1.54766	6.60636	12.2703	2.72314e-29	3.72934e-28	55.5609	Up
RPL13P2	1.12507	1.86816	12.2698	2.73406e-29	3.74193e-28	55.557	Up
RPS2P47	1.53982	2.20293	12.2668	2.80653e-29	3.8363e-28	55.531	Up
RPL7AP35	1.35429	1.35332	12.2658	2.83211e-29	3.8664e-28	55.522	Up
RFPL4A	2.04847	0.137577	12.2655	2.83834e-29	3.87248e-28	55.5198	Up
SMKR1	-1.0295	4.10094	-12.2625	2.91606e-29	3.97354e-28	55.493	Down
HMGB3P21	1.23194	0.872894	12.2524	3.1854e-29	4.33242e-28	55.4052	Up
LOC112268292	1.35055	6.83555	12.2475	3.32493e-29	4.50531e-28	55.3627	Up
TPTEP1	1.35055	6.83555	12.2475	3.32493e-29	4.50531e-28	55.3627	Up
LINC01992	-1.54511	0.948843	-12.2455	3.38373e-29	4.57928e-28	55.3452	Down
CDRT15P3	-1.45978	0.813722	-12.2293	3.90097e-29	5.25967e-28	55.204	Down
ELOVL4	-1.05468	4.70082	-12.2193	4.26087e-29	5.73782e-28	55.1164	Down
CLEC4OP	2.25172	1.40351	12.2107	4.59429e-29	6.17154e-28	55.0416	Up
ADGRE1	1.02097	8.12196	12.2056	4.80506e-29	6.43878e-28	54.997	Up
H1-7	1.12705	2.27171	12.2029	4.91899e-29	6.5874e-28	54.9737	Up
GAS1RR	-1.53611	1.33061	-12.2025	4.93648e-29	6.60675e-28	54.9702	Down
CASP3P1	-1.24013	0.642296	-12.2007	5.01423e-29	6.70257e-28	54.9547	Down
RPL21P34	-1.42064	1.01213	-12.1982	5.12459e-29	6.84169e-28	54.9331	Down
OPLAH	1.24002	5.81747	12.1972	5.17242e-29	6.90131e-28	54.9239	Up
SGCE	-1.13771	4.68825	-12.1945	5.29691e-29	7.06309e-28	54.9002	Down
COL4A2	1.80283	1.65255	12.1923	5.39635e-29	7.19128e-28	54.8818	Up
IGHV4-28	-1.36267	2.82501	-12.1916	5.42964e-29	7.23122e-28	54.8757	Down
LOC101927539	1.51125	1.58435	12.191	5.45801e-29	7.26013e-28	54.8705	Up
ESRRB	-1.64024	2.36417	-12.1888	5.5686e-29	7.39818e-28	54.8506	Down
GOLGA6L7	1.2952	0.787561	12.181	5.96025e-29	7.89924e-28	54.7831	Up
ZBED2	-1.09202	4.96436	-12.1766	6.1921e-29	8.18162e-28	54.7452	Down
CDCA4P1	-1.52517	2.90354	-12.1759	6.23035e-29	8.22217e-28	54.7391	Down
LOC101927708	-1.42457	2.28482	-12.1631	6.97255e-29	9.18496e-28	54.6273	Down
ZNF177	-1.26408	1.25794	-12.1624	7.01622e-29	9.23689e-28	54.6211	Down
C4A	1.33765	2.81202	12.1595	7.1957e-29	9.43513e-28	54.596	Up
LOC110384692	1.33765	2.81202	12.1595	7.1957e-29	9.43513e-28	54.596	Up
LOC101928118	1.58278	0.775963	12.1594	7.20146e-29	9.43513e-28	54.5952	Up
LINGO2	2.10832	2.47776	12.1585	7.25857e-29	9.50423e-28	54.5874	Up
FMO1	-1.77967	2.15479	-12.1524	7.65418e-29	1.00102e-27	54.5347	Down
LOC441907	1.32122	0.637915	12.139	8.60677e-29	1.1229e-27	54.4182	Up
NKX2-3	-1.52563	1.2356	-12.1382	8.66923e-29	1.13037e-27	54.4111	Down
ACBD3-AS1	-1.16571	2.67556	-12.1357	8.8608e-29	1.15397e-27	54.3894	Down
PCSK1N	1.64991	4.07305	12.134	8.99454e-29	1.17069e-27	54.3745	Up
CCDC42	-1.44548	2.65092	-12.1291	9.38966e-29	1.22066e-27	54.3318	Down
SCML1	-1.03839	6.36273	-12.1257	9.66956e-29	1.25554e-27	54.3026	Down
ZNF214	-1.7333	1.37351	-12.1133	1.07807e-28	1.39649e-27	54.1946	Down
ENPEP	2.01412	0.692805	12.1105	1.10437e-28	1.4297e-27	54.1707	Up
HIF1AP1	1.22048	0.881407	12.0993	1.21858e-28	1.57289e-27	54.073	Up
NACA3P	1.17778	4.70768	12.0991	1.22019e-28	1.57404e-27	54.0717	Up
RIBC2	-1.71728	2.43556	-12.0973	1.23939e-28	1.59691e-27	54.0562	Down
TTC4P1	1.28248	1.46343	12.0944	1.27137e-28	1.63673e-27	54.0309	Up
EHD4-AS1	1.20969	1.27341	12.0944	1.2718e-28	1.63673e-27	54.0305	Up
DCAF12	1.0571	11.062	12.0923	1.29482e-28	1.66537e-27	54.0127	Up
RPS4XP17	-1.33608	2.8489	-12.0866	1.36079e-28	1.74815e-27	53.9634	Down
ABCB10P4	-1.53588	1.58167	-12.0854	1.37507e-28	1.76545e-27	53.953	Down
BNIP3P9	1.50705	1.28692	12.0844	1.38731e-28	1.77907e-27	53.9442	Up
RPS26	1.30631	7.48987	12.0747	1.51039e-28	1.93236e-27	53.8598	Up
IGSF10	-2.06592	3.0377	-12.0744	1.51376e-28	1.93554e-27	53.8576	Down
BTNL3	4.21288	2.15769	12.0737	1.52322e-28	1.94649e-27	53.8514	Up
LOC100421508	1.47265	-0.261654	12.073	1.53311e-28	1.95798e-27	53.845	Up
NDUFB4P11	-1.79091	2.2426	-12.0646	1.65033e-28	2.10152e-27	53.7719	Down
RPL5P28	-1.26002	0.842054	-12.0625	1.68029e-28	2.13592e-27	53.754	Down
CYS1	-1.37293	1.44543	-12.0558	1.78109e-28	2.26274e-27	53.6962	Down
LOC100289118	-1.10651	0.398733	-12.0466	1.92985e-28	2.44459e-27	53.6165	Down
BAAT	-1.50891	1.3327	-12.0423	2.00413e-28	2.53426e-27	53.579	Down
LILRP2	1.23231	1.78835	12.0396	2.05105e-28	2.59208e-27	53.556	Up
MEP1A	-1.50606	1.55115	-12.0373	2.09366e-28	2.6444e-27	53.5356	Down
MT1L	1.82485	1.8851	12.0333	2.16703e-28	2.73232e-27	53.5014	Up
GPR62	-1.28563	1.48746	-12.0308	2.21601e-28	2.79084e-27	53.4792	Down
LINC00327	-1.47865	1.0035	-12.0175	2.48664e-28	3.11904e-27	53.3649	Down
P3H3	1.47838	3.98096	12.0112	2.629e-28	3.28814e-27	53.3096	Up
PLCB4	-1.62264	3.00147	-12.0087	2.68494e-28	3.35288e-27	53.2887	Down
LIPM	1.79646	1.53492	12.0087	2.68538e-28	3.35288e-27	53.2885	Up
HNRNPA1P23	-1.32215	0.669615	-12.0078	2.70773e-28	3.37691e-27	53.2803	Down
KCNMA1	1.73607	2.61488	12.0035	2.81079e-28	3.50143e-27	53.2432	Up
PSPC1P1	-1.35963	1.42844	-11.9928	3.08344e-28	3.83012e-27	53.1513	Down
SIGLEC5	1.33323	6.58084	11.9893	3.18057e-28	3.94177e-27	53.1205	Up
PROKR2	-1.79275	2.07492	-11.9879	3.21908e-28	3.98722e-27	53.1086	Down
RNU6-387P	-1.26315	2.3046	-11.9697	3.76982e-28	4.6535e-27	52.9518	Down
SNRPCP16	1.4477	-0.0103441	11.9515	4.41731e-28	5.42816e-27	52.7944	Up
MIR6802	-1.11876	0.536556	-11.9466	4.60869e-28	5.66013e-27	52.7523	Down
MIR4653	1.22252	0.243583	11.9361	5.05199e-28	6.1941e-27	52.6611	Up
GLYATL1	-1.64725	2.46395	-11.936	5.05692e-28	6.19665e-27	52.6602	Down
TTLL2	-1.49707	3.05639	-11.9354	5.08051e-28	6.22205e-27	52.6555	Down
CALN1	-1.6916	2.01184	-11.9333	5.17727e-28	6.33342e-27	52.6368	Down
JAM2	-1.00546	4.58637	-11.9277	5.43225e-28	6.62673e-27	52.5891	Down
MIR34AHG	1.40671	1.77006	11.9268	5.47506e-28	6.67522e-27	52.5813	Up
INHBA	-2.06544	3.45451	-11.9264	5.49507e-28	6.69587e-27	52.5777	Down
FUT3	1.39262	0.323459	11.9229	5.66604e-28	6.90034e-27	52.5473	Up
LRRCC1	-1.11737	5.52658	-11.9201	5.80486e-28	7.06149e-27	52.5232	Down
APLNR	-1.67602	1.22208	-11.919	5.86106e-28	7.12588e-27	52.5137	Down
FAM157A	1.20143	8.16013	11.9177	5.92522e-28	7.19987e-27	52.5029	Up
RPL10P15	1.45758	1.7456	11.9117	6.24079e-28	7.56644e-27	52.4513	Up
GAP43	-1.35073	0.850314	-11.9022	6.77798e-28	8.20403e-27	52.3694	Down
RPL7P16	1.2658	-0.28321	11.9007	6.86816e-28	8.30396e-27	52.3563	Up
EDA2R	1.42198	2.00236	11.8938	7.29273e-28	8.79774e-27	52.2967	Up
ANKRD44-AS1	-1.26441	5.48456	-11.8891	7.59733e-28	9.16013e-27	52.2561	Down
LINC01565	1.26146	0.133603	11.8854	7.8426e-28	9.44539e-27	52.2246	Up
SLCO1A2	1.68343	0.133074	11.8848	7.88311e-28	9.48893e-27	52.2194	Up
KRT72	1.77554	5.52325	11.8739	8.66881e-28	1.04002e-26	52.1251	Up
CCDC3	1.62845	1.50475	11.8729	8.74047e-28	1.04804e-26	52.117	Up
ODAD3	1.43701	2.40316	11.871	8.88917e-28	1.0647e-26	52.1002	Up
RNU4-89P	-1.47387	2.20691	-11.8706	8.9173e-28	1.06748e-26	52.0971	Down
MPZL1	-1.01872	9.90361	-11.8692	9.02895e-28	1.07966e-26	52.0847	Down
AMBN	1.2208	0.365031	11.8656	9.31338e-28	1.11062e-26	52.0539	Up
LGALS9B	1.42797	4.54946	11.8644	9.4077e-28	1.12003e-26	52.0439	Up
SLC45A3	1.17013	5.86993	11.8641	9.43369e-28	1.12251e-26	52.0412	Up
SPATA17	-1.87334	1.18259	-11.862	9.60486e-28	1.13976e-26	52.0233	Down
RPL35AP17	1.08116	0.856003	11.8617	9.62918e-28	1.1414e-26	52.0208	Up
TARM1	-2.16138	3.33031	-11.854	1.02934e-27	1.21616e-26	51.9546	Down
PROKR1	-1.59761	1.1497	-11.8521	1.04681e-27	1.23614e-26	51.9379	Down
MSTN	-1.55049	1.16752	-11.8492	1.07313e-27	1.26515e-26	51.9133	Down
LOC100288771	-1.54399	2.34414	-11.8458	1.10571e-27	1.30215e-26	51.8836	Down
FOXC1	1.59848	1.12634	11.8456	1.10768e-27	1.30377e-26	51.8818	Up
STAC	1.92849	1.29505	11.8357	1.20625e-27	1.41673e-26	51.7972	Up
LOC100421160	-1.39131	1.35903	-11.8349	1.21432e-27	1.42544e-26	51.7906	Down
FHOD3	-1.52918	1.99789	-11.8303	1.26435e-27	1.48097e-26	51.7505	Down
LOC101929128	2.23748	0.180878	11.8284	1.28534e-27	1.50394e-26	51.7342	Up
LOC157273	2.23748	0.180878	11.8284	1.28534e-27	1.50394e-26	51.7342	Up
SCGB3A2	-2.35165	2.92617	-11.8271	1.30012e-27	1.51879e-26	51.7228	Down
TWIST2	-1.98156	2.34333	-11.8202	1.37929e-27	1.60853e-26	51.6641	Down
TKTL2	-1.60175	1.51992	-11.8202	1.3799e-27	1.60853e-26	51.6637	Down
GRK1	-1.40067	1.7876	-11.8165	1.42481e-27	1.6591e-26	51.6319	Down
RBFOX2	1.22453	3.11217	11.8155	1.43711e-27	1.67164e-26	51.6234	Up
SEMA3A	1.56096	1.98985	11.8014	1.62366e-27	1.88461e-26	51.5022	Up
TRIM64B	-2.23724	2.00161	-11.7937	1.73416e-27	2.01179e-26	51.4369	Down
FBXO16	-1.71788	1.98358	-11.7921	1.75948e-27	2.03791e-26	51.4225	Down
PPEF2	-1.19049	3.26862	-11.7875	1.83082e-27	2.11491e-26	51.383	Down
IGHV3-6	-1.1721	0.531523	-11.7809	1.93822e-27	2.23542e-26	51.3264	Down
BSND	1.54753	1.0185	11.7698	2.13251e-27	2.45171e-26	51.2316	Up
RPL21P27	1.22499	0.898582	11.7648	2.22588e-27	2.55501e-26	51.1891	Up
RPL23AP37	1.41348	1.56414	11.7625	2.27125e-27	2.60572e-26	51.1691	Up
TCERG1L	-1.94985	2.47497	-11.7491	2.55048e-27	2.91684e-26	51.054	Down
PGBD5	1.70424	1.67876	11.7449	2.64323e-27	3.01817e-26	51.0185	Up
PPARGC1A	-2.50491	3.27002	-11.7361	2.85135e-27	3.24899e-26	50.9433	Down
HNRNPA1P21	1.11567	3.41555	11.7343	2.89593e-27	3.29806e-26	50.9279	Up
ZNF135	-1.07808	5.22235	-11.7181	3.33007e-27	3.77865e-26	50.7893	Down
DLL4	-1.60686	2.23764	-11.7154	3.4107e-27	3.8641e-26	50.7655	Down
PSMD7-DT	-1.22704	1.50367	-11.7151	3.4175e-27	3.86979e-26	50.7635	Down
LINC01554	1.41161	1.49256	11.7125	3.49588e-27	3.95443e-26	50.741	Up
FUT1	1.46476	1.10262	11.7063	3.68943e-27	4.16904e-26	50.6876	Up
FGF18	1.51461	0.760965	11.6987	3.9382e-27	4.44554e-26	50.6228	Up
IGHV7-34-1	-1.42142	1.65799	-11.6953	4.05319e-27	4.5706e-26	50.5942	Down
GSTT2B	1.4698	0.0493492	11.6918	4.1785e-27	4.69974e-26	50.564	Up
H3C11	1.18027	2.49749	11.6845	4.44803e-27	4.99258e-26	50.502	Up
MAP6	1.55952	1.12137	11.6766	4.76091e-27	5.3355e-26	50.4345	Up
LINC01537	-1.62733	1.68792	-11.6718	4.96294e-27	5.55335e-26	50.3933	Down
P2RY6	1.07626	4.21485	11.6672	5.16218e-27	5.76444e-26	50.3542	Up
CIDEC	-1.39761	1.59669	-11.6618	5.40855e-27	6.03027e-26	50.3079	Down
GOT2P6	1.11618	0.885979	11.6604	5.47449e-27	6.10067e-26	50.2959	Up
LOC100420583	1.02864	0.953499	11.6591	5.53575e-27	6.15948e-26	50.2849	Up
ENPP7P1	1.34789	1.34466	11.6494	6.0197e-27	6.68429e-26	50.2017	Up
ZNF230-DT	-1.4486	2.13477	-11.6489	6.04107e-27	6.7046e-26	50.1982	Down
GRM3	-1.52456	2.12834	-11.6409	6.47609e-27	7.18374e-26	50.1292	Down
SPIN2P1	-1.36715	0.728896	-11.6356	6.77314e-27	7.50179e-26	50.0846	Down
NAP1L6P	1.33465	0.439367	11.6324	6.96372e-27	7.69721e-26	50.0571	Up
SLC38A4	1.11126	1.22026	11.6248	7.43404e-27	8.19211e-26	49.9922	Up
SNORD101	-1.01274	2.62878	-11.6157	8.04086e-27	8.85634e-26	49.9144	Down
RN7SL363P	1.45905	0.605869	11.6095	8.47954e-27	9.32064e-26	49.8617	Up
BNIP3P29	1.38517	0.513748	11.6053	8.78651e-27	9.63968e-26	49.8264	Up
HOXB7	1.31581	1.46215	11.605	8.80749e-27	9.65675e-26	49.824	Up
OR2C1	1.47169	0.897292	11.6048	8.82251e-27	9.66835e-26	49.8223	Up
KCNC1	-1.64564	2.88231	-11.6028	8.97495e-27	9.82552e-26	49.8053	Down
TRPC3	-2.00301	3.264	-11.6022	9.02329e-27	9.86356e-26	49.8	Down
MIR4477B	1.10307	3.94254	11.5886	1.01433e-26	1.1038e-25	49.6839	Up
ANKRD34B	-1.83554	4.96302	-11.5871	1.02685e-26	1.11631e-25	49.6717	Down
ACTL9	-1.5328	1.71801	-11.585	1.04568e-26	1.13621e-25	49.6537	Down
ATXN2-AS	1.31544	0.701172	11.5836	1.05883e-26	1.14935e-25	49.6413	Up
RNU6-418P	-1.0146	2.48942	-11.5833	1.06108e-26	1.15064e-25	49.6392	Down
IGKJ3	-1.09253	2.75388	-11.5821	1.07236e-26	1.16172e-25	49.6287	Down
LINC00923	-1.46333	1.49981	-11.5809	1.08357e-26	1.17328e-25	49.6183	Down
CNTNAP3B	2.41776	1.28988	11.5784	1.10703e-26	1.19809e-25	49.5971	Up
LINC01586	1.24026	0.527747	11.5778	1.11245e-26	1.20277e-25	49.5922	Up
ZNF29P	-1.27229	1.50534	-11.5757	1.13251e-26	1.22384e-25	49.5745	Down
GBP6	1.66358	3.20889	11.5754	1.1355e-26	1.22646e-25	49.5719	Up
ZG16B	1.28094	3.46352	11.5697	1.19238e-26	1.28566e-25	49.5234	Up
IGHD3-3	-1.69803	2.84736	-11.5697	1.19266e-26	1.28566e-25	49.5231	Down
EBI3	1.10282	2.30939	11.5676	1.21451e-26	1.30856e-25	49.5051	Up
MDGA1	2.8219	5.18517	11.5616	1.2783e-26	1.37525e-25	49.4543	Up
UGT8	-1.09587	4.6777	-11.5551	1.35108e-26	1.44996e-25	49.3994	Down
EPS8L3	-1.36921	1.73447	-11.5493	1.41978e-26	1.52219e-25	49.3502	Down
RPS12P31	1.36632	1.2671	11.5492	1.42128e-26	1.52305e-25	49.3491	Up
LOC100533852	-1.20497	0.946028	-11.547	1.44905e-26	1.55128e-25	49.3299	Down
FHAD1-AS1	-1.38453	0.948266	-11.5452	1.47059e-26	1.57202e-25	49.3153	Down
IGHV3-16	-1.32613	2.0405	-11.5369	1.57991e-26	1.6831e-25	49.2441	Down
BIN2P2	1.24404	0.643836	11.5325	1.63958e-26	1.74495e-25	49.2073	Up
PES1P2	-1.3401	1.28113	-11.531	1.66035e-26	1.76534e-25	49.1948	Down
FFAR3	1.89578	2.41489	11.5307	1.66594e-26	1.77042e-25	49.1915	Up
MTCO1P24	-3.4361	1.68314	-11.5303	1.67151e-26	1.77547e-25	49.1882	Down
RN7SL558P	1.44045	1.41037	11.5206	1.81589e-26	1.92507e-25	49.106	Up
WFDC21P	1.17561	2.58246	11.5062	2.05295e-26	2.17005e-25	48.9842	Up
U2AF1L5	2.53553	3.51437	11.4965	2.23175e-26	2.35105e-25	48.9014	Up
SMCR5	-1.46595	3.53491	-11.4942	2.27421e-26	2.39462e-25	48.8827	Down
CCDC152	-1.08319	4.54571	-11.49	2.35767e-26	2.48131e-25	48.8469	Down
SPTSSB	-1.12264	4.42567	-11.4884	2.39168e-26	2.51589e-25	48.8327	Down
FAM170B	1.65365	0.901855	11.4877	2.40583e-26	2.52955e-25	48.8268	Up
MRC2	1.30708	6.21012	11.4873	2.41252e-26	2.53536e-25	48.8241	Up
VHLL	-1.3243	1.00198	-11.486	2.44103e-26	2.56408e-25	48.8124	Down
ACAN	-1.53922	3.17527	-11.4847	2.46689e-26	2.58875e-25	48.802	Down
LCT-AS1	-1.63556	2.48575	-11.4796	2.57805e-26	2.70279e-25	48.7582	Down
SH3D19	-1.09347	3.60509	-11.4725	2.73759e-26	2.86729e-25	48.6987	Down
LINC01204	-1.42385	1.08749	-11.4485	3.36125e-26	3.50533e-25	48.495	Down
OR3A3	-1.41424	1.07526	-11.4475	3.39058e-26	3.53422e-25	48.4864	Down
DPRXP6	1.3105	-0.251215	11.4445	3.47586e-26	3.61791e-25	48.4618	Up
RPSAP46	1.41036	1.2564	11.4445	3.47838e-26	3.61881e-25	48.461	Up
OLFML2B	1.20235	3.69473	11.439	3.64509e-26	3.78502e-25	48.4146	Up
XIAPP3	-1.35023	0.870065	-11.4341	3.79786e-26	3.93614e-25	48.3738	Down
CES1P1	-2.21241	3.35426	-11.4298	3.9399e-26	4.0756e-25	48.3374	Down
LOC107987423	-2.21241	3.35426	-11.4298	3.9399e-26	4.0756e-25	48.3374	Down
FAM149B1P1	-1.04782	2.53898	-11.4271	4.03441e-26	4.1694e-25	48.3139	Down
MAFTRR	-1.47815	1.85206	-11.4188	4.32916e-26	4.46131e-25	48.2439	Down
S100A3	1.33479	1.60663	11.4136	4.52361e-26	4.65728e-25	48.2003	Up
LOC102724788	-1.48523	1.63307	-11.4126	4.56236e-26	4.69496e-25	48.1919	Down
LOC100132172	-1.38755	1.44291	-11.4085	4.72467e-26	4.8574e-25	48.1572	Down
IL27	1.12303	4.3768	11.4076	4.76257e-26	4.89405e-25	48.1493	Up
BAMBI	1.45496	2.48321	11.4058	4.83363e-26	4.96239e-25	48.1346	Up
RNU6-100P	-1.27325	2.04155	-11.4056	4.84329e-26	4.96762e-25	48.1326	Down
DUX4L37	1.08964	1.24804	11.4048	4.87754e-26	5.00039e-25	48.1256	Up
MSL3P1	-1.20277	1.23339	-11.4041	4.90552e-26	5.02672e-25	48.1199	Down
LOC101927839	1.31409	0.984487	11.4036	4.92523e-26	5.0398e-25	48.1159	Up
WWC2-AS2	1.40528	0.551145	11.3946	5.32032e-26	5.43386e-25	48.0394	Up
MMEL1	-1.46112	3.59151	-11.3808	5.98062e-26	6.09682e-25	47.9233	Down
TRAJ25	1.17691	1.81935	11.3662	6.76965e-26	6.88185e-25	47.8004	Up
LOC100996442	-1.74405	2.90641	-11.3651	6.83353e-26	6.94354e-25	47.7911	Down
SIX3	1.28481	0.0772223	11.3637	6.91538e-26	7.02343e-25	47.7792	Up
LOC101929452	-1.18588	3.43361	-11.3589	7.20456e-26	7.31031e-25	47.7386	Down
SLC1A6	-1.30124	1.4096	-11.3568	7.33147e-26	7.43562e-25	47.7213	Down
LCA5L	-1.14286	4.07537	-11.3493	7.81629e-26	7.91995e-25	47.6577	Down
ABCA6	-1.18616	3.87908	-11.3492	7.82324e-26	7.92331e-25	47.6569	Down
AXDND1	-1.22878	1.31895	-11.3373	8.65874e-26	8.72485e-25	47.5562	Down
CEROX1	1.05374	5.83591	11.3366	8.70505e-26	8.76746e-25	47.5509	Up
RPL3P1	1.34862	2.38737	11.3326	9.0098e-26	9.05888e-25	47.5168	Up
HPGDS	1.29871	1.7555	11.3316	9.08784e-26	9.13188e-25	47.5082	Up
RPL12P8	1.31733	0.711832	11.3307	9.15593e-26	9.19181e-25	47.5008	Up
LOC101927745	-1.51552	2.40132	-11.3301	9.20295e-26	9.23051e-25	47.4957	Down
LOC105369302	-1.51552	2.40132	-11.3301	9.20295e-26	9.23051e-25	47.4957	Down
CPB1	1.15548	0.758035	11.3293	9.26655e-26	9.28574e-25	47.4889	Up
TRGV1	-1.22514	2.15792	-11.3211	9.93425e-26	9.91831e-25	47.4199	Down
NKX6-2	1.07067	1.55382	11.3185	1.01556e-25	1.01254e-24	47.398	Up
FAM227A	1.36541	1.61203	11.3123	1.06987e-25	1.06523e-24	47.3463	Up
GPC3	-1.58923	2.79981	-11.3071	1.11836e-25	1.11198e-24	47.3023	Down
HMGN1P32	-1.27773	1.24285	-11.3064	1.12454e-25	1.11761e-24	47.2969	Down
CCDC26	1.49251	0.723213	11.3024	1.16386e-25	1.15353e-24	47.2628	Up
LINC00976	1.49251	0.723213	11.3024	1.16386e-25	1.15353e-24	47.2628	Up
LINC00977	1.49251	0.723213	11.3024	1.16386e-25	1.15353e-24	47.2628	Up
CCL19	1.42243	0.181121	11.302	1.1679e-25	1.157e-24	47.2594	Up
H2BC7	-1.23116	5.06926	-11.2989	1.19887e-25	1.18553e-24	47.2334	Down
IGHEP2	1.24919	3.49103	11.285	1.34821e-25	1.32778e-24	47.1169	Up
LINC02694	1.32369	1.92645	11.2673	1.56723e-25	1.53515e-24	46.9676	Up
IGHV3-38	-1.47296	1.49674	-11.2625	1.63126e-25	1.595e-24	46.9279	Down
CALY	1.2769	2.08763	11.2565	1.71577e-25	1.67613e-24	46.8778	Up
TFAP2A	1.39992	0.43892	11.2558	1.72617e-25	1.68553e-24	46.8718	Up
CPNE9	1.14211	2.39498	11.2463	1.87092e-25	1.82115e-24	46.7919	Up
NEXMIF	1.31228	2.95016	11.2437	1.91322e-25	1.85818e-24	46.7697	Up
ZCCHC12	-2.02189	1.87631	-11.2385	1.99848e-25	1.93753e-24	46.7265	Down
MGAT5B	-1.63797	2.76687	-11.2356	2.04814e-25	1.98391e-24	46.7021	Down
LOC286059	-1.4906	5.06934	-11.2264	2.21427e-25	2.14387e-24	46.6248	Down
PNMA8B	1.71819	2.28609	11.2251	2.23925e-25	2.1671e-24	46.6136	Up
PENK	1.38567	0.244136	11.2213	2.31049e-25	2.23306e-24	46.5826	Up
LINC01305	-1.85187	1.75632	-11.2213	2.31198e-25	2.23351e-24	46.5819	Down
MIR573	-1.02181	2.7089	-11.2207	2.32297e-25	2.24313e-24	46.5772	Down
ISM1	1.19869	3.62993	11.2179	2.3785e-25	2.29269e-24	46.5538	Up
MTND6P3	-1.33347	1.45344	-11.2171	2.39453e-25	2.30712e-24	46.5471	Down
LGR5	-1.46605	1.26861	-11.2119	2.5024e-25	2.4036e-24	46.5034	Down
LAP3P2	-1.53572	0.513126	-11.2056	2.63862e-25	2.52998e-24	46.4508	Down
CARD17	1.48021	2.77115	11.1979	2.8153e-25	2.69346e-24	46.3865	Up
IGHV1-46	-1.30251	5.95092	-11.1968	2.84358e-25	2.71693e-24	46.3766	Down
PKD2L1	-1.75104	2.46042	-11.195	2.88589e-25	2.75615e-24	46.362	Down
TP73	1.08511	3.41693	11.1886	3.04694e-25	2.90614e-24	46.3081	Up
FAM27C	-1.42991	1.45692	-11.1858	3.11826e-25	2.97156e-24	46.2852	Down
LOC105379444	-1.42991	1.45692	-11.1858	3.11826e-25	2.97156e-24	46.2852	Down
KCNJ3	1.21042	0.239895	11.1849	3.14178e-25	2.99266e-24	46.2777	Up
TMEM244	1.36341	0.647773	11.1847	3.14826e-25	2.99752e-24	46.2757	Up
LINC00707	1.52235	0.931538	11.1839	3.16814e-25	3.01381e-24	46.2694	Up
NOTUM	1.30689	0.408469	11.1833	3.18415e-25	3.02772e-24	46.2644	Up
H1-6	-1.52128	2.91632	-11.1817	3.22793e-25	3.06801e-24	46.2509	Down
POF1B	1.58153	1.77063	11.1767	3.36655e-25	3.19558e-24	46.2092	Up
WNT6	1.24245	2.6056	11.1747	3.42419e-25	3.24888e-24	46.1923	Up
MIR421	-1.1314	3.25883	-11.1745	3.4314e-25	3.2543e-24	46.1902	Down
IGHV3-15	-1.26539	6.37678	-11.1653	3.70849e-25	3.50792e-24	46.1132	Down
IGHV1-24	-1.313	4.76654	-11.1639	3.7519e-25	3.54591e-24	46.1017	Down
IGHV3-72	-1.57485	4.68988	-11.1592	3.90278e-25	3.6853e-24	46.0626	Down
IGHV3-43	-1.56934	3.52486	-11.1588	3.91676e-25	3.6969e-24	46.059	Down
LOC100419046	-1.4397	2.41135	-11.1528	4.11883e-25	3.87586e-24	46.0091	Down
TRBV10-2	1.23583	3.44235	11.1486	4.26805e-25	4.00809e-24	45.9738	Up
MTCO1P14	-1.2426	0.365716	-11.1486	4.26855e-25	4.00809e-24	45.9737	Down
MMP8	-1.97576	6.33934	-11.148	4.28968e-25	4.0262e-24	45.9688	Down
ALOXE3	1.47709	1.13646	11.1466	4.3382e-25	4.06823e-24	45.9577	Up
CNGA1	1.60977	1.95302	11.1462	4.35517e-25	4.08239e-24	45.9538	Up
DISC1-IT1	-1.48865	3.36814	-11.146	4.36067e-25	4.08578e-24	45.9525	Down
IL5RA	1.30955	6.25068	11.1438	4.4432e-25	4.16132e-24	45.9339	Up
LOC105375614	-1.65329	2.48728	-11.1436	4.45009e-25	4.16598e-24	45.9324	Down
ACTL6B	-1.10762	1.69574	-11.1307	4.95928e-25	4.61884e-24	45.8249	Down
KCP	1.08469	3.15812	11.128	5.07552e-25	4.72305e-24	45.802	Up
C20orf203	-1.36012	3.16987	-11.1254	5.18843e-25	4.82606e-24	45.7801	Down
GHET1	-1.37447	2.18753	-11.119	5.47446e-25	5.07045e-24	45.7269	Down
SOGA3	-1.11975	1.21946	-11.1084	5.98569e-25	5.52984e-24	45.6384	Down
TLCD5	-1.52487	2.40708	-11.1083	5.9891e-25	5.53065e-24	45.6378	Down
STRADB	1.42541	9.29939	11.1006	6.38745e-25	5.88602e-24	45.5739	Up
PRDM13	-1.56004	1.36029	-11.0951	6.69037e-25	6.15214e-24	45.528	Down
CASC2	-1.3415	2.47643	-11.0925	6.83909e-25	6.2836e-24	45.5062	Down
TEKT3	-1.46541	1.85676	-11.0847	7.30509e-25	6.70326e-24	45.4408	Down
RPS19P1	1.12518	2.05208	11.0815	7.50102e-25	6.87146e-24	45.4146	Up
DOC2A	1.18466	2.82971	11.0759	7.86591e-25	7.19665e-24	45.3675	Up
MTCO2P30	-1.28412	1.06527	-11.074	7.98714e-25	7.3045e-24	45.3523	Down
VN1R20P	-1.53687	1.61087	-11.0725	8.08815e-25	7.39377e-24	45.3398	Down
LDHC	-2.69546	1.84286	-11.0707	8.21575e-25	7.50411e-24	45.3243	Down
KIR3DL3	-1.47002	2.02854	-11.0664	8.51546e-25	7.76483e-24	45.2888	Down
LOC105375304	-1.28367	3.65294	-11.0579	9.14349e-25	8.32704e-24	45.2182	Down
TAL1	1.25043	7.12449	11.0559	9.30037e-25	8.4593e-24	45.2013	Up
RN7SKP30	1.23247	1.37943	11.0554	9.3395e-25	8.49134e-24	45.1972	Up
HTR3A	-1.31135	3.64366	-11.0533	9.50808e-25	8.6374e-24	45.1794	Down
LOC102725072	1.62763	0.218603	11.0527	9.55594e-25	8.67725e-24	45.1744	Up
TPST1	-1.06845	7.02826	-11.0523	9.58347e-25	8.69862e-24	45.1716	Down
MDK	1.00093	4.1238	11.0503	9.7488e-25	8.84132e-24	45.1546	Up
ARFGEF3	-1.62724	2.26835	-11.049	9.85735e-25	8.93605e-24	45.1436	Down
TLCD3B	-1.50406	1.70304	-11.0485	9.89596e-25	8.96731e-24	45.1398	Down
MIR320C1	-1.42445	2.55634	-11.0419	1.04588e-24	9.45769e-24	45.0849	Down
HORMAD2-AS1	-1.28985	2.33004	-11.039	1.07138e-24	9.68019e-24	45.061	Down
EPHA10	1.58201	1.24914	11.036	1.09915e-24	9.92697e-24	45.0356	Up
RRM2P2	-1.4005	1.60309	-11.0331	1.12602e-24	1.01599e-23	45.0117	Down
CLC	1.41608	8.0119	11.0248	1.2066e-24	1.08569e-23	44.9431	Up
TRAV23DV6	1.17893	4.13812	11.0243	1.21151e-24	1.08921e-23	44.9391	Up
EIF2AP3	-1.3918	2.21112	-11.0191	1.26578e-24	1.13753e-23	44.8957	Down
PSMD8P1	-1.25377	4.43243	-11.0183	1.2742e-24	1.14415e-23	44.8891	Down
GSG1	-1.17856	1.66871	-11.0173	1.28495e-24	1.15333e-23	44.8807	Down
C1orf167	1.40814	0.816117	11.017	1.2883e-24	1.15538e-23	44.8782	Up
ARC	1.40602	1.24152	11.0047	1.42793e-24	1.2785e-23	44.7761	Up
LOC646801	1.30801	0.520091	11.0036	1.44184e-24	1.29043e-23	44.7665	Up
CSF2	-1.43325	1.20954	-10.9985	1.50466e-24	1.3461e-23	44.7242	Down
KNG1	-1.31146	1.54545	-10.9981	1.50872e-24	1.34917e-23	44.7215	Down
MIR3690	1.22792	1.9537	10.9897	1.61918e-24	1.44617e-23	44.6515	Up
SPDYE2B	1.34464	2.18097	10.9882	1.63912e-24	1.46338e-23	44.6393	Up
ACKR1	-2.98288	5.43808	-10.9863	1.66559e-24	1.4864e-23	44.6235	Down
SNORA80D	1.16262	1.39972	10.9837	1.70287e-24	1.51905e-23	44.6015	Up
C15orf65	1.44767	1.20486	10.9806	1.74748e-24	1.55693e-23	44.5759	Up
PIGR	1.45562	1.2553	10.9804	1.75043e-24	1.55892e-23	44.5742	Up
SLC25A52	-1.42499	1.32826	-10.975	1.8299e-24	1.62836e-23	44.5302	Down
NLRP14	-1.23458	1.04115	-10.9719	1.87918e-24	1.67085e-23	44.5038	Down
SELENOP	-1.07414	4.02141	-10.9708	1.89679e-24	1.68582e-23	44.4946	Down
RNASE7	-1.31619	1.13229	-10.9701	1.90663e-24	1.69387e-23	44.4894	Down
DDX18P1	1.05034	2.94256	10.967	1.95669e-24	1.73694e-23	44.4637	Up
KL	-1.33549	3.73713	-10.9549	2.16594e-24	1.91255e-23	44.363	Down
PPIAP65	-1.09362	0.49354	-10.9534	2.1919e-24	1.93468e-23	44.3512	Down
LINC01876	-1.56662	2.30587	-10.9532	2.19544e-24	1.93703e-23	44.3496	Down
POU4F1	1.20342	1.20107	10.9531	2.19781e-24	1.93833e-23	44.3485	Up
SEPTIN4	1.29811	4.41773	10.9515	2.22843e-24	1.96374e-23	44.3348	Up
EBAG9P1	-1.31801	2.35853	-10.9496	2.2637e-24	1.99401e-23	44.3192	Down
DIRAS2	1.3597	0.347491	10.9469	2.31547e-24	2.03797e-23	44.2968	Up
EFR3B	-1.18542	4.69863	-10.9451	2.35012e-24	2.0668e-23	44.282	Down
RHOD	1.61365	0.517101	10.9326	2.60775e-24	2.28783e-23	44.1789	Up
RNF17	-2.73502	2.75638	-10.9294	2.67923e-24	2.34864e-23	44.1521	Down
MUC12	1.08697	3.69508	10.9283	2.70273e-24	2.36829e-23	44.1434	Up
HLA-G	1.96428	4.66466	10.9168	2.97579e-24	2.60128e-23	44.048	Up
KIF26A	1.75426	2.2258	10.9144	3.03523e-24	2.65217e-23	44.0284	Up
IGKV1D-37	-1.30941	1.34003	-10.9114	3.11205e-24	2.71821e-23	44.0036	Down
TTC39C-AS1	1.16246	3.95575	10.9098	3.15333e-24	2.75316e-23	43.9905	Up
BEST2	-1.56029	2.31217	-10.9003	3.41361e-24	2.97445e-23	43.9119	Down
P2RY14	1.0778	6.10613	10.8895	3.73564e-24	3.24725e-23	43.8225	Up
ODAPH	1.40149	0.774218	10.8884	3.77069e-24	3.27641e-23	43.8132	Up
IGKV6D-41	-1.22312	0.507552	-10.8806	4.02343e-24	3.48766e-23	43.7489	Down
CD200R1L	1.53802	0.424653	10.8766	4.15861e-24	3.60055e-23	43.7162	Up
SPATA31C2	1.35036	0.594371	10.864	4.61879e-24	3.99104e-23	43.6121	Up
CPEB1-AS1	1.19684	0.165184	10.863	4.65719e-24	4.02262e-23	43.6039	Up
HIGD1C	-1.09563	1.46413	-10.8627	4.66687e-24	4.02938e-23	43.6018	Down
TMEM17	-1.32659	2.66691	-10.8614	4.71839e-24	4.07225e-23	43.5909	Down
MLPH	1.86337	0.355563	10.8595	4.79477e-24	4.1349e-23	43.575	Up
KCNK9	1.30332	0.649447	10.8579	4.85865e-24	4.18832e-23	43.5619	Up
RPS26P4	-3.72101	1.71592	-10.8577	4.86743e-24	4.19423e-23	43.5601	Down
LINC01281	-1.36738	3.37653	-10.8553	4.96254e-24	4.27281e-23	43.5409	Down
CTAGE15	-1.55391	1.79237	-10.8535	5.04061e-24	4.33831e-23	43.5254	Down
LINC01978	-1.56224	1.48002	-10.8417	5.55744e-24	4.7737e-23	43.4287	Down
C4orf48	1.01574	4.95431	10.8401	5.63297e-24	4.83285e-23	43.4153	Up
RSPH1	-1.35587	2.27404	-10.8365	5.80148e-24	4.97156e-23	43.3861	Down
IGHV3OR16-17	-1.46817	1.09573	-10.8268	6.2907e-24	5.38443e-23	43.3058	Down
AMHR2	1.28596	0.618325	10.8193	6.69469e-24	5.71674e-23	43.2441	Up
PLD5	-1.46209	1.91735	-10.8189	6.71434e-24	5.73127e-23	43.2412	Down
CXCL10	1.59641	3.05437	10.8161	6.87446e-24	5.86335e-23	43.2178	Up
TRAV40	1.23919	1.45326	10.809	7.28949e-24	6.20276e-23	43.1597	Up
RNU6-1157P	1.10545	0.907648	10.8045	7.56793e-24	6.42964e-23	43.1225	Up
LOC100652833	1.5799	0.863231	10.7899	8.53994e-24	7.22444e-23	43.0027	Up
OVCH1-AS1	-2.43694	2.97927	-10.7892	8.59258e-24	7.26615e-23	42.9966	Down
TMSB15A	-1.30802	1.11095	-10.7885	8.64173e-24	7.30205e-23	42.991	Down
TMEM125	1.40804	0.642823	10.7862	8.80606e-24	7.43224e-23	42.9723	Up
CEACAM7	-1.32579	0.847252	-10.7861	8.81656e-24	7.43823e-23	42.9711	Down
TSPO2	1.36931	3.51812	10.7851	8.88488e-24	7.49296e-23	42.9635	Up
VWC2L	1.29696	0.789052	10.784	8.96879e-24	7.56079e-23	42.9542	Up
C3orf80	-1.4686	1.36092	-10.7832	9.02545e-24	7.60267e-23	42.9479	Down
SNORA22B	-1.21702	1.83238	-10.7809	9.20241e-24	7.74575e-23	42.9287	Down
IGHJ4	-1.0321	4.61024	-10.7764	9.55476e-24	8.02991e-23	42.8914	Down
RPL7AP8	-1.20098	0.781935	-10.7752	9.64723e-24	8.10137e-23	42.8819	Down
RN7SL382P	1.25712	1.70891	10.7732	9.80556e-24	8.22798e-23	42.8657	Up
SHROOM2	-1.86684	2.35216	-10.7702	1.00548e-23	8.4274e-23	42.8408	Down
HCAR3	1.08016	7.10905	10.7676	1.02734e-23	8.60726e-23	42.8195	Up
MAMDC2-AS1	-1.37582	2.29343	-10.7621	1.07497e-23	8.99249e-23	42.7746	Down
MEIS2	1.6335	1.81663	10.76	1.09442e-23	9.14114e-23	42.7568	Up
LINC00942	1.17915	0.530542	10.7564	1.12725e-23	9.40452e-23	42.7275	Up
RPL13AP19	-1.21627	2.01893	-10.7501	1.18691e-23	9.89474e-23	42.6764	Down
VSX1	-1.28118	1.41595	-10.7497	1.19142e-23	9.92853e-23	42.6726	Down
LIMK2P1	1.1775	0.174197	10.7454	1.23438e-23	1.02747e-22	42.6375	Up
RNF182	2.96457	3.0057	10.7449	1.24001e-23	1.03176e-22	42.633	Up
IGKV2D-24	-1.40124	2.77862	-10.7425	1.26426e-23	1.05114e-22	42.6138	Down
TNN	-1.28565	1.37771	-10.7382	1.30964e-23	1.08721e-22	42.5788	Down
LMO7-AS1	1.11314	0.874585	10.7295	1.40749e-23	1.16577e-22	42.5074	Up
MID1	-1.49201	2.29722	-10.7255	1.45479e-23	1.20357e-22	42.4747	Down
THAP12P3	-1.34826	1.62209	-10.7181	1.54641e-23	1.27695e-22	42.4141	Down
LINC00648	1.32193	-0.296836	10.7168	1.56363e-23	1.29068e-22	42.4031	Up
AQP1	1.36922	3.99338	10.7146	1.59269e-23	1.31417e-22	42.3849	Up
CPT1C	1.38738	1.70212	10.7139	1.60106e-23	1.32057e-22	42.3797	Up
OR2B6	-1.47182	3.63614	-10.7112	1.63808e-23	1.34957e-22	42.357	Down
RHOXF1P1	1.69535	2.45199	10.7094	1.66162e-23	1.36845e-22	42.3429	Up
PIN1P1	-1.18132	1.188	-10.7028	1.75574e-23	1.44432e-22	42.2883	Down
CYP7B1	1.47741	1.07159	10.7008	1.78473e-23	1.46595e-22	42.272	Up
FANCD2P2	-1.80411	1.45787	-10.6919	1.92026e-23	1.57491e-22	42.1995	Down
TNFSF18	-1.45985	1.26533	-10.6869	2.00027e-23	1.63744e-22	42.159	Down
RPL6P1	1.16692	0.550782	10.686	2.01654e-23	1.64952e-22	42.151	Up
SORD2P	1.04621	3.56483	10.6823	2.07908e-23	1.69876e-22	42.1207	Up
GPR52	1.4661	2.07431	10.6818	2.0869e-23	1.70451e-22	42.117	Up
DGKK	-1.65895	5.23975	-10.6736	2.23276e-23	1.82023e-22	42.05	Down
SRPK2P	-1.14607	2.12398	-10.6693	2.31345e-23	1.88319e-22	42.0148	Down
FHIT	1.03835	6.87006	10.6615	2.46735e-23	2.00547e-22	41.951	Up
HCG14	-1.26645	2.47472	-10.6593	2.51137e-23	2.04049e-22	41.9335	Down
EFCAB6	-1.47733	2.70045	-10.6588	2.52274e-23	2.04896e-22	41.929	Down
NOX1	-1.1024	2.66415	-10.6583	2.5327e-23	2.05628e-22	41.9251	Down
CCDC74A	1.46621	1.21842	10.6498	2.71664e-23	2.19988e-22	41.8556	Up
LOC107986412	-1.07012	4.54214	-10.6483	2.74919e-23	2.22459e-22	41.8438	Down
SNTG2	1.29935	2.15099	10.6476	2.7652e-23	2.23671e-22	41.838	Up
CXCL13	-1.35093	0.814877	-10.6465	2.79052e-23	2.25468e-22	41.829	Down
LOC105369203	-1.52278	3.15248	-10.6427	2.87949e-23	2.32311e-22	41.7979	Down
GRIK4	2.40836	2.46091	10.6402	2.94058e-23	2.36889e-22	41.7771	Up
GCATP1	-1.07859	4.04005	-10.639	2.96788e-23	2.38912e-22	41.7679	Down
KIAA0087	-1.67523	1.53243	-10.6389	2.97132e-23	2.39101e-22	41.7668	Down
DEUP1	1.09975	1.03911	10.6261	3.30021e-23	2.64783e-22	41.6627	Up
KCNJ9	1.35725	1.50991	10.6259	3.30684e-23	2.65217e-22	41.6607	Up
RNU6-646P	-1.11236	2.77769	-10.6235	3.37265e-23	2.70197e-22	41.6412	Down
ATAD3C	1.00962	3.37274	10.6222	3.40784e-23	2.72815e-22	41.6309	Up
DAAM2	-2.05728	6.23995	-10.6214	3.43042e-23	2.74421e-22	41.6244	Down
LOC100129422	-1.38903	1.78975	-10.6167	3.56632e-23	2.85187e-22	41.5859	Down
PLA2G4C	1.41026	4.67584	10.6146	3.6272e-23	2.89737e-22	41.5691	Up
AKAP12	1.3949	5.26271	10.6088	3.80551e-23	3.03202e-22	41.5215	Up
PPIAP46	-1.11528	0.802658	-10.6065	3.8784e-23	3.08783e-22	41.5027	Down
SLC6A9	1.49849	4.24685	10.6051	3.92307e-23	3.12226e-22	41.4914	Up
DKK3	-1.64909	4.73812	-10.6033	3.98037e-23	3.1667e-22	41.477	Down
NTN3	-1.31203	3.61204	-10.5958	4.23515e-23	3.36202e-22	41.4155	Down
CD1E	1.10002	3.2516	10.5953	4.24964e-23	3.3723e-22	41.4121	Up
PYY2	1.16309	1.63539	10.5889	4.48161e-23	3.54733e-22	41.3594	Up
RN7SL320P	-1.1422	1.01913	-10.586	4.58812e-23	3.62636e-22	41.3362	Down
PRR15L	1.32256	1.71906	10.5807	4.79407e-23	3.78228e-22	41.2926	Up
KPNA2P1	-1.4611	1.68776	-10.573	5.10272e-23	4.02141e-22	41.2308	Down
RPS24P17	-1.37062	1.12399	-10.5712	5.18134e-23	4.08042e-22	41.2156	Down
CLRN1	1.28262	0.915373	10.5634	5.5207e-23	4.34139e-22	41.1528	Up
GABARAPL3	1.18298	-0.102225	10.5633	5.52837e-23	4.34429e-22	41.1514	Up
FAM83A-AS1	-1.31897	0.796314	-10.5624	5.5696e-23	4.37353e-22	41.144	Down
ACOT11	1.00251	4.21276	10.5532	6.00213e-23	4.70469e-22	41.0699	Up
ASS1P2	-1.19463	3.39535	-10.5521	6.05826e-23	4.74698e-22	41.0607	Down
BRAFP1	-1.08067	2.60918	-10.5432	6.51752e-23	5.09766e-22	40.9883	Down
HTD2	-1.17341	1.96528	-10.5429	6.53031e-23	5.10584e-22	40.9863	Down
LINC02909	-1.21033	0.726429	-10.542	6.57956e-23	5.14249e-22	40.9789	Down
MTND4LP1	-1.06269	0.406728	-10.5412	6.62487e-23	5.17605e-22	40.9721	Down
TRNP1	1.2952	3.15504	10.5271	7.43479e-23	5.78808e-22	40.8578	Up
RPS15AP27	-1.20859	1.53574	-10.5226	7.71302e-23	6.00039e-22	40.8214	Down
CBLIF	-1.61922	3.715	-10.5218	7.76445e-23	6.03825e-22	40.8148	Down
MAP4K1-AS1	1.07243	1.67565	10.5131	8.3348e-23	6.47024e-22	40.7445	Up
MIR133A1HG	1.2297	1.91157	10.5115	8.4443e-23	6.54358e-22	40.7316	Up
IGHV3-71	-1.16957	1.47993	-10.5082	8.67642e-23	6.71151e-22	40.7047	Down
RNF217-AS1	1.14598	0.642034	10.4896	1.01022e-22	7.77575e-22	40.554	Up
CA5A	-1.47206	2.27145	-10.4892	1.01368e-22	7.79963e-22	40.5506	Down
KLHL11	-1.00204	5.90284	-10.4891	1.01438e-22	7.80225e-22	40.5499	Down
SCN11A	-1.2046	2.77743	-10.4805	1.08795e-22	8.34745e-22	40.4805	Down
LOC105369519	1.42826	2.40416	10.4762	1.12686e-22	8.62776e-22	40.4457	Up
TRIM51BP	1.59795	1.36643	10.4748	1.13994e-22	8.72179e-22	40.4342	Up
CLEC4D	-1.247	7.01811	-10.4679	1.20616e-22	9.20581e-22	40.3783	Down
ZFP57	4.26199	0.730007	10.4601	1.28514e-22	9.79146e-22	40.3154	Up
C11orf53	1.1916	-0.0810046	10.4593	1.29334e-22	9.84705e-22	40.3091	Up
TMEM14EP	1.40774	2.87855	10.4561	1.32728e-22	1.00984e-21	40.2835	Up
OR7E148P	-1.31989	0.376831	-10.4543	1.3468e-22	1.02397e-21	40.269	Down
TMEM213	-1.40262	1.56492	-10.4501	1.39377e-22	1.05857e-21	40.235	Down
PTPRU	-1.50412	3.51512	-10.45	1.39554e-22	1.05955e-21	40.2338	Down
RPL17P18	-1.19306	5.35718	-10.4498	1.39765e-22	1.06078e-21	40.2323	Down
ELOCP31	-1.12832	2.03448	-10.4458	1.44425e-22	1.09539e-21	40.1998	Down
IGHD4-23	-1.04044	1.04895	-10.4385	1.53282e-22	1.16095e-21	40.1408	Down
CXCL12	1.29001	0.554254	10.4377	1.54236e-22	1.16777e-21	40.1347	Up
GTF2IP5	-1.43214	1.87984	-10.4373	1.54761e-22	1.17133e-21	40.1313	Down
FRMPD1	1.2052	0.846398	10.4356	1.56834e-22	1.1862e-21	40.1181	Up
RPL22P13	-1.40007	1.68684	-10.4302	1.63956e-22	1.23834e-21	40.0741	Down
LOC101927636	-1.34462	2.14403	-10.4281	1.66714e-22	1.25787e-21	40.0576	Down
GAL3ST2	1.24919	0.589792	10.4279	1.67063e-22	1.26006e-21	40.0555	Up
EEF1A1P35	1.04091	0.996445	10.426	1.69639e-22	1.27861e-21	40.0403	Up
HIPK1-AS1	-1.07587	3.63791	-10.4227	1.74275e-22	1.31219e-21	40.0136	Down
SOX30	-1.17819	3.25767	-10.4185	1.80308e-22	1.35667e-21	39.9799	Down
RAPGEF5	-1.16743	3.93578	-10.4165	1.83308e-22	1.37877e-21	39.9635	Down
ARNT2	-1.39168	1.84103	-10.4135	1.87848e-22	1.41243e-21	39.9393	Down
TMEM150C	1.20193	2.21422	10.4104	1.92523e-22	1.44658e-21	39.9149	Up
SHC4	1.28899	0.495484	10.4079	1.96625e-22	1.47638e-21	39.8941	Up
RPS9P3	-1.41701	2.07262	-10.4033	2.04117e-22	1.53158e-21	39.857	Down
ZNF462	-1.20349	3.56897	-10.3953	2.17825e-22	1.63163e-21	39.7926	Down
SPDYE2	1.08369	4.06746	10.3932	2.21563e-22	1.65735e-21	39.7757	Up
RN7SL561P	-1.24383	1.06186	-10.384	2.38657e-22	1.78093e-21	39.7021	Down
EEF1DP7	-1.30662	4.21583	-10.3811	2.44413e-22	1.82263e-21	39.6785	Down
PRSS42P	-1.54591	2.02622	-10.3808	2.45033e-22	1.82663e-21	39.676	Down
SERPING1	1.59299	6.23929	10.3804	2.45713e-22	1.83107e-21	39.6732	Up
NBPF17P	-1.07136	0.886736	-10.3789	2.48867e-22	1.85267e-21	39.6606	Down
LMNB1-DT	-1.08087	0.929463	-10.3785	2.49636e-22	1.85777e-21	39.6575	Down
LINC01819	-1.3203	4.2245	-10.3779	2.50805e-22	1.86582e-21	39.6529	Down
LOC645967	1.1144	1.75799	10.3769	2.52893e-22	1.88072e-21	39.6447	Up
RNU6-930P	-1.17358	1.96153	-10.3753	2.56175e-22	1.90447e-21	39.6319	Down
RARRES1	-1.23734	3.19322	-10.3611	2.87394e-22	2.13118e-21	39.518	Down
ARHGEF17	-1.5759	5.20061	-10.3523	3.08791e-22	2.28162e-21	39.4469	Down
ALDH1A3	-1.37394	2.23078	-10.3508	3.12423e-22	2.30686e-21	39.4353	Down
OR2L2	1.13304	0.26438	10.3498	3.14932e-22	2.32227e-21	39.4273	Up
LINC01250	1.62506	0.4093	10.3383	3.45701e-22	2.54054e-21	39.335	Up
MYOM2	2.58962	5.59237	10.3337	3.58999e-22	2.63383e-21	39.2976	Up
RPS28P5	1.06959	0.262172	10.3263	3.81078e-22	2.79017e-21	39.2385	Up
IGHV4-30-2	1.67848	2.48606	10.324	3.88205e-22	2.83949e-21	39.2201	Up
SHOX2	1.50102	0.898038	10.3187	4.05228e-22	2.95804e-21	39.1776	Up
FDPSP5	-1.02434	1.43993	-10.3114	4.29959e-22	3.13017e-21	39.1189	Down
CSPG4	1.07153	2.23989	10.3081	4.41534e-22	3.2123e-21	39.0926	Up
SAMD13	-1.22809	2.20266	-10.3072	4.44873e-22	3.23551e-21	39.0851	Down
DPRXP4	-1.01038	4.22341	-10.3035	4.58381e-22	3.32819e-21	39.0555	Down
MIR331	-1.11903	1.72315	-10.2997	4.72507e-22	3.42961e-21	39.0254	Down
LOC105369728	1.25435	0.957579	10.2979	4.79709e-22	3.47957e-21	39.0104	Up
GOLGA8M	-1.10719	2.21076	-10.2949	4.91395e-22	3.56196e-21	38.9866	Down
FAM27E3	-1.34512	3.68408	-10.2903	5.0992e-22	3.69255e-21	38.9499	Down
NOVA1	-1.58935	1.79643	-10.2893	5.14067e-22	3.72135e-21	38.9419	Down
PDZRN3	-1.39486	1.79863	-10.287	5.23925e-22	3.78893e-21	38.9231	Down
LNCTAM34A	1.05885	0.347848	10.2824	5.43578e-22	3.92844e-21	38.8866	Up
IGHD1-20	-1.00214	1.33324	-10.281	5.49742e-22	3.97167e-21	38.8754	Down
GOLGA6L17P	-1.53589	3.23502	-10.2804	5.52601e-22	3.98968e-21	38.8703	Down
CDH22	-1.04567	1.39031	-10.2753	5.7568e-22	4.15355e-21	38.8298	Down
MDH1B	-1.2383	1.01652	-10.2676	6.12788e-22	4.40669e-21	38.7679	Down
IRX3	1.61442	0.810599	10.2652	6.24589e-22	4.48711e-21	38.749	Up
KRT8P5	1.38539	0.577187	10.2633	6.34429e-22	4.5548e-21	38.7335	Up
LINC01168	-1.69016	1.45442	-10.2593	6.5489e-22	4.69705e-21	38.7021	Down
RNF32-AS1	-1.09529	1.92085	-10.259	6.56673e-22	4.70828e-21	38.6994	Down
CGN	-1.05208	3.30814	-10.2579	6.62245e-22	4.74511e-21	38.691	Down
HSPA12A	1.24147	0.730306	10.2546	6.80338e-22	4.86994e-21	38.6643	Up
LINC01505	-1.54306	2.93154	-10.2536	6.86104e-22	4.90678e-21	38.6559	Down
IMPG1	-1.40325	2.15398	-10.2534	6.87242e-22	4.9129e-21	38.6543	Down
LOC643630	1.05635	0.0998682	10.2522	6.93797e-22	4.95651e-21	38.6449	Up
CKAP2L	1.13999	2.57961	10.2519	6.95067e-22	4.96395e-21	38.6431	Up
TUBB8	2.42692	0.810357	10.2465	7.26317e-22	5.17186e-21	38.5995	Up
KIF25-AS1	-1.50743	1.39943	-10.2443	7.39128e-22	5.25965e-21	38.5822	Down
PEBP4	1.3069	0.673164	10.2333	8.07563e-22	5.73351e-21	38.4945	Up
OR5BT1P	-1.21304	1.13353	-10.2328	8.11308e-22	5.75822e-21	38.4899	Down
RNASE1	-1.73532	4.09006	-10.2307	8.24618e-22	5.84507e-21	38.4738	Down
DM1-AS	1.11255	1.65823	10.2302	8.28574e-22	5.8712e-21	38.469	Up
TUBB8P7	2.74819	0.823347	10.2282	8.41827e-22	5.96317e-21	38.4533	Up
CYP2F1	-1.16571	1.90106	-10.2245	8.67391e-22	6.13827e-21	38.4237	Down
HBZ	1.87801	1.46826	10.2203	8.97191e-22	6.34296e-21	38.3902	Up
RNA5SP530	1.01948	0.958721	10.2172	9.19924e-22	6.49525e-21	38.3654	Up
NCR3LG1	-1.04265	5.17387	-10.2152	9.34506e-22	6.59607e-21	38.3499	Down
CEND1	1.13668	2.88131	10.2146	9.39382e-22	6.62834e-21	38.3447	Up
SCHIP1	-1.28304	1.49899	-10.1946	1.10281e-21	7.76642e-21	38.1858	Down
PDLIM4	1.37952	1.26138	10.191	1.13542e-21	7.98311e-21	38.157	Up
SPRY4	1.11553	0.433029	10.19	1.14491e-21	8.03945e-21	38.1487	Up
GML	-1.21813	1.33548	-10.1885	1.15825e-21	8.13051e-21	38.1373	Down
COL13A1	-2.21895	5.39701	-10.188	1.16333e-21	8.16357e-21	38.1329	Down
IGLV8OR8-1	1.05762	-0.263681	10.1852	1.18963e-21	8.33734e-21	38.1108	Up
MIR6739	-1.06541	2.09452	-10.1833	1.20834e-21	8.46577e-21	38.0953	Down
RPL17P8	-1.1489	2.1849	-10.1779	1.26188e-21	8.82954e-21	38.0524	Down
GUSBP3	-1.57101	2.42167	-10.1719	1.3235e-21	9.24284e-21	38.0052	Down
HBB	1.8225	14.4279	10.1708	1.33566e-21	9.32178e-21	37.9961	Up
KRT18P37	-1.15576	2.44384	-10.1699	1.34583e-21	9.38674e-21	37.9886	Down
CCDC158	-1.2469	1.50421	-10.1695	1.34993e-21	9.41231e-21	37.9856	Down
PHYHIP	-1.27182	1.31745	-10.1685	1.36043e-21	9.47949e-21	37.9779	Down
SLC45A2	-1.49793	2.29764	-10.1613	1.4413e-21	1.00206e-20	37.9207	Down
ATP1B2	1.41819	3.00299	10.1587	1.47244e-21	1.02273e-20	37.8995	Up
FAXC	1.14971	0.251338	10.1583	1.47652e-21	1.02523e-20	37.8968	Up
AVP	-1.04727	0.963091	-10.1573	1.48825e-21	1.03305e-20	37.889	Down
NRN1	1.58161	2.77145	10.1527	1.54394e-21	1.07033e-20	37.8526	Up
HSD11B1-AS1	1.03171	2.0606	10.1461	1.6279e-21	1.12747e-20	37.8001	Up
LRRIQ3	-1.45424	3.34515	-10.1446	1.64827e-21	1.14049e-20	37.7878	Down
WNT5A	-1.39121	1.59274	-10.144	1.65579e-21	1.14459e-20	37.7833	Down
RPSAP1	-1.19543	1.32587	-10.1431	1.66806e-21	1.15271e-20	37.776	Down
LINC01783	1.81819	1.16884	10.1418	1.68521e-21	1.16383e-20	37.7659	Up
MAPK8IP1P1	-1.67679	1.7634	-10.1379	1.73977e-21	1.20036e-20	37.7343	Down
TLCD4	1.23984	4.29818	10.1325	1.81652e-21	1.25094e-20	37.6916	Up
SIGLEC11	1.76861	3.13771	10.1308	1.84033e-21	1.26574e-20	37.6787	Up
MIR5581	-1.16203	2.48579	-10.13	1.85301e-21	1.27406e-20	37.6719	Down
MTND4LP13	-1.12125	1.68147	-10.1252	1.92481e-21	1.32217e-20	37.6342	Down
NDNF	-1.28415	1.14129	-10.1209	1.99236e-21	1.36727e-20	37.6	Down
HEATR6-DT	1.216	2.19051	10.1189	2.02508e-21	1.38885e-20	37.5839	Up
MTCO3P5	2.0717	3.4816	10.113	2.1234e-21	1.45399e-20	37.537	Up
MIXL1	-1.40776	3.16064	-10.1086	2.19998e-21	1.50501e-20	37.5019	Down
C5orf47	-1.31951	1.40409	-10.0934	2.48418e-21	1.69411e-20	37.3816	Down
ANXA8L1	1.38829	0.585789	10.0931	2.49036e-21	1.6978e-20	37.3791	Up
SVOP	-1.29871	1.57234	-10.093	2.49133e-21	1.69792e-20	37.3787	Down
LPAR3	1.59675	2.09282	10.091	2.53182e-21	1.72444e-20	37.3627	Up
TIGD4	-1.26005	2.42464	-10.0904	2.54302e-21	1.73153e-20	37.3584	Down
CNDP1	-1.29054	2.49939	-10.0891	2.5706e-21	1.74976e-20	37.3477	Down
TPTE2	-1.21226	1.69231	-10.088	2.59271e-21	1.76315e-20	37.3392	Down
KIAA1671-AS1	-1.18983	2.58683	-10.0828	2.70267e-21	1.83449e-20	37.2981	Down
MTCYBP21	-1.21864	1.60189	-10.0814	2.73275e-21	1.85433e-20	37.2871	Down
FLJ42393	1.55861	2.81608	10.0757	2.86194e-21	1.93898e-20	37.2414	Up
COL25A1-DT	-1.14666	1.05576	-10.0755	2.86581e-21	1.941e-20	37.24	Down
LOC100421580	-1.18592	0.791506	-10.0631	3.16341e-21	2.13525e-20	37.1422	Down
MYCNOS	-1.1245	0.985857	-10.0631	3.16484e-21	2.13556e-20	37.1417	Down
SERPINI2	1.05454	2.25941	10.0608	3.22279e-21	2.17331e-20	37.1238	Up
TMIGD3	1.13439	3.13019	10.0586	3.2793e-21	2.21005e-20	37.1066	Up
GCSIR	-1.34336	2.21738	-10.0566	3.33372e-21	2.24533e-20	37.0903	Down
SLC36A3	-1.1681	1.95662	-10.0539	3.40588e-21	2.2911e-20	37.0691	Down
C13orf42	-1.1549	0.619966	-10.0515	3.47133e-21	2.33081e-20	37.0502	Down
C3orf22	1.29546	1.27465	10.0455	3.64232e-21	2.44336e-20	37.0026	Up
LOC101928932	1.61325	0.858702	10.0441	3.68077e-21	2.46763e-20	36.9922	Up
IGHV3-64	-1.38364	3.28962	-10.0439	3.68763e-21	2.47147e-20	36.9904	Down
LOC100422106	1.01088	1.2439	10.0437	3.69347e-21	2.47462e-20	36.9888	Up
PRSS21	1.37994	4.02039	10.0412	3.76928e-21	2.52154e-20	36.9687	Up
RNA5SP490	-1.22376	1.39427	-10.041	3.7743e-21	2.52412e-20	36.9674	Down
CSPG4BP	1.26991	0.399505	10.0223	4.37998e-21	2.91485e-20	36.82	Up
MIR4420	-1.01311	3.70432	-10.0034	5.09205e-21	3.37532e-20	36.6708	Down
SCGB3A1	2.50196	2.03818	10.0032	5.09958e-21	3.37826e-20	36.6694	Up
LOC646666	1.25283	0.435742	9.99558	5.41934e-21	3.58354e-20	36.6091	Up
HOXA7	-1.20017	1.14455	-9.99	5.66535e-21	3.73827e-20	36.5652	Down
MAGI2-AS3	1.41677	2.8011	9.98992	5.66916e-21	3.73852e-20	36.5645	Up
LOC574538	1.88753	1.15534	9.98791	5.7606e-21	3.79767e-20	36.5487	Up
HTR6	-1.63408	4.00876	-9.98489	5.90037e-21	3.88864e-20	36.5249	Down
SPATA21	1.1615	2.36509	9.98345	5.96817e-21	3.93213e-20	36.5136	Up
GAS8-AS1	1.01148	0.284127	9.97978	6.14524e-21	4.04512e-20	36.4847	Up
RPL31P61	1.13618	0.483375	9.97967	6.15059e-21	4.04742e-20	36.4838	Up
FUT6	1.16829	0.636212	9.97894	6.18611e-21	4.06957e-20	36.4781	Up
FALEC	-1.3	2.1024	-9.97712	6.27634e-21	4.12643e-20	36.4638	Down
RPS13P1	-1.23145	2.18601	-9.97318	6.47573e-21	4.25366e-20	36.4328	Down
LINC00689	-1.75905	2.79336	-9.97081	6.59884e-21	4.3241e-20	36.4142	Down
OR2A20P	-1.27988	3.28597	-9.96526	6.89622e-21	4.51217e-20	36.3705	Down
RNA5SP494	-1.22672	2.0214	-9.9574	7.3403e-21	4.79553e-20	36.3087	Down
HES4	1.28453	4.44815	9.94799	7.90974e-21	5.15672e-20	36.2348	Up
MIR4772	-1.2913	2.50821	-9.94644	8.00769e-21	5.21434e-20	36.2226	Down
ANKRD35	1.08482	2.77176	9.94551	8.06667e-21	5.25117e-20	36.2153	Up
IGFBP6	1.08269	2.49031	9.94491	8.10518e-21	5.27309e-20	36.2106	Up
OR52N2	-1.23893	1.10748	-9.94485	8.10927e-21	5.27417e-20	36.2101	Down
MTUS1	-1.02504	5.72404	-9.94303	8.22682e-21	5.34903e-20	36.1958	Down
MTND4P9	-1.29645	1.93149	-9.94221	8.28107e-21	5.38269e-20	36.1893	Down
BCL2L1	1.06654	10.3007	9.93877	8.50991e-21	5.52814e-20	36.1624	Up
FERMT1	1.0294	0.466167	9.92763	9.29525e-21	6.02035e-20	36.075	Up
COLEC12	-1.64672	3.56781	-9.92707	9.33653e-21	6.04528e-20	36.0706	Down
CAGE1	-1.11146	1.29509	-9.91172	1.05441e-20	6.80897e-20	35.9502	Down
IFNW1	-1.17589	0.889661	-9.91003	1.06855e-20	6.89414e-20	35.937	Down
LOC112267871	1.35508	2.51655	9.90809	1.08517e-20	6.99304e-20	35.9217	Up
LOC102724238	-1.29706	1.05246	-9.90607	1.1026e-20	7.09699e-20	35.9059	Down
ATRIP	-1.1018	2.73163	-9.89943	1.16212e-20	7.46909e-20	35.8539	Down
ATRIP-TREX1	-1.1018	2.73163	-9.89943	1.16212e-20	7.46909e-20	35.8539	Down
CLEC18A	1.05402	4.07081	9.89761	1.17897e-20	7.57288e-20	35.8396	Up
MIR6832	1.05205	0.909756	9.8953	1.20072e-20	7.70578e-20	35.8215	Up
HBD	2.02524	4.61903	9.89497	1.20384e-20	7.7235e-20	35.8189	Up
RPS7P14	-1.21763	0.553567	-9.89477	1.20575e-20	7.73352e-20	35.8174	Down
DHRS2	1.28437	0.782107	9.89468	1.20661e-20	7.7367e-20	35.8167	Up
CYP2U1-AS1	1.00461	1.81967	9.8921	1.23145e-20	7.89133e-20	35.7965	Up
LOC107986298	1.00461	1.81967	9.8921	1.23145e-20	7.89133e-20	35.7965	Up
MIR151B	1.07965	2.41753	9.88975	1.25457e-20	8.0348e-20	35.7781	Up
RPL23P3	-1.47938	1.77073	-9.87769	1.38006e-20	8.82288e-20	35.6837	Down
TRPM4	-1.07765	5.28401	-9.87704	1.38715e-20	8.86564e-20	35.6786	Down
DEFA8P	-1.32208	0.946476	-9.87516	1.40792e-20	8.99576e-20	35.6639	Down
TTC23L-AS1	-1.1748	2.73178	-9.87148	1.44951e-20	9.25058e-20	35.6351	Down
RPL29P2	1.12191	0.142917	9.87084	1.45683e-20	9.29166e-20	35.6301	Up
FGF13	1.87173	2.69351	9.86894	1.4788e-20	9.42647e-20	35.6153	Up
DLGAP1	1.30614	2.0494	9.86589	1.5149e-20	9.64816e-20	35.5914	Up
ACOD1	1.49842	1.4823	9.86464	1.52994e-20	9.74107e-20	35.5816	Up
MGARP	1.15852	0.832242	9.86437	1.53321e-20	9.7562e-20	35.5795	Up
KIF6	-1.33614	1.92859	-9.86093	1.57535e-20	1.00185e-19	35.5527	Down
IGHV3-64D	-2.31778	3.57049	-9.85952	1.59298e-20	1.01246e-19	35.5417	Down
PAPPA2	-1.32457	2.01701	-9.85745	1.61927e-20	1.02888e-19	35.5255	Down
SYT1	1.5403	1.43389	9.85585	1.63981e-20	1.04041e-19	35.513	Up
PRDM12	1.19235	0.790041	9.85378	1.66682e-20	1.05693e-19	35.4968	Up
BSPRY	1.30299	3.10729	9.84993	1.71833e-20	1.08833e-19	35.4667	Up
GVINP2	-1.1511	0.957944	-9.84564	1.77738e-20	1.12409e-19	35.4332	Down
DLK1	1.19499	0.492302	9.8323	1.9745e-20	1.24406e-19	35.3291	Up
RPS15AP36	-1.22823	1.49698	-9.82814	2.04034e-20	1.28517e-19	35.2967	Down
RGPD6	-1.25102	3.09948	-9.82559	2.08175e-20	1.31012e-19	35.2768	Down
DNAAF11	-1.46008	6.6045	-9.8254	2.08481e-20	1.31129e-19	35.2753	Down
ETV3L	1.36888	0.987526	9.82097	2.15888e-20	1.3567e-19	35.2408	Up
SPAG17	-1.30555	3.03879	-9.81877	2.19673e-20	1.38008e-19	35.2236	Down
TOMM20L	-1.08469	2.41346	-9.81619	2.24179e-20	1.40677e-19	35.2035	Down
MRTFA-AS1	1.35216	3.18605	9.81322	2.29482e-20	1.43922e-19	35.1803	Up
C16orf90	1.20524	1.12763	9.81118	2.33196e-20	1.46209e-19	35.1644	Up
IGHV3-52	-1.20085	0.929582	-9.7983	2.58062e-20	1.61335e-19	35.0642	Down
CLDN5	1.17984	5.29892	9.79066	2.74051e-20	1.71135e-19	35.0047	Up
NSG1	-1.05268	7.12885	-9.78996	2.75557e-20	1.71976e-19	34.9992	Down
KRT73	1.30572	4.43238	9.78959	2.76361e-20	1.72379e-19	34.9963	Up
CYSRT1	1.07457	1.91048	9.78569	2.84967e-20	1.77595e-19	34.966	Up
ERVFRD-1	-1.33455	3.41315	-9.7835	2.89926e-20	1.80633e-19	34.9489	Down
RPL14P4	1.06764	1.16787	9.78206	2.93223e-20	1.82531e-19	34.9377	Up
HUNK	1.26826	0.87597	9.78194	2.93482e-20	1.8264e-19	34.9369	Up
MIR548O	-1.0076	2.24308	-9.78156	2.94377e-20	1.83144e-19	34.9338	Down
ERICH4	-1.12035	1.21824	-9.77068	3.2064e-20	1.98576e-19	34.8493	Down
RNU6-1099P	-1.03384	1.41206	-9.76969	3.23128e-20	2.0006e-19	34.8416	Down
BPGM	1.00281	7.93117	9.76869	3.25689e-20	2.01588e-19	34.8338	Up
PPP1R12BP1	-1.10634	0.92209	-9.76398	3.3795e-20	2.08881e-19	34.7972	Down
PHC2-AS1	-1.01132	1.39732	-9.7628	3.41096e-20	2.10705e-19	34.788	Down
RPL31P31	-1.48165	0.823136	-9.75902	3.51378e-20	2.16811e-19	34.7587	Down
HSPA4L	-1.08504	4.39049	-9.75686	3.57382e-20	2.20328e-19	34.7419	Down
TBILA	-1.35497	1.96322	-9.75676	3.57674e-20	2.20446e-19	34.7411	Down
TGM4	-1.187	3.31709	-9.75306	3.68189e-20	2.26542e-19	34.7124	Down
LINC02153	-1.28652	1.16014	-9.75018	3.76614e-20	2.31594e-19	34.69	Down
XRCC6P4	-1.02518	1.26806	-9.73395	4.27712e-20	2.62276e-19	34.5641	Down
SNCA	1.55909	9.16208	9.73316	4.30371e-20	2.63833e-19	34.558	Up
RPL23AP81	-1.26643	1.53079	-9.73221	4.33574e-20	2.65721e-19	34.5506	Down
OR56B4	-1.10565	1.13202	-9.72715	4.51125e-20	2.76089e-19	34.5113	Down
TRPC5	1.13044	1.67944	9.727	4.51667e-20	2.76343e-19	34.5102	Up
PRH2	1.05463	2.33414	9.72611	4.54827e-20	2.7812e-19	34.5033	Up
BGN	-1.48724	1.37661	-9.72312	4.65599e-20	2.84388e-19	34.4801	Down
EEF1A2	1.16207	2.2611	9.71781	4.85371e-20	2.96381e-19	34.4389	Up
LOC100129734	-1.20998	1.85551	-9.71611	4.91858e-20	3.0009e-19	34.4258	Down
RN7SL388P	-1.11632	2.23115	-9.7156	4.9384e-20	3.01214e-19	34.4218	Down
NTN4	-1.1826	4.06184	-9.71485	4.96714e-20	3.02798e-19	34.4161	Down
UTS2B	1.27459	1.86465	9.71255	5.05746e-20	3.07959e-19	34.3982	Up
DCHS2	1.30544	1.17376	9.70606	5.32105e-20	3.23377e-19	34.348	Up
PADI6	1.98358	1.94599	9.70198	5.49372e-20	3.33405e-19	34.3164	Up
OR9A4	-1.24133	0.674793	-9.7017	5.50544e-20	3.34024e-19	34.3142	Down
ENPP6	-1.29729	1.4761	-9.70015	5.57262e-20	3.37817e-19	34.3022	Down
CAPN9	-1.11812	1.21309	-9.697	5.7116e-20	3.46049e-19	34.2779	Down
RN7SKP287	1.13262	1.58695	9.6922	5.93038e-20	3.59105e-19	34.2407	Up
SCGB1C1	-1.53058	2.50675	-9.68997	6.03426e-20	3.65192e-19	34.2235	Down
FAM180B	-1.30818	1.96823	-9.68851	6.10351e-20	3.6928e-19	34.2122	Down
ATF3	1.06802	4.64038	9.68138	6.45337e-20	3.89582e-19	34.157	Up
ART4	-1.18001	2.14241	-9.67818	6.61663e-20	3.99106e-19	34.1323	Down
RPL23AP67	-1.03758	1.35316	-9.67675	6.691e-20	4.0348e-19	34.1213	Down
CFH	1.03403	4.58222	9.66962	7.07441e-20	4.26246e-19	34.0661	Up
MSR1	1.1291	4.94862	9.66315	7.4403e-20	4.47301e-19	34.0162	Up
RPL17P39	-1.15729	5.27531	-9.66178	7.52043e-20	4.51869e-19	34.0056	Down
RNF152	-1.35295	3.37934	-9.66119	7.55515e-20	4.5383e-19	34.0011	Down
HBG1	1.26956	0.0865576	9.65683	7.81637e-20	4.69133e-19	33.9674	Up
SEMA5A	-1.22479	4.44636	-9.65676	7.82091e-20	4.69276e-19	33.9668	Down
RPL9P32	1.19798	2.18027	9.65197	8.1186e-20	4.86736e-19	33.9299	Up
SLC32A1	-1.2172	1.12993	-9.65161	8.14152e-20	4.87976e-19	33.9271	Down
PART1	1.1466	1.33219	9.65154	8.14567e-20	4.8809e-19	33.9266	Up
MTAPP2	1.06784	0.527181	9.64828	8.35567e-20	5.00123e-19	33.9014	Up
FMO7P	-1.13712	1.74277	-9.64704	8.43666e-20	5.04693e-19	33.8919	Down
LINC01364	-1.08492	2.25451	-9.64118	8.83111e-20	5.2742e-19	33.8466	Down
DGCR6	1.40938	1.08068	9.64002	8.91107e-20	5.31904e-19	33.8377	Up
OR6N1	-1.31618	1.84172	-9.63898	8.98384e-20	5.35954e-19	33.8297	Down
LOC643201	1.31273	1.38218	9.6344	9.30985e-20	5.54643e-19	33.7944	Up
RPS2P37	1.25074	0.918281	9.63175	9.50464e-20	5.65629e-19	33.7739	Up
GYPB	1.94882	3.77295	9.62517	1.00039e-19	5.94042e-19	33.7233	Up
DKKL1	-1.12219	1.14063	-9.62136	1.03053e-19	6.11771e-19	33.6939	Down
RN7SL4P	-1.36204	5.96379	-9.61941	1.0463e-19	6.20628e-19	33.6789	Down
IGLVI-70	-2.01894	2.4916	-9.61625	1.0723e-19	6.35704e-19	33.6546	Down
RPL21P65	1.01216	0.873367	9.61444	1.08753e-19	6.44382e-19	33.6406	Up
SNRPCP9	-1.0247	1.66525	-9.61427	1.08899e-19	6.45067e-19	33.6393	Down
EIF3LP2	1.04453	3.12846	9.59574	1.25774e-19	7.42402e-19	33.4968	Up
LZTS1	-1.27524	4.26205	-9.59436	1.27137e-19	7.50248e-19	33.4861	Down
ADAMTS14	1.05179	2.37021	9.59096	1.30537e-19	7.70104e-19	33.46	Up
CHSY3	-1.6236	2.40871	-9.58791	1.33666e-19	7.87704e-19	33.4365	Down
CAMK2N2	1.15883	0.444533	9.58764	1.33949e-19	7.89161e-19	33.4345	Up
CACNG8	1.22051	4.76382	9.58717	1.34441e-19	7.91712e-19	33.4308	Up
CDC20B	-1.05555	1.28497	-9.5825	1.39403e-19	8.20404e-19	33.395	Down
LOC100505715	-1.04706	2.70181	-9.58162	1.40356e-19	8.2557e-19	33.3882	Down
MROCKI	1.23101	1.38819	9.57926	1.42949e-19	8.39458e-19	33.3701	Up
KLK2	-1.30363	1.65955	-9.57435	1.4851e-19	8.71413e-19	33.3324	Down
RPL22P19	-1.09068	0.881456	-9.56747	1.56654e-19	9.17714e-19	33.2795	Down
TRBV28	-1.00138	0.468297	-9.55792	1.68696e-19	9.86401e-19	33.2063	Down
LOC100419073	1.10255	1.59104	9.5488	1.81055e-19	1.0564e-18	33.1363	Up
HHIP	1.13478	1.01615	9.54465	1.86978e-19	1.08921e-18	33.1045	Up
LINC02528	1.62295	0.656577	9.5353	2.01018e-19	1.1688e-18	33.0328	Up
C6orf132	-1.19977	3.09564	-9.53499	2.015e-19	1.1713e-18	33.0305	Down
CLEC4F	2.22212	3.70542	9.53488	2.01666e-19	1.17194e-18	33.0297	Up
AICDA	1.21126	1.81569	9.52975	2.09849e-19	1.21787e-18	32.9903	Up
TREML3P	1.10166	5.3251	9.52759	2.1337e-19	1.23666e-18	32.9739	Up
DOC2B	1.73708	2.65253	9.52719	2.14042e-19	1.24023e-18	32.9707	Up
IGKV1ORY-1	-1.1233	0.454586	-9.52343	2.20358e-19	1.27513e-18	32.942	Down
MIR3939	1.12055	1.52464	9.52216	2.2253e-19	1.28701e-18	32.9323	Up
EEF1DP5	1.17293	0.385201	9.51845	2.29009e-19	1.32308e-18	32.9039	Up
WDR49	1.02013	3.14363	9.51631	2.32837e-19	1.34483e-18	32.8875	Up
LOC101929076	-1.30704	1.34021	-9.51605	2.33304e-19	1.34717e-18	32.8855	Down
LINC01010	-1.10427	0.801074	-9.51476	2.35647e-19	1.36035e-18	32.8756	Down
RNA5SP449	-1.01849	1.78447	-9.51108	2.42447e-19	1.39811e-18	32.8475	Down
LINC01393	1.02313	1.17897	9.5109	2.42779e-19	1.39966e-18	32.8461	Up
HAR1B	1.07933	1.53439	9.50596	2.52228e-19	1.4526e-18	32.8084	Up
TYMSOS	1.12253	0.0193719	9.50181	2.60457e-19	1.498e-18	32.7766	Up
KIR2DP1	-1.38642	3.46083	-9.4984	2.67405e-19	1.53594e-18	32.7506	Down
GYG2	-1.14825	1.46538	-9.4959	2.72633e-19	1.56432e-18	32.7314	Down
KLHDC9	1.02903	2.21508	9.49442	2.7576e-19	1.58184e-18	32.7201	Up
TBC1D3C	-1.27183	1.66497	-9.49418	2.76263e-19	1.5839e-18	32.7183	Down
PLSCR2	1.2571	1.53012	9.48851	2.88631e-19	1.65176e-18	32.675	Up
RBMY2SP	-2.30894	2.1275	-9.4843	2.98163e-19	1.70407e-18	32.6429	Down
NIPAL1	1.27874	2.15774	9.47575	3.1852e-19	1.81791e-18	32.5775	Up
INTS4P2	-1.26936	2.24651	-9.46509	3.45805e-19	1.97112e-18	32.4962	Down
NHS	-1.1584	6.73497	-9.45679	3.68651e-19	2.09756e-18	32.4329	Down
RPL18P12	1.12801	0.63676	9.45578	3.7152e-19	2.11278e-18	32.4253	Up
NAIPP3	1.21531	3.70959	9.45512	3.73426e-19	2.12307e-18	32.4202	Up
RPL23AP92	-1.14911	1.93432	-9.45155	3.83821e-19	2.17819e-18	32.3931	Down
RN7SL838P	-1.12414	2.01804	-9.45067	3.86453e-19	2.19255e-18	32.3863	Down
CA10	-1.07866	1.09213	-9.4405	4.17915e-19	2.36612e-18	32.3089	Down
SNCB	-1.22768	1.61574	-9.43204	4.46023e-19	2.51871e-18	32.2445	Down
KRT19	-1.28787	1.35243	-9.41964	4.90669e-19	2.76438e-18	32.1502	Down
NLRP11	-1.09794	0.998868	-9.40412	5.52824e-19	3.10411e-18	32.0322	Down
IGLV2-33	-1.40143	1.02952	-9.40151	5.64031e-19	3.16377e-18	32.0123	Down
KRT18P48	-1.52787	1.03204	-9.39994	5.70837e-19	3.2003e-18	32.0005	Down
PGC	1.03022	0.992042	9.39597	5.88537e-19	3.29445e-18	31.9703	Up
TBC1D3G	-1.67564	3.47902	-9.39566	5.89908e-19	3.30127e-18	31.968	Down
LEKR1	-1.18266	3.08975	-9.39336	6.00443e-19	3.35677e-18	31.9505	Down
IGHV5-51	-1.0205	6.7095	-9.39244	6.04661e-19	3.37603e-18	31.9435	Down
RUNDC3B	-1.29259	3.43041	-9.39047	6.13887e-19	3.42666e-18	31.9286	Down
PPIAP37	-1.18854	2.44328	-9.38943	6.188e-19	3.45319e-18	31.9207	Down
LINC02088	1.21348	0.503483	9.3866	6.32389e-19	3.52722e-18	31.8992	Up
LOC100420899	1.04952	1.2853	9.38643	6.33239e-19	3.53106e-18	31.8979	Up
RNF150	-2.18216	2.84205	-9.38528	6.38826e-19	3.56039e-18	31.8892	Down
PRDM6	-1.05039	1.19295	-9.38522	6.39132e-19	3.56118e-18	31.8887	Down
ERFE	1.6362	3.08222	9.38391	6.45602e-19	3.59631e-18	31.8788	Up
DLGAP2	-1.19452	1.91068	-9.37586	6.86684e-19	3.82125e-18	31.8177	Down
CPEB2-DT	-1.05077	3.13508	-9.37149	7.10104e-19	3.94855e-18	31.7846	Down
CYP4F12	1.01003	5.54749	9.36746	7.3234e-19	4.06804e-18	31.7541	Up
LINC00484	-1.03744	1.32079	-9.3645	7.49158e-19	4.15722e-18	31.7316	Down
HSFY3P	-1.18026	0.735399	-9.36444	7.49494e-19	4.15802e-18	31.7312	Down
MADD-AS1	1.09548	2.27048	9.36368	7.53871e-19	4.18124e-18	31.7254	Up
CPXM2	-1.30991	2.03757	-9.36284	7.58765e-19	4.20731e-18	31.719	Down
MTND3P9	1.76975	1.73678	9.36248	7.6086e-19	4.21785e-18	31.7163	Up
RNU6-403P	-1.04454	0.785918	-9.35708	7.92977e-19	4.38919e-18	31.6754	Down
RPLP0P5	1.07432	1.32665	9.35096	8.31013e-19	4.59272e-18	31.6291	Up
APOF	-1.21764	2.34662	-9.34629	8.61259e-19	4.75384e-18	31.5937	Down
SHISAL1	-1.09114	1.13611	-9.34319	8.81936e-19	4.86304e-18	31.5703	Down
KREMEN1	1.18058	7.81991	9.34289	8.83933e-19	4.87282e-18	31.568	Up
FAIM2	1.43549	1.07893	9.3346	9.41826e-19	5.18278e-18	31.5053	Up
INSC	1.45644	2.41242	9.33337	9.50682e-19	5.22887e-18	31.4961	Up
EYA2	-1.49837	2.4344	-9.33081	9.69464e-19	5.32679e-18	31.4767	Down
KCNIP3	-1.09412	1.84463	-9.32639	1.00278e-18	5.50431e-18	31.4433	Down
IQSEC3	1.97181	2.48051	9.32533	1.01097e-18	5.54507e-18	31.4353	Up
RPL21P128	-1.15263	0.956476	-9.3234	1.02595e-18	5.62438e-18	31.4207	Down
ENTPD4-DT	-1.13717	1.6275	-9.32094	1.04545e-18	5.72842e-18	31.4021	Down
ADARB2	-3.08841	5.67805	-9.31786	1.07033e-18	5.86029e-18	31.3788	Down
DNAH9	-1.15768	2.916	-9.31628	1.08328e-18	5.92972e-18	31.3669	Down
DLC1	1.28885	3.12461	9.31595	1.08601e-18	5.94317e-18	31.3645	Up
NAALADL2	-1.2203	1.74055	-9.31446	1.0985e-18	6.01003e-18	31.3531	Down
MTND5P11	-1.6389	5.24058	-9.30406	1.18928e-18	6.48874e-18	31.2746	Down
TUBB2A	2.02748	5.14698	9.30109	1.21652e-18	6.62905e-18	31.2522	Up
RN7SKP161	-1.00046	0.921019	-9.29804	1.24514e-18	6.78164e-18	31.2292	Down
DDX11	-1.21376	8.37652	-9.28997	1.32415e-18	7.19934e-18	31.1684	Down
NPIPB14P	-1.09801	0.482154	-9.28296	1.39691e-18	7.56847e-18	31.1155	Down
ABCA4	-1.35933	2.53849	-9.2822	1.40496e-18	7.60829e-18	31.1098	Down
LINC01732	1.20376	0.974862	9.28043	1.42408e-18	7.70991e-18	31.0965	Up
IFNK	-1.24957	3.31261	-9.27019	1.53962e-18	8.32303e-18	31.0194	Down
LINC02227	-1.12753	0.904939	-9.26935	1.54945e-18	8.37409e-18	31.0131	Down
MIR6750	-1.00659	1.45175	-9.26702	1.57715e-18	8.51535e-18	30.9955	Down
PCDHB15	-1.08742	1.26628	-9.26681	1.57975e-18	8.52726e-18	30.9939	Down
STEAP1	-1.11896	0.973651	-9.2663	1.58591e-18	8.55417e-18	30.9901	Down
RPS4Y1	-6.21268	7.94611	-9.26618	1.58735e-18	8.55984e-18	30.9892	Down
RBM24	-1.32078	1.23685	-9.26402	1.61358e-18	8.6991e-18	30.973	Down
BICD1P1	-1.04332	0.798476	-9.25347	1.74852e-18	9.40099e-18	30.8936	Down
PRKG2	1.18166	2.70974	9.2519	1.7695e-18	9.5091e-18	30.8818	Up
AKR1C2	-1.24015	3.75786	-9.24969	1.79949e-18	9.66313e-18	30.8651	Down
TMPRSS15	-1.14838	1.21652	-9.24749	1.82981e-18	9.82108e-18	30.8486	Down
PRNCR1	1.14883	2.77531	9.24696	1.83723e-18	9.85848e-18	30.8446	Up
RXFP1	1.25703	0.466777	9.24563	1.85589e-18	9.95367e-18	30.8346	Up
RPL27P6	1.14316	0.809406	9.24503	1.86444e-18	9.99465e-18	30.8301	Up
IGLV2-18	-1.24432	3.4334	-9.24006	1.93623e-18	1.03667e-17	30.7927	Down
VSTM2L	1.13618	1.35747	9.22695	2.13889e-18	1.14265e-17	30.6943	Up
LOC389831	1.57314	1.2269	9.21935	2.26603e-18	1.20849e-17	30.6372	Up
MED28P3	1.01283	0.989508	9.21682	2.30985e-18	1.23075e-17	30.6183	Up
SORCS3	1.39962	3.12962	9.21681	2.31002e-18	1.23075e-17	30.6182	Up
GCAWKR	1.49236	0.699287	9.21654	2.31471e-18	1.23294e-17	30.6162	Up
CA1	1.80614	6.59107	9.21335	2.37144e-18	1.26163e-17	30.5923	Up
IQANK1	-1.13243	1.85989	-9.21068	2.42e-18	1.28683e-17	30.5723	Down
KRT18P7	1.20773	2.43862	9.20979	2.4365e-18	1.29528e-17	30.5655	Up
TPRXL	-1.09661	1.15233	-9.20826	2.46481e-18	1.31001e-17	30.5541	Down
RN7SL385P	-1.19524	2.6853	-9.20683	2.49175e-18	1.32401e-17	30.5434	Down
FAM223B	1.03576	0.731826	9.20201	2.58444e-18	1.37158e-17	30.5073	Up
LINC02072	1.65502	1.5229	9.2018	2.58859e-18	1.37279e-17	30.5057	Up
LINC02073	1.65502	1.5229	9.2018	2.58859e-18	1.37279e-17	30.5057	Up
CYP11A1	1.39207	1.07313	9.19169	2.79475e-18	1.47888e-17	30.4299	Up
CRIP2	1.01188	6.5117	9.18487	2.94296e-18	1.55617e-17	30.3788	Up
NPW	1.06513	0.823181	9.18348	2.97399e-18	1.57219e-17	30.3685	Up
COL25A1	1.21817	1.05993	9.1833	2.97815e-18	1.57401e-17	30.3671	Up
SRPX	1.33057	0.895425	9.1775	3.11163e-18	1.64057e-17	30.3238	Up
OXCT2	-1.25753	2.91245	-9.1772	3.1189e-18	1.64401e-17	30.3215	Down
COL5A1	-1.09476	4.14095	-9.17579	3.15219e-18	1.66115e-17	30.311	Down
LOC100420423	1.07548	3.11904	9.17476	3.17702e-18	1.67383e-17	30.3032	Up
DNAI3	1.43756	1.76893	9.17379	3.20042e-18	1.68535e-17	30.2959	Up
OR52B3P	-1.19113	3.60991	-9.17055	3.27961e-18	1.72538e-17	30.2718	Down
ARTN	1.08594	1.53498	9.16936	3.30938e-18	1.7402e-17	30.2629	Up
ZNF311	1.02928	2.02247	9.1677	3.35122e-18	1.76008e-17	30.2504	Up
LOC100128548	-1.01395	1.46368	-9.16341	3.46177e-18	1.81551e-17	30.2184	Down
F2RL2	-1.22832	4.42209	-9.15469	3.69749e-18	1.93587e-17	30.1532	Down
GRIN1	1.15818	1.90986	9.14336	4.02814e-18	2.10696e-17	30.0686	Up
KLHL41	1.10244	1.07887	9.13472	4.29938e-18	2.24614e-17	30.0042	Up
LOC100420114	-1.11608	1.68817	-9.13082	4.42796e-18	2.31109e-17	29.975	Down
LOC100420050	-1.0865	1.02105	-9.12276	4.70526e-18	2.45171e-17	29.915	Down
GNG4	-1.2135	1.49877	-9.11332	5.05248e-18	2.62823e-17	29.8446	Down
VWA5B1	1.11212	2.06491	9.11238	5.08853e-18	2.64572e-17	29.8376	Up
PLA2G10	-1.09079	2.84222	-9.11171	5.11414e-18	2.65776e-17	29.8326	Down
RPL21P10	-1.14654	3.22057	-9.10181	5.51031e-18	2.85752e-17	29.7589	Down
DDX18P3	1.04676	0.706826	9.10026	5.57465e-18	2.89019e-17	29.7474	Up
CHST13	1.0917	5.23679	9.09832	5.65664e-18	2.92991e-17	29.733	Up
MIR3936	1.00004	1.13377	9.09666	5.72799e-18	2.96616e-17	29.7206	Up
DZIP1L	-1.12477	4.03457	-9.09651	5.73439e-18	2.96876e-17	29.7195	Down
EYA1	-1.06885	1.34485	-9.08984	6.02959e-18	3.11863e-17	29.6699	Down
RDH10-AS1	-1.14956	2.40683	-9.08926	6.056e-18	3.1308e-17	29.6656	Down
GZMAP1	-1.11904	1.98075	-9.08673	6.17233e-18	3.18867e-17	29.6468	Down
HSD17B2	-1.22775	2.71615	-9.08332	6.3326e-18	3.26914e-17	29.6214	Down
XKR9	-1.33017	2.76258	-9.08048	6.46924e-18	3.33731e-17	29.6003	Down
ITM2BP1	1.02766	1.37285	9.07848	6.56749e-18	3.38719e-17	29.5854	Up
TMEM211	-1.15471	1.17414	-9.07545	6.71883e-18	3.4595e-17	29.5629	Down
SLC6A12-AS1	-1.03862	1.03353	-9.07477	6.75324e-18	3.4764e-17	29.5579	Down
WSCD2	1.11709	1.95024	9.07223	6.88317e-18	3.53994e-17	29.5391	Up
SMARCA1	-1.06449	3.10811	-9.07209	6.89067e-18	3.54296e-17	29.538	Down
PPP1R14C	1.33441	1.10518	9.06761	7.12639e-18	3.6607e-17	29.5047	Up
LMAN1L	1.00149	0.422623	9.05208	8.00822e-18	4.10014e-17	29.3894	Up
IGHV3-65	-1.09342	1.3289	-9.04528	8.42697e-18	4.30644e-17	29.3391	Down
RPL34P26	1.04833	0.657933	9.03624	9.018e-18	4.60091e-17	29.2721	Up
COL1A2	-1.29678	1.68678	-9.03365	9.1952e-18	4.69022e-17	29.2529	Down
TMSB4Y	-2.85247	3.39797	-9.02372	9.90549e-18	5.04189e-17	29.1793	Down
RN7SL208P	-1.11348	1.0355	-9.02218	1.00205e-17	5.09804e-17	29.1679	Down
FRMD6-AS1	1.08781	1.52153	9.02083	1.01223e-17	5.14744e-17	29.1579	Up
IGHV3-41	-1.22963	1.70805	-9.01907	1.02565e-17	5.21204e-17	29.1449	Down
DYNC1I1	-1.3281	2.47165	-9.0181	1.03315e-17	5.24768e-17	29.1377	Down
MEIS3	1.95662	0.947473	9.01648	1.04575e-17	5.30549e-17	29.1258	Up
CHRDL1	-1.11245	1.2044	-9.0131	1.07249e-17	5.43485e-17	29.1008	Down
HAPLN2	-1.20602	1.83498	-9.00972	1.1e-17	5.57164e-17	29.0758	Down
OR2R1P	1.16383	1.30551	9.00692	1.12332e-17	5.68315e-17	29.055	Up
LOC283038	-1.09441	1.69566	-9.00143	1.17037e-17	5.91466e-17	29.0145	Down
SLC2A12	1.06702	2.00743	9.00019	1.18125e-17	5.96791e-17	29.0054	Up
MYBPC2	-1.18001	3.30321	-8.9997	1.1856e-17	5.98713e-17	29.0017	Down
TRMT9B	1.16429	1.93452	8.9975	1.20528e-17	6.07946e-17	28.9855	Up
LINC02042	1.3693	0.715656	8.99546	1.22385e-17	6.17023e-17	28.9704	Up
RSPO4	-1.43007	2.79233	-8.99281	1.24827e-17	6.28755e-17	28.9508	Down
CXCL11	1.35426	0.547424	8.98716	1.30215e-17	6.54682e-17	28.9091	Up
SPDYE16	-1.2022	3.55611	-8.98696	1.30409e-17	6.55355e-17	28.9076	Down
PITPNM2-AS1	1.29799	2.27051	8.98496	1.32371e-17	6.64754e-17	28.8929	Up
RPL27AP2	1.09423	0.275693	8.98253	1.34796e-17	6.76152e-17	28.8749	Up
ADAMTS12	-1.12248	1.474	-8.98179	1.35542e-17	6.79269e-17	28.8695	Down
TEAD1	-1.37079	2.2559	-8.98067	1.36683e-17	6.84673e-17	28.8612	Down
CNGB1	1.31294	1.93554	8.98015	1.37211e-17	6.87003e-17	28.8574	Up
LINC02470	2.18945	1.19823	8.97327	1.44444e-17	7.22056e-17	28.8066	Up
NCCRP1	-1.18587	1.4175	-8.97065	1.473e-17	7.35658e-17	28.7873	Down
GATA2	1.08942	7.01701	8.96897	1.49157e-17	7.44419e-17	28.7749	Up
SELENBP1	1.58832	8.75893	8.96744	1.50872e-17	7.52806e-17	28.7636	Up
OR6K4P	1.15188	0.201691	8.96277	1.56212e-17	7.78734e-17	28.7292	Up
ACSM5	1.04979	0.697126	8.95738	1.62626e-17	8.10339e-17	28.6895	Up
UTY	-5.01397	7.26722	-8.94389	1.7982e-17	8.94988e-17	28.5902	Down
ERG	-1.06513	4.10069	-8.94077	1.84054e-17	9.15224e-17	28.5672	Down
NPR3	-1.13334	3.09312	-8.93918	1.86248e-17	9.25714e-17	28.5555	Down
DNAJB6P4	-1.15356	1.53547	-8.93715	1.89087e-17	9.38539e-17	28.5405	Down
MESTP3	-1.0131	0.910232	-8.9297	1.99857e-17	9.90191e-17	28.4858	Down
ENTPD2	1.46285	3.60679	8.92339	2.09473e-17	1.03689e-16	28.4394	Up
RN7SL153P	-1.08095	1.4217	-8.92155	2.12363e-17	1.04976e-16	28.4259	Down
SEMA3D	1.2482	0.946603	8.92105	2.13144e-17	1.05336e-16	28.4222	Up
ORM1	-1.44112	6.33187	-8.91523	2.22574e-17	1.0975e-16	28.3795	Down
MNS1	-1.16615	1.77642	-8.89314	2.62276e-17	1.28512e-16	28.2173	Down
FOXI2	-1.00339	0.871978	-8.88298	2.82811e-17	1.38077e-16	28.1429	Down
TUBB8B	2.09311	1.15033	8.88154	2.85847e-17	1.39496e-16	28.1323	Up
KIRREL1	-1.02299	1.28048	-8.87034	3.10596e-17	1.51235e-16	28.0503	Down
RN7SL165P	1.01744	0.447043	8.8644	3.24555e-17	1.5775e-16	28.0069	Up
SLC26A7	1.28757	1.20876	8.85063	3.59401e-17	1.73987e-16	27.9061	Up
RPL32P1	-1.13861	3.55751	-8.84053	3.87283e-17	1.87111e-16	27.8323	Down
KRT17P6	-1.41117	1.79926	-8.84	3.88812e-17	1.87808e-16	27.8284	Down
OR52M2P	-1.382	2.29553	-8.83833	3.93629e-17	1.90092e-16	27.8163	Down
HAVCR1P1	-1.07644	2.11256	-8.83766	3.9559e-17	1.90913e-16	27.8114	Down
TLL2	1.16512	1.40765	8.82986	4.19082e-17	2.01936e-16	27.7544	Up
CHODL	1.05138	1.81256	8.8271	4.27703e-17	2.05772e-16	27.7343	Up
TRIM50	-1.18454	1.83521	-8.82476	4.35149e-17	2.09169e-16	27.7172	Down
LURAP1	-1.20902	1.36061	-8.82305	4.40685e-17	2.11737e-16	27.7048	Down
IGFBP2	-1.95123	4.19679	-8.82015	4.50243e-17	2.16043e-16	27.6836	Down
PCOLCE2	1.59944	0.860337	8.81799	4.57465e-17	2.19363e-16	27.6679	Up
SMIM1	1.88312	4.94908	8.81013	4.84788e-17	2.32108e-16	27.6106	Up
PPM1AP1	1.03061	0.377426	8.8064	4.98314e-17	2.38427e-16	27.5834	Up
IGLV3-19	-1.08508	6.05411	-8.80586	5.00318e-17	2.39333e-16	27.5794	Down
RN7SL181P	-1.03868	1.99997	-8.80023	5.21516e-17	2.49199e-16	27.5384	Down
MYT1L	-1.88998	2.59212	-8.79948	5.24443e-17	2.50543e-16	27.5329	Down
C20orf202	-1.05042	1.87298	-8.79025	5.61358e-17	2.6765e-16	27.4657	Down
GRID1	1.15617	1.19013	8.78548	5.8142e-17	2.76973e-16	27.4311	Up
RPL7P32	-1.15048	3.76663	-8.78423	5.86807e-17	2.79417e-16	27.4219	Down
LINC02860	1.12275	2.2105	8.7815	5.98721e-17	2.8484e-16	27.4021	Up
GOLGA8K	-1.03411	3.02974	-8.76813	6.60646e-17	3.13411e-16	27.3049	Down
TRPM8	-1.10214	1.45501	-8.76318	6.85142e-17	3.24255e-16	27.269	Down
SMIM43	-1.30298	2.2179	-8.75875	7.07814e-17	3.34548e-16	27.2368	Down
KDM4E	1.20177	1.36639	8.75291	7.38876e-17	3.48625e-16	27.1944	Up
SLCO2B1	1.17546	1.15554	8.75193	7.44211e-17	3.5099e-16	27.1873	Up
LOC100419654	1.14691	2.3126	8.75002	7.54749e-17	3.55883e-16	27.1734	Up
LINC00462	1.11075	0.207268	8.74753	7.68645e-17	3.62278e-16	27.1554	Up
IGLC6	-1.07806	3.7195	-8.74308	7.94202e-17	3.73838e-16	27.1231	Down
KIRREL2	-1.07689	2.28451	-8.73322	8.53824e-17	4.01036e-16	27.0516	Down
SERPINB5	-1.0216	0.743892	-8.73258	8.57813e-17	4.02736e-16	27.047	Down
L3MBTL4-AS1	1.00028	1.12049	8.72948	8.77585e-17	4.11486e-16	27.0245	Up
SPATA22	-1.29838	1.20697	-8.7286	8.83283e-17	4.14069e-16	27.0181	Down
KRT18P57	-1.22142	4.5334	-8.72529	9.04945e-17	4.24041e-16	26.9942	Down
ZNF197-AS1	-1.01532	1.12662	-8.7234	9.17566e-17	4.2977e-16	26.9805	Down
SAP18P3	1.12648	0.832722	8.72061	9.36589e-17	4.38397e-16	26.9603	Up
C1orf105	1.33834	1.82064	8.71739	9.58943e-17	4.48379e-16	26.937	Up
LOC105375924	1.13912	2.62843	8.71721	9.60216e-17	4.48781e-16	26.9357	Up
CADPS	-1.22056	1.8574	-8.70536	1.04732e-16	4.88545e-16	26.8499	Down
RN7SL587P	-1.15441	2.37611	-8.70232	1.07086e-16	4.99102e-16	26.828	Down
GBP1P1	1.12146	3.57726	8.69928	1.09497e-16	5.1001e-16	26.806	Up
ZFHX4	-1.68891	2.23762	-8.69701	1.11333e-16	5.17897e-16	26.7896	Down
NR4A3	-1.05548	3.67614	-8.69553	1.12546e-16	5.23317e-16	26.7789	Down
GJA1	-1.30879	1.55971	-8.69433	1.13539e-16	5.2782e-16	26.7702	Down
DRC1	1.34351	2.04011	8.68601	1.20658e-16	5.5972e-16	26.7102	Up
HSPA8P15	1.01047	2.65441	8.68535	1.21241e-16	5.62187e-16	26.7054	Up
SLC6A8	1.25491	7.96778	8.68481	1.21723e-16	5.64181e-16	26.7015	Up
ZNF890P	-1.08381	4.47931	-8.68325	1.23119e-16	5.70408e-16	26.6902	Down
SCRT1	-1.12886	1.77693	-8.6816	1.2462e-16	5.76748e-16	26.6783	Down
PRKD1	1.29139	1.20008	8.68047	1.25649e-16	5.80893e-16	26.6702	Up
C3orf20	-1.05025	3.40269	-8.67701	1.28872e-16	5.95542e-16	26.6452	Down
NPIPB8	-1.4487	3.77354	-8.6754	1.30395e-16	6.02067e-16	26.6336	Down
CYP2G1P	-1.04621	1.23668	-8.6722	1.33475e-16	6.15634e-16	26.6105	Down
SYT8	1.07889	0.882502	8.67169	1.33973e-16	6.17802e-16	26.6068	Up
IGHV3-49	-1.1802	5.19669	-8.66549	1.40178e-16	6.45459e-16	26.5621	Down
RPL34P4	1.04114	0.916971	8.66451	1.41193e-16	6.49993e-16	26.555	Up
FAT4	-1.18675	4.59779	-8.66303	1.42723e-16	6.569e-16	26.5444	Down
LOC105374171	1.16408	0.852694	8.65782	1.48256e-16	6.80925e-16	26.5068	Up
PAX8-AS1	-1.57259	7.15749	-8.65688	1.49277e-16	6.85329e-16	26.5	Down
LCT	-1.11391	2.8322	-8.65626	1.49949e-16	6.88124e-16	26.4956	Down
CLCA3P	-1.01528	1.33963	-8.64742	1.59946e-16	7.32916e-16	26.4319	Down
PRDM7	1.22161	0.858363	8.64324	1.64889e-16	7.54615e-16	26.4019	Up
LINC01013	-1.18925	3.99041	-8.63874	1.70395e-16	7.79322e-16	26.3694	Down
KDM5D	-5.51227	7.39927	-8.63437	1.75898e-16	8.03984e-16	26.3381	Down
H2BC13	-1.16077	3.43346	-8.63296	1.77718e-16	8.11451e-16	26.3279	Down
GPR79	-1.0968	2.80155	-8.62918	1.82684e-16	8.33252e-16	26.3007	Down
PPIAP45	1.37786	1.74386	8.62845	1.83659e-16	8.37522e-16	26.2954	Up
IDI2-AS1	-1.02817	1.71199	-8.62271	1.91489e-16	8.71587e-16	26.2542	Down
XG	1.2805	1.74324	8.6209	1.94027e-16	8.82403e-16	26.2412	Up
XGY2	1.2805	1.74324	8.6209	1.94027e-16	8.82403e-16	26.2412	Up
TTTY14	-2.85436	3.20944	-8.62029	1.94887e-16	8.86128e-16	26.2369	Down
RPL34P30	1.01738	1.05475	8.61855	1.97377e-16	8.96514e-16	26.2243	Up
HMCN1	-1.18436	3.25008	-8.61416	2.03776e-16	9.23844e-16	26.1928	Down
C1orf226	1.17368	2.52086	8.614	2.04024e-16	9.24774e-16	26.1916	Up
CHMP4C	-1.14662	1.4346	-8.6084	2.12502e-16	9.62e-16	26.1515	Down
LOC101928994	1.0011	0.717654	8.60594	2.16331e-16	9.78318e-16	26.1338	Up
AJUBA-DT	1.01158	1.88981	8.59855	2.28273e-16	1.03061e-15	26.0808	Up
SFTPB	1.11791	2.43883	8.59822	2.28823e-16	1.03288e-15	26.0784	Up
COLGALT2	1.08787	4.65622	8.59459	2.34943e-16	1.05941e-15	26.0524	Up
KCNK1	1.09253	1.00909	8.5934	2.36973e-16	1.06768e-15	26.0439	Up
SLC12A5	-1.14225	3.56297	-8.59168	2.39951e-16	1.08087e-15	26.0315	Down
KRT74	1.65751	1.08321	8.59105	2.41061e-16	1.08542e-15	26.027	Up
LINC02688	-1.1059	1.36394	-8.58206	2.57311e-16	1.15644e-15	25.9626	Down
SLC9A2	-1.03572	2.29203	-8.58087	2.59551e-16	1.16578e-15	25.954	Down
LPO	-1.28285	2.14632	-8.57691	2.67115e-16	1.19803e-15	25.9257	Down
BEND6	-1.19232	1.95432	-8.57639	2.68116e-16	1.20227e-15	25.922	Down
LINC00866	1.00608	1.37904	8.56765	2.85658e-16	1.27751e-15	25.8594	Up
MIR1285-1	-1.01051	1.67217	-8.56185	2.97919e-16	1.3318e-15	25.818	Down
THAP12P10	-1.08956	1.20791	-8.55197	3.20019e-16	1.42707e-15	25.7474	Down
GYPA	1.50321	3.03821	8.54746	3.30655e-16	1.4733e-15	25.7151	Up
C5orf46	-1.06673	0.716831	-8.54723	3.31198e-16	1.4749e-15	25.7135	Down
IDO1	1.1309	5.12424	8.54722	3.31217e-16	1.4749e-15	25.7134	Up
CTXN1	-1.15088	1.14799	-8.54672	3.32423e-16	1.47966e-15	25.7098	Down
ANKRD30BL	-1.18698	1.09218	-8.54615	3.33792e-16	1.48545e-15	25.7058	Down
HLA-DQB1-AS1	-1.83126	4.3083	-8.54443	3.37969e-16	1.50343e-15	25.6935	Down
IGHV1-58	-1.07828	3.03806	-8.5435	3.40255e-16	1.51298e-15	25.6868	Down
HERC2P6	-1.09114	0.687915	-8.54249	3.42747e-16	1.52312e-15	25.6796	Down
RN7SL236P	1.12381	0.288859	8.54152	3.45176e-16	1.53361e-15	25.6727	Up
EFHB	-1.34125	3.30885	-8.53538	3.60847e-16	1.59964e-15	25.6289	Down
GGT2	1.09735	0.508305	8.52624	3.85487e-16	1.70506e-15	25.5637	Up
TENT5B	1.12051	1.535	8.5229	3.94924e-16	1.74503e-15	25.5398	Up
CPSF1P1	1.1812	3.0311	8.52012	4.02909e-16	1.7785e-15	25.52	Up
NBPF4	-1.52961	1.29747	-8.51085	4.30814e-16	1.89937e-15	25.454	Down
SLC39A4	1.64276	5.04971	8.50275	4.56731e-16	2.00835e-15	25.3963	Up
CACNA1E	1.02477	5.83287	8.49926	4.6838e-16	2.05666e-15	25.3715	Up
RPL9P7	-1.214	3.84467	-8.49747	4.74461e-16	2.08126e-15	25.3587	Down
ZPBP2	-1.15596	1.89244	-8.49146	4.95483e-16	2.16955e-15	25.316	Down
SLC16A2	-1.13123	3.06213	-8.48915	5.0381e-16	2.20556e-15	25.2995	Down
BEST3	1.21725	1.50773	8.48326	5.25657e-16	2.30028e-15	25.2576	Up
MTND4P26	1.06803	1.88994	8.48041	5.36531e-16	2.34739e-15	25.2374	Up
IGHV3-66	-1.27792	3.22436	-8.46772	5.87863e-16	2.56579e-15	25.1473	Down
SLC44A5	-2.7188	3.59715	-8.46457	6.01333e-16	2.623e-15	25.1249	Down
OR52W1	-1.08738	2.24846	-8.46317	6.07402e-16	2.64894e-15	25.115	Down
RN7SL473P	-1.03529	5.13455	-8.46126	6.1581e-16	2.684e-15	25.1015	Down
ATP1A2	-1.192	2.20406	-8.46111	6.16466e-16	2.68632e-15	25.1004	Down
IGLV3-6	-1.06756	0.802161	-8.44885	6.73277e-16	2.92568e-15	25.0134	Down
SNHG31	-1.05767	1.02982	-8.44264	7.03977e-16	3.05482e-15	24.9694	Down
DLGAP1-AS3	1.16047	1.44078	8.44251	7.04625e-16	3.05702e-15	24.9685	Up
TACR1	-1.08218	3.19583	-8.43886	7.23314e-16	3.13561e-15	24.9427	Down
ZFY-AS1	-1.36059	1.17232	-8.43708	7.32643e-16	3.17415e-15	24.9301	Down
GATA6	1.28863	1.65407	8.43654	7.35466e-16	3.18512e-15	24.9263	Up
LOC101926892	1.85893	1.25108	8.42855	7.78881e-16	3.36912e-15	24.8697	Up
TSPAN7	1.27571	2.31061	8.42436	8.02635e-16	3.4698e-15	24.84	Up
LRRC74B	1.0032	0.697336	8.41603	8.51995e-16	3.67734e-15	24.7812	Up
TSHB	-1.04694	1.84903	-8.41526	8.56766e-16	3.69647e-15	24.7757	Down
CKM	1.17843	2.05007	8.4151	8.57723e-16	3.69987e-15	24.7746	Up
CXCL5	1.22143	5.66561	8.41424	8.63006e-16	3.72191e-15	24.7685	Up
NSG2	-1.29338	2.3412	-8.41351	8.67559e-16	3.74081e-15	24.7633	Down
RPL10P17	-1.00924	1.90338	-8.41304	8.70498e-16	3.75274e-15	24.76	Down
PEX5L	1.00415	2.28906	8.4056	9.18109e-16	3.95174e-15	24.7074	Up
POM121L9P	1.06605	0.760251	8.40357	9.31586e-16	4.00816e-15	24.6931	Up
LYPD6B	1.28652	1.93386	8.39781	9.70773e-16	4.16688e-15	24.6524	Up
LOC100131785	1.15147	2.14728	8.39409	9.96926e-16	4.27577e-15	24.6262	Up
CAVIN4	-1.05959	2.00996	-8.39325	1.00295e-15	4.29904e-15	24.6203	Down
SDK1	-1.02399	4.09473	-8.39226	1.01005e-15	4.32863e-15	24.6133	Down
PRR15	-1.29734	1.42421	-8.39201	1.0119e-15	4.33572e-15	24.6115	Down
PIN1-DT	1.05791	1.44485	8.38141	1.09154e-15	4.66687e-15	24.5368	Up
ALAS2	1.58576	10.9271	8.38026	1.1006e-15	4.70466e-15	24.5286	Up
LOC101926943	-1.05384	3.82706	-8.37618	1.13315e-15	4.84191e-15	24.4999	Down
LINC00629	-1.10745	1.39987	-8.37167	1.17018e-15	4.99228e-15	24.4681	Down
LINC00471	-1.02599	2.26245	-8.37066	1.17867e-15	5.02753e-15	24.461	Down
RPS4Y1P1	-1.53978	1.04393	-8.36104	1.26243e-15	5.3704e-15	24.3933	Down
NES	1.147	0.958527	8.35761	1.2937e-15	5.49771e-15	24.3692	Up
FAM153B	1.14747	4.48458	8.35454	1.32232e-15	5.61715e-15	24.3476	Up
H2BP3	-1.01331	1.11286	-8.34771	1.38838e-15	5.8886e-15	24.2995	Down
SUCLG2-AS1	1.03438	2.29894	8.33946	1.47238e-15	6.2327e-15	24.2416	Up
RPL7L1P8	-1.15483	1.70595	-8.33929	1.4742e-15	6.23798e-15	24.2403	Down
EML1	-1.05737	1.57334	-8.32818	1.59548e-15	6.73677e-15	24.1624	Down
EXOC3L1	1.03481	4.2525	8.32565	1.62451e-15	6.85272e-15	24.1446	Up
VIT	-1.19343	3.60199	-8.31277	1.78033e-15	7.49114e-15	24.0543	Down
CERS3	1.04724	2.98918	8.31177	1.79299e-15	7.54152e-15	24.0473	Up
OR7E14P	-1.39349	1.85677	-8.3078	1.84439e-15	7.7472e-15	24.0194	Down
CREB3L1	1.0399	0.986807	8.30226	1.91841e-15	8.04728e-15	23.9806	Up
CLVS1	-1.0237	1.6993	-8.29356	2.04053e-15	8.54637e-15	23.9197	Down
RPL23P7	-1.24452	0.868757	-8.28906	2.10679e-15	8.8137e-15	23.8882	Down
TAS2R62P	1.13208	1.16693	8.2812	2.22752e-15	9.30807e-15	23.8333	Up
ARHGAP40	1.23643	0.465652	8.28099	2.23084e-15	9.32012e-15	23.8318	Up
LOC645266	1.00233	0.737517	8.27778	2.28226e-15	9.52582e-15	23.8093	Up
BDKRB2	-1.01277	1.13964	-8.27209	2.37622e-15	9.89902e-15	23.7695	Down
LINC00399	-1.00504	1.53299	-8.26683	2.46632e-15	1.02547e-14	23.7329	Down
HYMAI	-1.02431	2.60216	-8.26355	2.52426e-15	1.04776e-14	23.71	Down
RPL23AP21	-1.02298	4.35489	-8.26119	2.5668e-15	1.06502e-14	23.6935	Down
APCDD1L-DT	-1.06005	1.83436	-8.25979	2.59233e-15	1.07499e-14	23.6837	Down
CYCSP3	1.00997	0.481592	8.24685	2.84098e-15	1.17341e-14	23.5934	Up
PRDM16	-1.23317	2.63472	-8.24338	2.9114e-15	1.20113e-14	23.5693	Down
MS4A2	1.05793	4.87003	8.24173	2.94564e-15	1.21457e-14	23.5577	Up
RPS18P7	-1.04949	2.43994	-8.241	2.96085e-15	1.22061e-14	23.5527	Down
SLC30A8	1.42973	0.640608	8.23193	3.1567e-15	1.29791e-14	23.4895	Up
PRB3	-1.11115	2.62023	-8.23115	3.17425e-15	1.30414e-14	23.484	Down
IFI27	2.01407	4.25678	8.2291	3.22056e-15	1.32242e-14	23.4698	Up
IGHV7-56	-1.00004	0.538882	-8.22825	3.23987e-15	1.32959e-14	23.4639	Down
IFNG-AS1	-1.05905	5.29734	-8.22388	3.34144e-15	1.36998e-14	23.4334	Down
SLC5A4	-1.00166	2.14378	-8.21086	3.6628e-15	1.49892e-14	23.3429	Down
KCNK17	-1.64757	3.92529	-8.21024	3.67875e-15	1.50516e-14	23.3386	Down
KIR2DL1	-1.01702	5.30042	-8.20537	3.80735e-15	1.55573e-14	23.3047	Down
CYGB	-1.11776	2.71391	-8.19721	4.03265e-15	1.64317e-14	23.2481	Down
NLGN4Y	-1.93952	2.26454	-8.1902	4.23657e-15	1.72445e-14	23.1994	Down
ZNF695	-1.07035	1.27416	-8.18854	4.28635e-15	1.74393e-14	23.1879	Down
ETV1	1.13528	1.15258	8.18633	4.3536e-15	1.76898e-14	23.1726	Up
LILRB5	1.10456	4.1387	8.17932	4.5734e-15	1.85621e-14	23.124	Up
LOC100130760	-1.02316	0.93618	-8.1782	4.60956e-15	1.86984e-14	23.1163	Down
LGALS2	1.04963	6.32833	8.1764	4.66833e-15	1.89298e-14	23.1038	Up
LOC441996	-1.04219	2.08326	-8.17449	4.73143e-15	1.91713e-14	23.0905	Down
OR4D1	-1.05319	1.60089	-8.17135	4.83722e-15	1.95927e-14	23.0687	Down
IGSF11	1.1068	1.81924	8.16791	4.95536e-15	2.00526e-14	23.045	Up
LINC02213	1.10676	2.09575	8.16751	4.96952e-15	2.01024e-14	23.0421	Up
RPS10P6	-1.03138	1.83678	-8.16507	5.05545e-15	2.04386e-14	23.0252	Down
TRIM63	-1.08996	1.11311	-8.16311	5.12543e-15	2.07139e-14	23.0117	Down
IGLV3-9	-1.01527	4.79922	-8.14896	5.66059e-15	2.28047e-14	22.9138	Down
PRSS33	1.33262	6.06393	8.12909	6.50651e-15	2.60536e-14	22.7765	Up
DSG3	1.21905	1.11676	8.12806	6.55333e-15	2.62314e-14	22.7695	Up
HCG22	-1.11234	1.13937	-8.12589	6.65393e-15	2.66292e-14	22.7544	Down
TDRD15	-1.06389	1.38313	-8.12503	6.69376e-15	2.67787e-14	22.7486	Down
SNX19P4	-1.03801	1.98548	-8.12255	6.81125e-15	2.72388e-14	22.7314	Down
CMBL	1.3535	2.94088	8.10561	7.66785e-15	3.05131e-14	22.6147	Up
DSP	2.98528	2.94439	8.0936	8.33926e-15	3.3064e-14	22.5319	Up
RN7SL3	-1.26129	3.84986	-8.0933	8.35653e-15	3.31264e-14	22.5299	Down
RS1	-1.04698	2.33022	-8.08753	8.69999e-15	3.44378e-14	22.4902	Down
IGFBP5	-1.12201	1.5805	-8.08483	8.86541e-15	3.50862e-14	22.4716	Down
LHFPL4	1.06338	1.74711	8.07957	9.19705e-15	3.63789e-14	22.4355	Up
SLC28A2-AS1	-1.30393	2.16857	-8.06904	9.89728e-15	3.90281e-14	22.3631	Down
SPATA45	1.00521	0.841883	8.0686	9.9277e-15	3.91268e-14	22.3601	Up
ADGRF5P1	1.87861	0.792854	8.06803	9.967e-15	3.92746e-14	22.3562	Up
LINC01686	1.10714	0.797496	8.05972	1.05609e-14	4.15473e-14	22.2992	Up
OLIG2	1.14905	5.06808	8.05828	1.06674e-14	4.19434e-14	22.2893	Up
TAS2R40	1.12674	2.70087	8.05647	1.08031e-14	4.24539e-14	22.2769	Up
GHSR	-1.19658	1.34084	-8.04996	1.13036e-14	4.43567e-14	22.2322	Down
CCL2	1.29956	2.21255	8.04163	1.19777e-14	4.69427e-14	22.1752	Up
ASB12	1.10791	0.843938	8.04086	1.20418e-14	4.71769e-14	22.1699	Up
IGHE	1.2296	2.46556	8.03306	1.27127e-14	4.96983e-14	22.1165	Up
CYP19A1	-1.06087	1.40321	-8.02898	1.30784e-14	5.10638e-14	22.0885	Down
[truncated: 217 more rows]
