# Supplementary material for: Aging-related alternative splicing drive neoantigen emergence revealed by transcriptome analysis of 1,255 human blood samples
Source: Front Aging. 2025 May 9;6:1575862. doi: 10.3389/fragi.2025.1575862 (PMC12098113; doi:10.3389/fragi.2025.1575862)
Supplement: Supplementary file 1 [file DataSheet1.zip › TableS5.GSEA enrichments for the significantly DEGs.xlsx]

## Sheet: Sheet1
Table S5. GSEA enrichments for the significantly DEGs .
ONTOLOGY	ID	Description	setSize	enrichmentScore	NES	pvalue	p.adjust	qvalue	rank	leading_edge	core_enrichment	log10Pvalue	Group
BP	GO:0006749	glutathione metabolic process	52	0.569459	2.00448	2.71111e-05	0.00820056	0.00795639	6324	tags=58%, list=29%, signal=41%	91227/653689/27306/26873/2944/728441/2678/9446/3029/23474/373156/6647/2950/1193/2876/9022/1192/2687/2686/2937/78997/80142/1497/55748/9027/10550/2954/6505/11315/51022	4.56685	Up
BP	GO:0015669	gas transport	16	0.769445	2.09398	3.44178e-05	0.0100103	0.00971222	2763	tags=75%, list=13%, signal=66%	3048/3046/3045/3050/3043/358/3047/3049/3040/6005/3042/3039	4.46322	Up
BP	GO:0008016	regulation of heart contraction	190	0.387865	1.68569	7.05709e-05	0.0193664	0.0187898	4546	tags=31%, list=21%, signal=25%	3768/1832/10699/287/1824/2258/10371/482/59283/3760/2775/57413/3775/480/59285/6331/5348/491/786/27129/133/3757/140/29119/6330/30819/7042/100/9446/8912/552/26251/388591/6327/3728/23630/5349/7349/55800/53822/57731/2281/9722/2548/784/796/1193/492/4635/10052/6640/1908/3752/783/80333/6261/80149/3767/483	4.15137	Up
BP	GO:0003015	heart process	227	0.374361	1.67464	7.17085e-05	0.0193664	0.0187898	4549	tags=30%, list=21%, signal=24%	3768/1832/10699/287/10268/1824/2258/10371/482/59283/3760/2775/57413/3775/480/59285/6331/5348/491/786/27129/133/3757/140/29119/6330/30819/7042/100/9446/8912/552/26251/388591/6327/3728/23630/5349/7349/5606/55800/53822/57731/6647/2281/9722/2548/784/796/10413/1193/492/4635/2876/10052/6640/1908/3752/783/10848/80333/6261/80149/7423/3767/483/7134	4.14443	Up
BP	GO:0060047	heart contraction	219	0.368304	1.63397	9.31837e-05	0.0227308	0.022054	4549	tags=30%, list=21%, signal=24%	3768/1832/10699/287/1824/2258/10371/482/59283/3760/2775/57413/3775/480/59285/6331/5348/491/786/27129/133/3757/140/29119/6330/30819/7042/100/9446/8912/552/26251/388591/6327/3728/23630/5349/7349/5606/55800/53822/57731/6647/2281/9722/2548/784/796/1193/492/4635/2876/10052/6640/1908/3752/783/10848/80333/6261/80149/7423/3767/483/7134	4.03066	Up
BP	GO:0098754	detoxification	116	0.447129	1.84775	0.000107517	0.0254075	0.024651	3676	tags=31%, list=17%, signal=26%	3048/3046/4495/4493/3045/3050/3043/9429/4489/3047/4502/2944/3049/241/3040/4501/10516/9446/4494/9588/50506/3042/7173/373156/3039/4259/2877/6647/2950/6280/140809/1193/5292/2879/7001/2876	3.96852	Up
BP	GO:0050727	regulation of inflammatory response	293	0.333614	1.53895	0.000189625	0.0409698	0.03975	4219	tags=28%, list=19%, signal=23%	4023/284340/2865/8600/353514/718/3818/6622/838/344807/730249/9021/246/3479/3620/728441/4192/56833/51704/5008/3553/5169/6348/8530/724027/1050/2678/6401/57817/5733/7941/50943/3848/26471/100/7784/114770/3559/9173/9314/837/171389/29108/64127/4049/2840/834/747/85480/2175/8717/100500826/284207/3430/7130/53833/2529/6647/338557/7124/3133/2950/22904/3123/8877/6280/6223/9572/2867/63940/340061/81858/2876/56…	3.7221	Up
BP	GO:0015671	oxygen transport	13	0.804404	2.08693	0.000235344	0.0480993	0.0466672	1209	tags=62%, list=6%, signal=58%	3048/3046/3045/3050/3043/3047/3049/3040	3.6283	Up
BP	GO:0006119	oxidative phosphorylation	139	0.40393	1.7051	0.000294781	0.0555787	0.0539238	8068	tags=60%, list=37%, signal=38%	6622/125965/89/26471/513/51079/1351/65990/4713/4718/1537/374291/54539/1340/4512/517/23479/516/4725/29796/4728/7384/4696/6834/10476/1329/79085/126328/55967/388753/7388/9377/1337/84277/4541/400916/84275/1327/30968/4711/205/983/4720/7386/7381/6391/4729/1716/4702/790955/11315/4700/4708/4701/4715/134145/4716/1352/637/521/2395/6901/10632/1355/4731/4540/506/514/440567/518/4710/65018/51142/10975/6472/549…	3.5305	Up
BP	GO:0042773	ATP synthesis coupled electron transport	95	0.44992	1.78145	0.000310171	0.0555787	0.0539238	7902	tags=61%, list=36%, signal=39%	6622/51079/1351/4713/4718/1537/374291/54539/1340/4512/23479/4725/29796/4728/7384/4696/1329/126328/55967/388753/7388/9377/1337/4541/1327/4711/983/4720/7386/7381/6391/4729/1716/4702/790955/11315/4700/4708/4701/4715/4716/1352/637/6901/1355/4731/4540/440567/4710/65018/51142/10975/54949/4722/4694/1350/4726/4723	3.5084	Up
BP	GO:0071280	cellular response to copper ion	21	0.690738	2.01031	0.000310345	0.0555787	0.0539238	2137	tags=38%, list=10%, signal=34%	4495/4493/6622/358/4489/4502/4501/4494	3.50816	Up
BP	GO:0008015	blood circulation	429	0.301109	1.43722	0.000336123	0.0564836	0.0548018	3307	tags=22%, list=15%, signal=19%	3768/9353/1832/10699/287/2028/3351/1824/2865/2258/3043/29953/81285/3778/2296/3627/710/1359/10371/482/9590/6387/257313/59283/94/3760/2775/7122/57413/3775/6338/480/59285/66002/219537/2056/6331/5348/491/64167/786/5023/27129/133/6532/3757/140/2621/29119/6330/30819/5029/151/5021/7042/100/9446/8912/6865/347148/3792/552/7424/91807/26251/57085/2784/388591/5919/6327/3728/23630/5349/7349/5606/680/26509/558…	3.4735	Up
BP	GO:0061337	cardiac conduction	119	0.413411	1.71832	0.000364216	0.0594701	0.0576994	2912	tags=24%, list=13%, signal=20%	3768/1832/10699/287/1824/482/59283/3760/3775/480/59285/6331/5348/491/786/3757/29119/6330/30819/388591/6327/3728/23630/5349/55800/53822/57731/2281	3.43864	Up
BP	GO:0042775	mitochondrial ATP synthesis coupled electron transport	94	0.447072	1.76867	0.000423346	0.0666946	0.0647088	7902	tags=61%, list=36%, signal=39%	6622/51079/1351/4713/4718/1537/374291/54539/1340/4512/23479/4725/29796/4728/7384/4696/1329/126328/55967/7388/9377/1337/4541/1327/4711/983/4720/7386/7381/6391/4729/1716/4702/790955/11315/4700/4708/4701/4715/4716/1352/637/6901/1355/4731/4540/440567/4710/65018/51142/10975/54949/4722/4694/1350/4726/4723	3.3733	Up
BP	GO:0150146	cell junction disassembly	17	0.709737	1.97559	0.000677793	0.0985668	0.095632	250	tags=24%, list=1%, signal=23%	713/712/714/718	3.1689	Up
BP	GO:0050777	negative regulation of immune response	132	0.391542	1.64346	0.000755042	0.10561	0.102466	4909	tags=34%, list=23%, signal=27%	3135/710/730249/11326/246/56833/5169/55061/10859/100507436/50943/3106/114770/3559/9173/5133/3958/171389/64127/2840/3162/53833/3133/1493/3123/6223/6737/384/8764/2876/60343/5692/10062/51043/301/3718/3134/3965/7376/80149/149095/3142/2/79671/10906	3.12203	Up
BP	GO:0070663	regulation of leukocyte proliferation	226	0.344541	1.53464	0.000763861	0.10561	0.102466	3193	tags=24%, list=15%, signal=21%	80381/51083/3481/3135/6441/80380/284194/6363/1178/3568/11326/3479/3620/246778/970/10148/4282/2056/3567/2615/29126/3553/5169/8379/4254/10859/3280/1026/3113/3115/50943/100/30835/7784/3559/3594/3958/6385/7940/29108/146433/1436/199/7293/53833/8744/684/10288/3133/2950/1493/3123/6188/1435	3.11699	Up
BP	GO:0097278	complement-dependent cytotoxicity	10	0.797556	1.8812	0.000934336	0.117758	0.114251	1843	tags=40%, list=8%, signal=37%	718/922/3075/1379	3.0295	Up
BP	GO:0032543	mitochondrial translation	134	0.389267	1.64163	0.000999131	0.12386	0.120172	8396	tags=56%, list=39%, signal=35%	64975/28958/6183/124995/65003/26164/51116/116540/51264/26284/51253/54998/285367/90480/6182/5188/92170/5018/57505/55052/80222/65993/8846/29074/51073/65005/84881/84311/79590/51373/64949/81554/64963/51649/10102/84545/4701/115416/9553/116541/64951/7818/84769/51081/708/28973/55168/64432/128308/740/78988/26995/64960/64981/7284/51642/51069/51204/23107/65080/64976/219927/54460/6472/84273/3396/10352/64928…	3.00038	Up
BP	GO:0046688	response to copper ion	35	0.582703	1.91682	0.00110517	0.132934	0.128976	3550	tags=40%, list=16%, signal=34%	4495/4493/6622/358/4489/4502/4501/513/4494/5066/6647/540/4512/3383	2.95657	Up
BP	GO:0048821	erythrocyte development	31	0.594654	1.90512	0.00110749	0.132934	0.128976	2343	tags=32%, list=11%, signal=29%	212/440712/6521/6886/2038/669/2056/2623/116151/2039	2.95566	Up
BP	GO:0010812	negative regulation of cell-substrate adhesion	55	0.502855	1.7884	0.0012381	0.144039	0.13975	1577	tags=22%, list=7%, signal=20%	347/2192/4070/340533/10395/94/81848/11170/1029/285/2633/3956	2.90724	Up
BP	GO:0002507	tolerance induction	28	0.618197	1.94849	0.00135219	0.150372	0.145894	4322	tags=50%, list=20%, signal=40%	326/3135/730249/1178/3620/29126/50943/3106/3559/10288/3133/55113/1233/3965	2.86896	Up
BP	GO:0062149	detection of stimulus involved in sensory perception of pain	21	0.649763	1.89106	0.0015599	0.170956	0.165866	4458	tags=48%, list=20%, signal=38%	4914/6387/59335/2063/8989/784/796/10893/4923/83862	2.8069	Up
BP	GO:1903522	regulation of blood circulation	225	0.338661	1.50754	0.00158258	0.170964	0.165873	3609	tags=25%, list=17%, signal=21%	3768/1832/10699/287/1824/2258/10371/482/59283/3760/2775/57413/3775/480/59285/219537/6331/5348/491/786/5023/27129/133/3757/140/29119/6330/30819/151/5021/7042/100/9446/8912/552/26251/388591/6327/3728/23630/5349/7349/55800/53822/57731/2281/9722/2548/784/796/342527/1193/492/3383/554/4635	2.80063	Up
BP	GO:0090493	catecholamine uptake	14	0.732946	1.93619	0.00167125	0.17264	0.167499	1468	tags=36%, list=7%, signal=33%	6622/60/222962/6581/6531	2.77696	Up
BP	GO:0042129	regulation of T cell proliferation	160	0.360673	1.54423	0.00168941	0.17264	0.167499	3134	tags=24%, list=14%, signal=21%	80381/3481/3135/6441/80380/284194/6363/1178/11326/3479/3620/246778/970/10148/2056/2615/29126/3553/8379/10859/3280/3113/3115/50943/30835/7784/3559/3594/3958/6385/29108/199/53833/8744/10288/3133/1493/3123/6188	2.77226	Up
BP	GO:0019233	sensory perception of pain	71	0.453294	1.69095	0.0017545	0.172925	0.167776	4458	tags=32%, list=20%, signal=26%	3218/4914/59344/60675/5179/6347/6387/59335/2063/6348/4985/55800/8989/784/796/10893/117194/1020/1910/4987/4923/5595/83862	2.75585	Up
BP	GO:0045824	negative regulation of innate immune response	59	0.479773	1.73644	0.00205407	0.194536	0.188744	4909	tags=36%, list=23%, signal=28%	3135/710/730249/11326/56833/55061/10859/100507436/3106/3133/6223/6737/60343/10062/3134/3965/7376/149095/2/79671/10906	2.68739	Up
BP	GO:0070125	mitochondrial translational elongation	88	0.424738	1.65022	0.00219074	0.200569	0.194597	8396	tags=61%, list=39%, signal=38%	64975/6183/124995/65003/51116/116540/51264/26284/51253/54998/90480/6182/5018/55052/65993/29074/51073/65005/84311/79590/51373/64949/64963/51649/10102/84545/9553/116541/64951/7818/51081/28973/55168/64432/128308/740/78988/64960/64981/7284/51642/51069/23107/65080/64976/219927/54460/3396/64928/64978/92259/57129/118487/51650	2.65941	Up
BP	GO:0002673	regulation of acute inflammatory response	41	0.537843	1.81741	0.00221985	0.200569	0.194597	4123	tags=39%, list=19%, signal=32%	2865/8600/718/3818/5008/3553/5733/7784/53833/2529/7124/3133/2950/2867/388125/1910	2.65368	Up
BP	GO:1903901	negative regulation of viral life cycle	21	0.636847	1.85346	0.00236585	0.206379	0.200234	4509	tags=48%, list=21%, signal=38%	89870/10410/8519/11074/10107/10581/684/8724/11043/4061	2.62601	Up
BP	GO:1904064	positive regulation of cation transmembrane transport	121	0.388831	1.61932	0.00237437	0.206379	0.200234	2641	tags=21%, list=12%, signal=19%	51083/287/4283/10268/6769/5649/3627/6622/6536/482/23237/6373/6347/5031/5348/389816/3757/54997/57393/30819/9446/9472/388591/23630/65990/88	2.62445	Up
BP	GO:0086005	ventricular cardiac muscle cell action potential	31	0.57271	1.83482	0.00245818	0.211236	0.204946	3072	tags=39%, list=14%, signal=33%	1832/287/1824/3760/6331/3757/29119/388591/3728/23630/55800/9722	2.60939	Up
BP	GO:0050670	regulation of lymphocyte proliferation	210	0.330152	1.46129	0.00249435	0.211263	0.204973	3134	tags=22%, list=14%, signal=19%	80381/51083/3481/3135/6441/80380/284194/6363/1178/11326/3479/3620/246778/970/10148/4282/2056/3567/2615/29126/3553/8379/10859/3280/1026/3113/3115/50943/100/30835/7784/3559/3594/3958/6385/7940/29108/199/7293/53833/8744/10288/3133/1493/3123/6188	2.60304	Up
BP	GO:1990748	cellular detoxification	100	0.407813	1.63232	0.0026064	0.214235	0.207856	3676	tags=30%, list=17%, signal=25%	3048/3046/3045/3050/3043/9429/3047/2944/3049/241/3040/10516/9446/9588/50506/3042/7173/373156/3039/4259/2877/6647/2950/6280/140809/1193/5292/2879/7001/2876	2.58396	Up
BP	GO:0032649	regulation of type II interferon production	96	0.404074	1.59966	0.00264704	0.215034	0.208632	4374	tags=36%, list=20%, signal=29%	80381/80380/284194/246778/10148/100126333/29126/3553/10859/3595/3113/3115/2621/161882/50943/7784/114770/9173/602/3594/29108/64127/4049/53833/558/7124/9636/3123/914/3265/7855/3554/140885/3965/80149	2.57724	Up
BP	GO:0009636	response to toxic substance	210	0.328727	1.45498	0.00271906	0.215034	0.208632	4214	tags=27%, list=19%, signal=22%	3048/3046/4495/4493/3045/3050/3043/9429/5179/4489/6770/10202/3047/4502/2944/3049/241/3040/6348/4985/6532/4501/1026/10516/5888/26471/2235/9446/4131/4494/9588/6327/50506/3042/4747/7173/373156/3039/4259/2877/6647/2950/6280/140809/1193/6351/5292/2879/7001/2876/1019/10327/6352/7298/2560/10549/578	2.56558	Up
BP	GO:0032944	regulation of mononuclear cell proliferation	211	0.330127	1.45734	0.00276629	0.215034	0.208632	3193	tags=22%, list=15%, signal=19%	80381/51083/3481/3135/6441/80380/284194/6363/1178/11326/3479/3620/246778/970/10148/4282/2056/3567/2615/29126/3553/8379/10859/3280/1026/3113/3115/50943/100/30835/7784/3559/3594/3958/6385/7940/29108/199/7293/53833/8744/10288/3133/1493/3123/6188/1435	2.5581	Up
BP	GO:0097237	cellular response to toxic substance	106	0.385703	1.57138	0.00281518	0.215034	0.208632	3676	tags=29%, list=17%, signal=24%	3048/3046/3045/3050/3043/9429/3047/2944/3049/241/3040/4985/10516/9446/9588/50506/3042/7173/373156/3039/4259/2877/6647/2950/6280/140809/1193/5292/2879/7001/2876	2.55049	Up
BP	GO:0034341	response to type II interferon	181	0.339896	1.47927	0.00297559	0.220602	0.214034	5298	tags=40%, list=24%, signal=31%	3120/3135/2209/163351/10410/6622/730249/9021/169026/6363/4360/2210/6770/6347/4502/6368/3118/2633/4641/6362/6348/3113/3115/55647/4435/8519/11074/3106/115362/3594/10581/8651/199/834/4938/4843/684/3133/3123/2597/6737/6351/58191/3383/6349/414062/9482/816/8942/6772/6367/7431/10062/6352/115361/3263/2634/140885/3134/3965/7376/3122/388372/972/5371/23521/3661/23580/7791/3659/83666/9341/10437	2.52643	Up
BP	GO:0042098	T cell proliferation	187	0.335011	1.46534	0.00297559	0.220602	0.214034	5261	tags=34%, list=24%, signal=26%	80381/3481/3135/6441/80380/284194/6363/1178/11326/3479/3620/246778/970/10148/2056/2615/29126/3553/8379/10859/3280/3113/3115/50943/30835/7784/3559/3594/3958/6385/29108/199/7293/53833/2281/8744/10288/3133/1493/3123/6188/384/8764/7001/977/975/6352/51043/301/3718/5699/3965/3600/959/6194/923/581/5880/652/920/4860/1051/3659	2.52643	Up
BP	GO:0071294	cellular response to zinc ion	16	0.650617	1.7706	0.00321578	0.233824	0.226862	2952	tags=44%, list=14%, signal=38%	4495/4493/4489/4502/4501/4494/706	2.49271	Up
BP	GO:0002861	regulation of inflammatory response to antigenic stimulus	26	0.596063	1.81249	0.00332702	0.239132	0.232012	3980	tags=54%, list=18%, signal=44%	718/7784/171389/64127/4049/2840/53833/2529/7124/3133/3123/2876/5692/975	2.47794	Up
BP	GO:0061687	detoxification of inorganic compound	11	0.735031	1.81171	0.00335203	0.239132	0.232012	2137	tags=55%, list=10%, signal=49%	4495/4493/4489/4502/4501/4494	2.47469	Up
BP	GO:0086091	regulation of heart rate by cardiac conduction	35	0.55468	1.82464	0.00341877	0.241614	0.23442	2671	tags=34%, list=12%, signal=30%	1832/287/1824/3760/6331/3757/29119/6330/6327/3728/23630/55800	2.46613	Up
BP	GO:0097501	stress response to metal ion	11	0.734415	1.81019	0.00346695	0.24226	0.235046	2137	tags=55%, list=10%, signal=49%	4495/4493/4489/4502/4501/4494	2.46005	Up
BP	GO:0006415	translational termination	105	0.386319	1.57137	0.00349197	0.24226	0.235046	8396	tags=57%, list=39%, signal=35%	64975/6183/65094/2935/124995/65003/51116/116540/51264/51504/26284/51253/54998/90480/6182/327/5018/143244/55052/65993/29074/51073/65005/84311/79590/51373/64949/64963/51649/1984/84545/9553/116541/64951/7818/51081/28973/55168/64432/128308/55337/740/78988/64960/64981/51642/51069/23107/65080/64976/219927/54460/3396/55239/64928/64978/92259/57129/118487/51650	2.45693	Up
BP	GO:0035455	response to interferon-alpha	21	0.625409	1.82018	0.00359684	0.246437	0.239099	3002	tags=38%, list=14%, signal=33%	10410/6770/3437/8519/2621/10581/558/684	2.44408	Up
BP	GO:0006910	phagocytosis, recognition	80	-0.628941	-2.33656	6.66083e-09	1.67897e-05	1.62898e-05	1905	tags=39%, list=9%, signal=35%	3507/28442/28452/28834/28457/28468/28395/28466/28388/3542/28464/722/28445/28423/28448/28412/28467/28447/28400/28414/28429/28426/28410/81035/28378/28409/28408/28424/28392/102723170/28385	8.17647	Down
BP	GO:0050853	B cell receptor signaling pathway	119	-0.533803	-2.11844	3.70202e-08	6.99867e-05	6.79029e-05	4159	tags=41%, list=19%, signal=33%	28394/59338/28450/57181/100423062/3493/28449/3494/26228/3543/4773/29760/4208/3495/931/102723169/5788/952/28444/3507/28442/28452/28834/28457/28468/28395/28466/28388/3542/28464/5079/28445/28423/28448/28412/28467/28447/28400/28414/28429/28426/28410/28378/28409/28408/28424/28392/102723170/28385	7.43156	Down
BP	GO:0050864	regulation of B cell activation	178	-0.464063	-1.94615	3.86504e-07	0.000417535	0.000405103	4174	tags=35%, list=19%, signal=28%	121260/28394/28450/1378/57181/7158/100423062/3493/6422/28449/3494/4436/836/3543/4773/55024/4208/3495/102723169/54537/5788/952/28444/3558/57162/472/678/55183/3507/8660/286410/28442/28452/27242/28834/28457/28468/28395/28466/28388/3542/28464/5074/28445/28423/28448/28412/28467/28447/28400/28414/28429/28426/28410/28378/28409/28408/28424/3624/28392/102723170/28385	6.41285	Down
BP	GO:0008037	cell recognition	180	-0.460904	-1.93819	5.5834e-07	0.000527771	0.000512057	4073	tags=36%, list=19%, signal=30%	23705/28450/949/246777/100423062/3493/23022/28449/3494/2049/1739/836/3543/351/79937/7455/3495/22917/102723169/28444/56253/81704/2043/3507/28442/28452/27242/2048/152330/28834/28457/28468/28395/28466/28388/3542/28464/722/64221/124626/28445/28423/9037/28448/28412/63923/28467/28447/2596/28400/28414/28429/28426/28410/81035/28378/28409/28408/4685/6091/28424/28392/102723170/4897/28385	6.2531	Down
BP	GO:0042113	B cell activation	295	-0.403354	-1.79743	1.41101e-06	0.00105629	0.00102484	4045	tags=30%, list=19%, signal=25%	121260/28394/28450/1378/57181/7158/1235/100423062/4853/3493/6422/28449/3494/23075/3676/4436/836/64421/3543/55619/4773/29760/55024/4208/2322/7163/139818/3495/931/102723169/54537/5788/952/2033/22890/28444/3558/57162/6670/472/678/55183/3507/8660/3981/286410/28442/1015/28452/27242/3815/28834/28514/9734/28457/28468/28395/28466/28388/3542/28464/5074/28445/3467/28423/7412/56832/28448/28412/28467/28447/2…	5.85047	Down
BP	GO:0050871	positive regulation of B cell activation	136	-0.488931	-1.98632	1.53652e-06	0.00105629	0.00102484	4159	tags=38%, list=19%, signal=31%	28394/28450/57181/7158/100423062/3493/28449/3494/4436/3543/4773/4208/3495/102723169/54537/5788/952/28444/3558/57162/55183/3507/8660/286410/28442/28452/28834/28457/28468/28395/28466/28388/3542/28464/28445/28423/28448/28412/28467/28447/28400/28414/28429/28426/28410/28378/28409/28408/28424/28392/102723170/28385	5.81346	Down
BP	GO:0099024	plasma membrane invagination	120	-0.478644	-1.91056	7.77853e-06	0.00367633	0.00356687	4159	tags=42%, list=19%, signal=34%	28394/28450/4627/100423062/3493/28449/3494/10347/26228/3543/1793/3495/112574/102723169/7057/11031/2150/94134/28444/3507/28442/28452/54209/28834/28457/28468/28395/28466/28388/3542/28464/28445/28423/28448/28412/28467/28447/389668/28400/28414/28429/28426/28410/28378/28409/28408/28424/28392/102723170/28385	5.1091	Down
BP	GO:0030521	androgen receptor signaling pathway	36	-0.657943	-2.08279	1.48825e-05	0.00592325	0.00574689	4358	tags=47%, list=20%, signal=38%	9611/367/10521/9063/6049/6422/55818/23411/57178/7337/7110/2033/8289/56937/8928/4824/8284	4.82732	Down
BP	GO:0006958	complement activation, classical pathway	120	-0.466332	-1.86141	1.86355e-05	0.00704609	0.0068363	4230	tags=52%, list=19%, signal=42%	28921/28394/28450/1378/716/100423062/3493/28817/28449/3494/28913/28912/28916/3543/28907/4179/3495/102723169/28874/28903/28896/28883/28444/28876/3507/28823/28442/28452/28813/28834/28457/28793/28468/28395/28466/28930/28388/28893/3542/28464/28797/722/28445/28423/28448/28412/28467/28447/28400/28414/28815/28429/28426/28410/28378/28409/28408/1380/28424/28392/102723170/28385	4.72966	Down
BP	GO:0006911	phagocytosis, engulfment	111	-0.49034	-1.92801	2.00719e-05	0.00722778	0.00701257	4159	tags=44%, list=19%, signal=36%	28394/28450/4627/100423062/3493/28449/3494/10347/26228/3543/1793/3495/102723169/7057/11031/2150/94134/28444/3507/28442/28452/54209/28834/28457/28468/28395/28466/28388/3542/28464/28445/28423/28448/28412/28467/28447/389668/28400/28414/28429/28426/28410/28378/28409/28408/28424/28392/102723170/28385	4.69741	Down
BP	GO:0010324	membrane invagination	128	-0.466246	-1.8742	2.22675e-05	0.00730353	0.00708607	4045	tags=40%, list=19%, signal=33%	28394/28450/4627/100423062/3493/28449/3494/10347/26228/3543/1793/3495/112574/102723169/7057/11031/2150/94134/28444/115548/3507/28442/28452/54209/28834/28457/28468/28395/28466/28388/3542/28464/28445/28423/28448/28412/28467/28447/389668/28400/28414/28429/28426/28410/28378/28409/28408/28424/28392/102723170/28385	4.65233	Down
BP	GO:0042742	defense response to bacterium	247	-0.389561	-1.70377	2.31797e-05	0.00730353	0.00708607	1905	tags=21%, list=9%, signal=19%	3507/388646/28442/28452/128488/54209/3592/57151/28834/1991/28457/28468/28395/1672/28466/28388/3934/3542/28464/5544/28445/28423/8343/284297/28448/28412/4025/28467/84659/28447/10563/28400/28414/1669/28429/28426/28410/1667/81035/28378/28409/28408/11096/2147/140686/149233/28424/28392/4057/102723170/6364/28385	4.63489	Down
BP	GO:0002377	immunoglobulin production	185	-0.404456	-1.70414	7.59088e-05	0.0197939	0.0192045	5453	tags=38%, list=25%, signal=29%	28875/28943/115352/28908/28776/28904/10721/22976/28816/112441434/28781/3569/4437/28935/28915/28937/7518/28921/121260/1378/7158/1235/29802/28643/28817/23075/28913/28912/28916/4436/28907/28775/54537/28874/28903/28931/28896/5788/28883/28923/3558/28876/28892/55183/3981/28823/28877/28813/28780/28882/28793/5950/28930/28804/28893/28797/7441/124626/28869/28814/3119/28885/28811/28815/28518/28799/28517/285…	4.11971	Down
BP	GO:0002455	humoral immune response mediated by circulating immunoglobulin	135	-0.439731	-1.78144	8.00445e-05	0.0201766	0.0195758	3855	tags=44%, list=18%, signal=37%	716/100423062/3493/28817/28449/3494/28913/28912/28916/3543/28907/4179/3495/102723169/28874/28903/28896/5788/28883/28444/28876/3507/28823/28442/28452/28813/28834/28457/28793/28468/28395/28466/28930/28388/28893/3542/28464/28797/722/28445/28423/28448/28412/3119/28467/28447/28400/28414/28815/28429/28426/28410/28378/28409/28408/1380/28424/28392/102723170/28385	4.09667	Down
BP	GO:0016064	immunoglobulin mediated immune response	200	-0.387287	-1.64812	0.000219571	0.0461222	0.0447489	4230	tags=36%, list=19%, signal=30%	28921/121260/28394/28450/1378/7158/1235/716/100423062/3493/28817/28449/3494/23075/28913/28912/28916/4436/3543/28907/4179/3495/102723169/54537/28874/28903/28896/5788/28883/28444/3558/28876/55183/3507/3981/28823/28442/28452/28813/28834/28457/28793/28468/28395/28466/28930/28388/28893/3542/28464/28797/722/28445/28423/28448/28412/3119/28467/28447/28400/28414/28815/28429/28426/28410/28378/28409/28408/1…	3.65842	Down
BP	GO:0006956	complement activation	147	-0.411822	-1.68752	0.000324504	0.0557704	0.0541099	3859	tags=42%, list=18%, signal=35%	1675/716/100423062/3493/28817/28449/3494/28913/28912/28916/3543/28907/4179/3495/102723169/28874/28903/28896/28883/28444/5627/28876/3507/5648/28823/28442/28452/28813/28834/28457/28793/28468/28395/28466/28930/28388/28893/3542/28464/28797/722/28445/28423/28448/28412/28467/28447/28400/28414/28815/28429/28426/28410/28378/28409/28408/2147/1380/28424/28392/102723170/28385	3.48878	Down
BP	GO:0034587	piRNA processing	15	-0.766331	-1.99877	0.000474091	0.0731647	0.0709863	1620	tags=40%, list=7%, signal=37%	122402/54456/8468/91646/84944/56165	3.32414	Down
BP	GO:0019724	B cell mediated immunity	203	-0.371937	-1.58122	0.000768125	0.10561	0.102466	4230	tags=36%, list=19%, signal=29%	28921/121260/28394/28450/1378/7158/1235/716/100423062/3493/28817/28449/3494/23075/28913/28912/28916/4436/3543/28907/4179/3495/102723169/54537/28874/28903/28896/5788/28883/28444/3558/28876/55183/3507/3981/28823/28442/28452/28813/28834/28457/28793/28468/28395/28466/28930/28388/28893/3542/28464/28797/722/28445/28423/28448/28412/3119/28467/28447/28400/28414/28815/28429/28426/28410/28378/28409/28408/1…	3.11457	Down
BP	GO:0006909	phagocytosis	350	-0.316899	-1.44038	0.00207225	0.194536	0.188744	2657	tags=28%, list=12%, signal=25%	3394/3685/5295/1182/3688/10097/124912/28937/1130/26060/28921/28394/81567/28450/4627/949/100423062/3493/7525/28817/28449/3494/10347/28913/28912/28916/26228/3543/28907/1793/22918/566/3495/102723169/7057/28874/28903/28896/5788/5581/11031/28883/2150/94134/8976/28444/28876/22841/3507/28823/5290/2214/336/3953/84162/28442/28452/200576/28813/54209/28834/1991/28457/28793/28468/28395/9066/28466/28930/28388…	2.68356	Down
BP	GO:0071625	vocalization behavior	16	-0.697374	-1.84856	0.00208377	0.194536	0.188744	1330	tags=44%, list=6%, signal=41%	9378/93986/79784/57502/22829/50944/2737	2.68115	Down
BP	GO:1905515	non-motile cilium assembly	53	-0.502505	-1.72554	0.00222795	0.200569	0.194597	5064	tags=47%, list=23%, signal=36%	583/23300/123016/8195/55212/23322/8100/27185/9662/4117/5108/79738/221322/23116/27152/9857/92344/80173/57560/10464/79659/200894/200728/9001/57216	2.65209	Down
BP	GO:0006959	humoral immune response	286	-0.323155	-1.43603	0.00253366	0.211263	0.204973	3990	tags=34%, list=18%, signal=28%	1378/1668/1235/538/1675/716/100423062/4853/3493/57115/28817/28449/3494/3853/28913/28912/28916/3543/28907/4179/29760/566/4208/3495/931/102723169/28874/28903/28896/5788/28883/28444/820/4068/3512/5627/28876/3507/5648/28823/28442/28452/128488/28813/54209/27242/28834/1991/28457/28793/28468/28395/1672/28466/28930/28388/5657/28893/3934/3542/28464/28797/5079/722/28445/3467/28423/3576/8343/56832/28448/284…	2.59625	Down
BP	GO:0060765	regulation of androgen receptor signaling pathway	24	-0.610796	-1.80263	0.00276921	0.215034	0.208632	4358	tags=33%, list=20%, signal=27%	9611/9063/6049/6422/23411/2033/8928/8284	2.55764	Down
BP	GO:0043584	nose development	11	-0.760814	-1.84729	0.0028471	0.215298	0.208888	5064	tags=82%, list=23%, signal=63%	23322/64220/157506/5629/55636/23347/220/8820/2737	2.5456	Down
