# Supplementary material for: Aging-related alternative splicing drive neoantigen emergence revealed by transcriptome analysis of 1,255 human blood samples
Source: Front Aging. 2025 May 9;6:1575862. doi: 10.3389/fragi.2025.1575862 (PMC12098113; doi:10.3389/fragi.2025.1575862)
Supplement: Supplementary file 1 [file DataSheet1.zip › TableS6. Significant differential alternative splicing events.xlsx]

## Sheet: Sheet1
Table.S6 Significant differential alternative splicing events.
ID	PValue	FDR	DeltaPSI	logFDR	GeneSymbol	Change	AS_type
127	0.00171685	0.0333941	-0.128	3.39938	POFUT2	Down	SE
279	0.00062367	0.0133057	0.115	4.31956	NDUFV3	Up	SE
788	0	0	-0.236	Inf	PLXNB2	Down	SE
790	0	0	-0.232	Inf	PLXNB2	Down	SE
1380	1.68044e-11	1.12016e-09	-0.123	20.6098	SUN2	Down	SE
1944	1.47782e-06	5.14059e-05	-0.11	9.87576	ASCC2	Down	SE
1946	1.19127e-13	1.01243e-11	-0.132	25.3161	ASCC2	Down	SE
1951	4.52076e-06	0.000146242	-0.105	8.83025	ASCC2	Down	SE
2113	1.42767e-09	7.65605e-08	-0.119	16.3852	MIATNB	Down	SE
2294	8.4055e-13	6.53567e-11	0.186	23.4512	GUCD1	Up	SE
2375	4.82402e-07	1.81635e-05	-0.141	10.9161	GUSBP11	Down	SE
2683	4.02502e-09	2.03963e-07	-0.111	15.4053	BID	Down	SE
2954	0	0	-0.118	Inf	ZNF586	Down	SE
3090	0.000544054	0.0117483	-0.104	4.44405	TNNT1	Down	SE
3146	5.20695e-14	4.59172e-12	-0.338	26.1068	LILRB4	Down	SE
3807	5.26978e-12	3.73095e-10	-0.234	21.7092	SNRNP70	Down	SE
3808	6.9468e-11	4.32658e-09	-0.223	19.2585	SNRNP70	Down	SE
3809	5.96202e-05	0.00155498	-0.146	6.46629	SNRNP70	Down	SE
3872	1.10654e-07	4.59216e-06	-0.342	12.2912	BCAT2	Down	SE
3972	6.07043e-05	0.00158093	0.102	6.44974	CARD8	Up	SE
4126	9.22759e-08	3.87216e-06	-0.163	12.4617	DMPK	Down	SE
4214	1.15578e-06	4.0949e-05	-0.103	10.1032	TRAPPC6A	Down	SE
4440	2.54049e-05	0.000713034	-0.232	7.24598	ARHGEF1	Down	SE
4991	4.25985e-08	1.8863e-06	-0.149	13.1809	ZNF585A	Down	SE
5717	1.57248e-08	7.38972e-07	-0.153	14.118	FCHO1	Down	SE
6111	0.00089503	0.018572	-0.123	3.9861	CLEC17A	Down	SE
6422	0.000341855	0.00770332	0.182	4.8661	CARM1	Up	SE
6428	0	0	-0.664	Inf	DNM2	Down	SE
6438	3.89498e-08	1.73773e-06	0.148	13.2629	DNM2	Up	SE
6557	0.00199162	0.0381299	0.169	3.26676	ICAM3	Up	SE
6730	0	0	0.682	Inf	MYO1F	Up	SE
6791	1.52101e-14	1.40512e-12	-0.197	27.2909	2024-03-02	Down	SE
6795	0	0	-0.289	Inf	2024-03-02	Down	SE
7416	8.5678e-08	3.61851e-06	-0.237	12.5294	MKNK2	Down	SE
7580	3.42862e-10	1.98886e-08	0.478	17.7331	LINC01002	Up	SE
7776	0	0	-0.253	Inf	GNAS	Down	SE
7827	0	0	-0.158	Inf	RBM38	Down	SE
8693	1.96635e-06	6.72509e-05	0.112	9.60708	CPNE1	Up	SE
9112	0.000823307	0.0171929	-0.103	4.06326	ENTPD6	Down	SE
9124	1.61954e-06	5.59752e-05	-0.126	9.7906	ENTPD6	Down	SE
9435	1.63856e-08	7.69441e-07	-0.13	14.0776	RNF24	Down	SE
9569	3.90977e-06	0.000128145	0.124	8.96235	SIRPA	Up	SE
10542	8.65376e-07	3.13666e-05	-0.15	10.3698	LDLRAD4	Down	SE
10668	0.00147159	0.0290559	-0.117	3.53853	MPPE1	Down	SE
10674	0	0	-0.22	Inf	MPPE1	Down	SE
10704	0	0	-0.299	Inf	MPPE1	Down	SE
10706	0.000684195	0.0144974	0.118	4.23379	MPPE1	Up	SE
10710	0	0	-0.357	Inf	MPPE1	Down	SE
11677	7.19391e-12	4.98526e-10	-0.149	21.4194	NUP85	Down	SE
11807	3.86058e-08	1.72301e-06	-0.162	13.2714	C17orf80	Down	SE
11810	0	0	-0.557	Inf	FAM104A	Down	SE
11947	1.78513e-10	1.07205e-08	-0.182	18.3511	PLEKHM1P1	Down	SE
11948	1.22125e-15	1.26032e-13	-0.139	29.7022	PLEKHM1P1	Down	SE
12036	2.64055e-11	1.71508e-09	-0.111	20.1838	ICAM2	Down	SE
14013	1.96885e-11	1.30055e-09	-0.146	20.4605	AP2B1	Down	SE
14100	9.56251e-06	0.000292219	0.267	8.13801	RHOT1	Up	SE
14540	0.0010898	0.0221838	0.225	3.80839	RALY	Up	SE
15664	0	0	0.368	Inf	NLRP1	Up	SE
15665	0	0	0.745	Inf	NLRP1	Up	SE
15666	0	0	0.835	Inf	NLRP1	Up	SE
16013	6.00224e-06	0.000189527	-0.125	8.57098	RAP1GAP2	Down	SE
16240	0	0	-0.121	Inf	FAM157C	Down	SE
16258	3.42303e-10	1.98654e-08	-0.113	17.7343	DEF8	Down	SE
16662	7.04992e-14	6.11708e-12	-0.121	25.8199	NECAB2	Down	SE
17143	0	0	-0.107	Inf	FUK	Down	SE
17357	0.0017911	0.0347296	-0.127	3.36016	SIGLEC8	Down	SE
17985	1.05351e-06	3.76044e-05	-0.171	10.1884	FAM192A	Down	SE
18161	2.68674e-14	2.41558e-12	-0.154	26.7491	NOD2	Down	SE
18167	5.68385e-09	2.82266e-07	-0.111	15.0804	NOD2	Down	SE
18337	0	0	-0.427	Inf	AP000347.2	Down	SE
18362	0.000172711	0.00412132	0.106	5.49158	SIRT2	Up	SE
18547	0	0	-0.124	Inf	FBRS	Down	SE
18726	0	0	-0.222	Inf	ALDOA	Down	SE
18751	2.22045e-16	2.42438e-14	-0.115	31.3506	INO80E	Down	SE
19307	0.00251735	0.0470071	0.144	3.05746	NPIPB5	Up	SE
19308	7.98323e-05	0.00201612	0.169	6.20658	NPIPB5	Up	SE
19524	2.19556e-08	1.01038e-06	0.299	13.8052	AC138969.4	Up	SE
19798	1.86906e-07	7.49142e-06	-0.159	11.8018	LITAF	Down	SE
20350	0.000271217	0.00624588	-0.14	5.07583	ZNF263	Down	SE
20351	0.000214908	0.00505716	-0.106	5.28695	ZNF263	Down	SE
20939	5.41779e-09	2.69916e-07	-0.119	15.1252	APP	Down	SE
20947	0.000114553	0.00281963	0.132	5.87115	CAPN15	Up	SE
21123	0.000479492	0.0104789	0.125	4.55839	CPNE1	Up	SE
21140	0.00149876	0.0295358	0.107	3.52215	WASH3P	Up	SE
21635	0	0	0.189	Inf	ISG20	Up	SE
21642	0	0	-0.24	Inf	SAMD10	Down	SE
23200	8.49811e-07	3.08294e-05	0.11	10.387	PIGB	Up	SE
23310	8.11403e-05	0.00204458	-0.127	6.19256	SPPL2A	Down	SE
24602	8.84648e-08	3.72734e-06	-0.111	12.4998	NIPA2	Down	SE
24983	0	0	0.616	Inf	RP11-73M18.2	Up	SE
25277	0	0	-0.129	Inf	WARS	Down	SE
25278	0	0	-0.412	Inf	WARS	Down	SE
25279	0	0	-0.16	Inf	WARS	Down	SE
25282	0	0	-0.114	Inf	WARS	Down	SE
25283	0	0	-0.142	Inf	WARS	Down	SE
25284	0	0	-0.331	Inf	WARS	Down	SE
25287	0	0	-0.134	Inf	WARS	Down	SE
25288	0	0	-0.361	Inf	WARS	Down	SE
25289	0	0	-0.133	Inf	WARS	Down	SE
25291	3.33067e-16	3.57995e-14	-0.209	30.9608	WARS	Down	SE
25295	0	0	-0.102	Inf	WARS	Down	SE
25296	0	0	-0.361	Inf	WARS	Down	SE
25297	0	0	-0.121	Inf	WARS	Down	SE
25336	1.25288e-11	8.42839e-10	-0.119	20.8942	SLC25A29	Down	SE
25415	0.00144664	0.0286497	-0.12	3.55261	VRK1	Down	SE
26090	1.4732e-10	8.92049e-09	-0.31	18.5349	DLST	Down	SE
26188	5.55112e-16	5.88513e-14	-0.118	30.4638	ABCD4	Down	SE
26189	3.33067e-16	3.57995e-14	-0.118	30.9608	ABCD4	Down	SE
26576	1.42235e-07	5.81732e-06	-0.163	12.0547	PKIG	Down	SE
26788	4.41936e-10	2.52815e-08	0.188	17.4932	MAX	Up	SE
27960	0	0	0.355	Inf	PSME2	Up	SE
28018	0	0	0.166	Inf	CEACAM3	Up	SE
28020	0.000308529	0.00703053	0.378	4.95749	CEACAM3	Up	SE
28734	0.00108501	0.0221008	-0.107	3.81214	MGME1	Down	SE
29688	0	0	0.167	Inf	ZNF266	Up	SE
29690	0	0	0.152	Inf	ZNF266	Up	SE
29831	1.72907e-05	0.000503729	-0.118	7.59347	CUL9	Down	SE
30475	6.58362e-14	5.72849e-12	0.126	25.8856	NIN	Up	SE
30537	7.37286e-06	0.000229655	0.118	8.37893	BAG6	Up	SE
30686	8.19893e-06	0.000253479	-0.154	8.28023	CMTM5	Down	SE
31119	1.11022e-15	1.15148e-13	-0.104	29.7926	LRRC75A-AS1	Down	SE
31124	0	0	-0.138	Inf	LRRC75A-AS1	Down	SE
31199	0.000515623	0.0111927	-0.118	4.49249	KDM1B	Down	SE
31315	0	0	-0.101	Inf	DTNBP1	Down	SE
31784	4.22196e-10	2.42192e-08	-0.105	17.5361	RLTPR	Down	SE
32087	1.87664e-11	1.24228e-09	0.123	20.5063	GUK1	Up	SE
32371	5.38514e-12	3.80611e-10	0.105	21.6892	FAM193B	Up	SE
32375	0.00171153	0.0333064	0.125	3.40201	FAM193B	Up	SE
32397	1.07692e-14	1.01294e-12	-0.127	27.6182	FAM193B	Down	SE
33276	0	0	0.104	Inf	PFDN1	Up	SE
33766	1.5525e-07	6.3122e-06	-0.104	11.973	SLC22A4	Down	SE
34679	0	0	-0.23	Inf	CAST	Down	SE
34973	0	0	0.102	Inf	TMEM161B	Up	SE
34984	5.04942e-11	3.17993e-09	-0.131	19.5664	TMEM161B	Down	SE
35036	0	0	0.183	Inf	PCED1B-AS1	Up	SE
35038	0	0	0.381	Inf	PCED1B-AS1	Up	SE
35556	6.57862e-05	0.0017008	0.173	6.37665	DTX2P1	Up	SE
35628	6.84255e-09	3.3698e-07	0.101	14.9032	ERBB2IP	Up	SE
35745	2.13976e-05	0.000610492	-0.105	7.40125	ZNF83	Down	SE
35858	0.00109882	0.0223564	0.13	3.80064	BTN3A2	Up	SE
36119	9.77842e-07	3.51254e-05	0.231	10.2566	U2AF1	Up	SE
36121	0	0	-0.299	Inf	U2AF1	Down	SE
36258	0.0008084	0.0169014	-0.113	4.08036	BRD8	Down	SE
36402	0.000613066	0.0130997	-0.132	4.33517	PLD3	Down	SE
36405	0	0	-0.39	Inf	PLD3	Down	SE
36698	9.38632e-10	5.15592e-08	-0.217	16.7805	GLIPR1	Down	SE
37039	0	0	-0.148	Inf	TNRC18	Down	SE
37565	1.27144e-05	0.000378846	-0.116	7.87838	UPF3A	Down	SE
37571	1.02841e-07	4.28655e-06	-0.197	12.36	UPF3A	Down	SE
37591	0.00104867	0.0214167	-0.132	3.84359	UPF3A	Down	SE
38233	0.00143861	0.0284996	-0.147	3.55786	SLC25A45	Down	SE
38236	0	0	-0.135	Inf	SLC25A45	Down	SE
38240	6.10623e-15	5.93206e-13	-0.14	28.1532	SLC25A45	Down	SE
38602	0.0007668	0.0161103	-0.102	4.12829	IL1RAP	Down	SE
39429	0	0	-0.213	Inf	PCSK7	Down	SE
39856	2.32842e-06	7.881e-05	-0.121	9.44847	C1orf159	Down	SE
40015	0.000837587	0.0174617	-0.119	4.04774	THAP9-AS1	Down	SE
40473	2.12951e-08	9.82896e-07	-0.243	13.8328	CDC42	Down	SE
40944	7.88953e-08	3.35656e-06	-0.141	12.6046	KLRC4-KLRK1	Down	SE
40946	0.000184682	0.00438759	-0.205	5.42897	KLRC4-KLRK1	Down	SE
41177	2.22045e-16	2.42438e-14	0.101	31.3506	TBRG1	Up	SE
41178	0.000118339	0.00290473	0.136	5.84142	TBRG1	Up	SE
41496	8.94301e-10	4.92942e-08	-0.122	16.8255	TLR1	Down	SE
41723	0	0	0.287	Inf	NAIP	Up	SE
41913	2.73892e-13	2.23745e-11	-0.123	24.5231	UQCRH	Down	SE
41914	1.88738e-15	1.91281e-13	-0.175	29.285	UQCRH	Down	SE
42675	1.71353e-11	1.13916e-09	-0.147	20.593	SH3BP2	Down	SE
42681	2.13949e-05	0.000610492	-0.142	7.40125	SH3BP2	Down	SE
42759	8.43769e-15	8.07705e-13	-0.276	27.8446	TMEM175	Down	SE
43038	4.44089e-16	4.73233e-14	-0.119	30.6818	RUBCN	Down	SE
43372	2.2644e-06	7.67686e-05	-0.174	9.47472	SLC7A6	Down	SE
43557	0	0	-0.101	Inf	FCRL6	Down	SE
43810	0.000415624	0.00918736	-0.191	4.68993	DNAJC19	Down	SE
43998	4.16026e-07	1.58128e-05	-0.119	11.0547	CARD16	Down	SE
44009	0.000310634	0.00707162	0.11	4.95167	PRDM2	Up	SE
44180	0.0021098	0.0401265	0.117	3.21572	PLEKHM2	Up	SE
45112	0	0	-0.331	Inf	UBXN11	Down	SE
45222	8.07347e-05	0.00203643	-0.169	6.19656	IFFO1	Down	SE
45369	0	0	-0.221	Inf	TMUB2	Down	SE
45370	1.18527e-12	9.04623e-11	-0.113	23.1261	TMUB2	Down	SE
45371	5.58358e-10	3.15494e-08	-0.196	17.2717	TMUB2	Down	SE
45372	8.43132e-10	4.65604e-08	-0.106	16.8825	TMUB2	Down	SE
45373	0	0	-0.147	Inf	TMUB2	Down	SE
45375	2.22045e-15	2.23216e-13	-0.142	29.1306	TMUB2	Down	SE
45377	4.40759e-14	3.90065e-12	-0.258	26.2699	TMUB2	Down	SE
46373	2.16504e-09	1.13411e-07	-0.273	15.9922	SENP6	Down	SE
46544	4.59072e-08	2.02128e-06	-0.106	13.1118	EAF2	Down	SE
47798	1.88537e-10	1.12897e-08	-0.216	18.2994	SNX14	Down	SE
47885	0	0	-0.115	Inf	SYNGAP1	Down	SE
48500	0	0	-0.292	Inf	PRKCD	Down	SE
48502	0	0	-0.215	Inf	PRKCD	Down	SE
48685	0	0	-0.188	Inf	CCNL2	Down	SE
48809	1.54921e-09	8.26501e-08	0.182	16.3086	FYB	Up	SE
49455	6.66134e-16	7.00834e-14	0.112	30.2891	CLK1	Up	SE
49820	2.59915e-11	1.69261e-09	0.102	20.197	CAPN10	Up	SE
50164	2.48068e-07	9.78505e-06	-0.151	11.5347	ADGRE2	Down	SE
50165	9.71855e-06	0.000296622	-0.144	8.12305	ADGRE2	Down	SE
50386	0	0	-0.28	Inf	DENND5A	Down	SE
51321	0	0	-0.117	Inf	ATP9B	Down	SE
52606	0	0	-0.335	Inf	RASA4	Down	SE
52636	0	0	-0.166	Inf	PTPRC	Down	SE
52645	0	0	-0.138	Inf	PTPRC	Down	SE
52647	0	0	-0.209	Inf	PTPRC	Down	SE
53113	2.84977e-07	1.11595e-05	-0.123	11.4032	GPBP1L1	Down	SE
53287	1.1486e-11	7.76476e-10	-0.279	20.9763	ARPC2	Down	SE
53753	4.10783e-15	4.05084e-13	-0.116	28.5347	TMEM40	Down	SE
54164	1.67644e-13	1.40649e-11	-0.243	24.9873	FCGR2B	Down	SE
54178	0	0	0.169	Inf	FCGR2C	Up	SE
54456	5.02774e-08	2.19967e-06	0.224	13.0272	C17orf62	Up	SE
54461	0	0	-0.239	Inf	C17orf62	Down	SE
54804	0.000531713	0.0115138	-0.118	4.46421	ZNF3	Down	SE
54834	5.75969e-10	3.24706e-08	-0.107	17.2429	RRNAD1	Down	SE
55490	1.92835e-12	1.43388e-10	-0.166	22.6655	DCAF8	Down	SE
55491	1.14383e-05	0.000344291	-0.121	7.97402	DCAF8	Down	SE
55492	6.8453e-11	4.26551e-09	-0.147	19.2727	DCAF8	Down	SE
55493	3.49164e-05	0.000953749	-0.102	6.95511	DCAF8	Down	SE
55935	0	0	0.463	Inf	SELENBP1	Up	SE
55936	0	0	0.713	Inf	SELENBP1	Up	SE
56196	0	0	-0.303	Inf	LINC00847	Down	SE
56721	1.23087e-05	0.000368525	0.172	7.906	WIPF1	Up	SE
56729	1.32953e-09	7.1638e-08	0.178	16.4516	WIPF1	Up	SE
56732	0.000368654	0.00825333	-0.101	4.79714	WIPF1	Down	SE
56734	0.000169258	0.00404746	-0.104	5.50966	WIPF1	Down	SE
56742	1.06235e-07	4.4191e-06	-0.187	12.3296	PEX2	Down	SE
56810	9.57708e-07	3.4442e-05	0.169	10.2762	TSEN15	Up	SE
57552	0.000130531	0.0031814	0.139	5.75044	KIAA1109	Up	SE
57664	0	0	-0.122	Inf	RAB11FIP1	Down	SE
57796	0	0	-0.145	Inf	GNLY	Down	SE
58629	5.28418e-06	0.000168784	-0.122	8.68689	ZSCAN25	Down	SE
59159	2.64677e-13	2.16788e-11	-0.171	24.5547	TCP11L2	Down	SE
59252	0.00038184	0.00851172	-0.116	4.76631	PRKCQ-AS1	Down	SE
59253	8.4142e-07	3.05428e-05	-0.154	10.3964	PRKCQ-AS1	Down	SE
59313	1.23921e-05	0.000370397	-0.112	7.90093	PI4KB	Down	SE
59710	1.94582e-05	0.000559786	-0.124	7.48796	CRELD1	Down	SE
59711	0.000404542	0.00896471	-0.187	4.71446	CRELD1	Down	SE
59796	8.48765e-08	3.58588e-06	-0.108	12.5385	AKT1	Down	SE
59798	0	0	-0.363	Inf	AKT1	Down	SE
59799	0	0	-0.346	Inf	AKT1	Down	SE
60699	3.79968e-10	2.19284e-08	-0.123	17.6355	ESPN	Down	SE
60873	8.49785e-05	0.00213687	-0.122	6.14841	RSRP1	Down	SE
60881	0.00183442	0.0354535	-0.193	3.33953	RSRP1	Down	SE
61013	2.29791e-09	1.19967e-07	0.278	15.9361	TSPAN14	Up	SE
61527	3.33067e-16	3.57995e-14	-0.149	30.9608	KLC1	Down	SE
62493	0.00211878	0.040285	0.124	3.21178	PPP4R1	Up	SE
62694	0.000227529	0.00532508	-0.194	5.23533	FCMR	Down	SE
63561	3.33067e-16	3.57995e-14	-0.358	30.9608	ANXA6	Down	SE
64150	0	0	-0.132	Inf	UIMC1	Down	SE
64437	6.21725e-15	6.0352e-13	-0.125	28.136	RAB4A	Down	SE
64751	3.31201e-07	1.2828e-05	0.216	11.2639	RPL22	Up	SE
64904	9.79933e-07	3.51802e-05	-0.124	10.255	SIRPG	Down	SE
65112	0	0	0.337	Inf	BTN3A3	Up	SE
65116	0	0	0.387	Inf	BTN3A3	Up	SE
65621	2.17842e-06	7.40354e-05	-0.152	9.51097	CAPN7	Down	SE
65885	2.91063e-07	1.13834e-05	-0.154	11.3834	CDK11B	Down	SE
65918	0.000337507	0.00761778	-0.168	4.87727	ITGB1BP1	Down	SE
66344	0.000754468	0.0158673	-0.251	4.14349	VNN2	Down	SE
66348	0.000765458	0.0160876	-0.258	4.12971	VNN2	Down	SE
66554	1.8992e-06	6.51515e-05	-0.127	9.63879	DROSHA	Down	SE
66955	1.4098e-05	0.000417073	-0.144	7.78225	KDM1A	Down	SE
67199	0	0	0.464	Inf	EPB41	Up	SE
67345	1.77964e-08	8.31606e-07	-0.199	13.9999	RERE	Down	SE
67346	0	0	-0.359	Inf	RERE	Down	SE
68006	3.27773e-05	0.000898244	-0.233	7.01507	SURF1	Down	SE
68717	0	0	-0.282	Inf	CCNH	Down	SE
69901	1.1503e-06	4.0771e-05	-0.12	10.1075	PRPSAP2	Down	SE
70329	1.9268e-08	8.94652e-07	-0.149	13.9268	VILL	Down	SE
71168	0	0	0.113	Inf	WDR1	Up	SE
71823	1.79856e-14	1.64199e-12	-0.184	27.1351	CYP20A1	Down	SE
71825	3.97779e-10	2.29137e-08	-0.115	17.5915	CYP20A1	Down	SE
71891	2.03137e-09	1.06814e-07	-0.158	16.0522	ZBP1	Down	SE
73005	4.41092e-13	3.54964e-11	0.26	24.0616	MRPL33	Up	SE
74484	0.001657	0.0323567	0.152	3.43093	PRPF3	Up	SE
74742	0	0	0.484	Inf	FAM157A	Up	SE
74831	1.35447e-12	1.02557e-10	0.112	23.0006	TAL1	Up	SE
76061	0.000315241	0.00716337	0.152	4.93878	KB-1572G7.2	Up	SE
76410	1.65663e-05	0.000484713	-0.117	7.63195	SRSF7	Down	SE
76750	8.54322e-05	0.0021462	-0.129	6.14405	ZNF512	Down	SE
77183	5.32028e-11	3.34373e-09	-0.127	19.5162	BRD2	Down	SE
77191	0	0	0.36	Inf	PPIA	Up	SE
78371	2.22045e-15	2.23216e-13	-0.119	29.1306	ZNF207	Down	SE
78538	6.32828e-05	0.00164223	-0.131	6.4117	LAMTOR4	Down	SE
78696	0	0	-0.105	Inf	ANAPC15	Down	SE
78933	0	0	-0.113	Inf	ATP6V0B	Down	SE
79026	1.9984e-15	2.02039e-13	0.414	29.2303	LYST	Up	SE
79027	0	0	0.272	Inf	LYST	Up	SE
79309	0	0	-0.524	Inf	HNRNPA1	Down	SE
79493	8.70415e-13	6.74677e-11	-0.175	23.4194	CD59	Down	SE
79570	9.69909e-06	0.000296101	-0.14	8.12481	RP11-423H2.1	Down	SE
80935	0.00196435	0.0376541	-0.137	3.27931	TARBP1	Down	SE
81114	6.69383e-05	0.00172915	-0.143	6.36012	DYSF	Down	SE
81357	3.44974e-07	1.33076e-05	-0.101	11.2272	ADAM15	Down	SE
81362	1.78648e-05	0.000518872	-0.174	7.56385	ADAM15	Down	SE
81366	1.39284e-05	0.000412645	-0.179	7.79292	ADAM15	Down	SE
81371	9.27015e-07	3.34059e-05	-0.235	10.3068	ADAM15	Down	SE
81430	0.00115578	0.0234346	0.109	3.75354	DDX49	Up	SE
82395	1.42701e-07	5.83253e-06	-0.112	12.0521	TBC1D14	Down	SE
82408	2.28409e-06	7.73727e-05	0.101	9.46688	HPS1	Up	SE
82411	0.000330944	0.00748326	0.103	4.89509	HPS1	Up	SE
83439	0	0	0.525	Inf	CRLF3	Up	SE
83891	1.04494e-08	5.01682e-07	-0.21	14.5053	RABGAP1L	Down	SE
84083	2.83443e-05	0.000786476	-0.125	7.14795	RP11-482G13.1	Down	SE
84284	0	0	-0.287	Inf	MRPL55	Down	SE
84291	1.79468e-07	7.21193e-06	-0.192	11.8398	MRPL55	Down	SE
84348	1.62239e-05	0.000475663	-0.194	7.6508	RBM42	Down	SE
84573	8.1777e-05	0.00205979	0.131	6.18515	TESPA1	Up	SE
84581	1.06336e-06	3.79233e-05	0.129	10.1799	MAP2K3	Up	SE
84806	0	0	-0.349	Inf	IGHG3	Down	SE
84865	0	0	-0.235	Inf	HNRNPC	Down	SE
85185	4.15091e-05	0.00111709	-0.128	6.79703	DGUOK	Down	SE
85189	0.00174581	0.0339112	-0.11	3.38401	DGUOK	Down	SE
85215	2.76386e-05	0.000769992	0.105	7.16913	BOLA3	Up	SE
85757	7.85783e-05	0.00198607	-0.192	6.2216	ARIH2	Down	SE
85760	0.000166436	0.00398382	-0.144	5.52551	ARIH2	Down	SE
85773	0	0	-0.153	Inf	ARIH2	Down	SE
85783	2.22045e-16	2.42438e-14	-0.218	31.3506	ARIH2	Down	SE
85904	0	0	0.759	Inf	RPS3A	Up	SE
85911	0	0	0.458	Inf	RPS3A	Up	SE
87088	1.29923e-06	4.56023e-05	-0.159	9.99555	MIS12	Down	SE
87288	1.32339e-13	1.12165e-11	-0.216	25.2136	RHOC	Down	SE
87394	0	0	-0.274	Inf	CNN2	Down	SE
87541	1.31652e-05	0.000391248	-0.115	7.84617	IL18RAP	Down	SE
87620	5.0604e-13	4.0461e-11	0.127	23.9307	ZNF146	Up	SE
89165	6.03401e-06	0.000190434	0.103	8.56621	CAP1	Up	SE
89190	0.000902148	0.0187135	0.101	3.97851	ANAPC16	Up	SE
89191	0.000395843	0.00879076	0.11	4.73405	ANAPC16	Up	SE
89193	1.06882e-05	0.000323435	0.178	8.03651	ANAPC16	Up	SE
90019	0	0	0.104	Inf	HLA-B	Up	SE
90117	0	0	-0.584	Inf	TREX1	Down	SE
90118	1.9984e-15	2.02039e-13	-0.511	29.2303	TREX1	Down	SE
92532	0.000254477	0.00590903	-0.177	5.13127	PPIL3	Down	SE
92815	0	0	0.652	Inf	TRPV2	Up	SE
93149	8.92286e-13	6.89909e-11	-0.126	23.397	PLB1	Down	SE
93150	0	0	-0.332	Inf	PLB1	Down	SE
93155	1.20171e-12	9.16039e-11	-0.189	23.1135	PLB1	Down	SE
93334	0	0	-0.118	Inf	SARAF	Down	SE
93335	0	0	-0.118	Inf	SARAF	Down	SE
93576	0	0	-0.429	Inf	TMBIM1	Down	SE
93580	0	0	-0.417	Inf	TMBIM1	Down	SE
93999	9.42381e-06	0.000288406	0.133	8.15114	AC093818.1	Up	SE
94143	1.27799e-10	7.78015e-09	-0.152	18.6717	SP140	Down	SE
94145	7.10543e-15	6.84921e-13	-0.175	28.0095	SP140	Down	SE
94676	3.82433e-07	1.4639e-05	-0.144	11.1318	LRRFIP1	Down	SE
95460	0	0	-0.187	Inf	MYL6	Down	SE
96252	4.33845e-05	0.00116127	-0.115	6.75824	IFI44L	Down	SE
96424	1.44921e-08	6.82849e-07	-0.216	14.197	APOL3	Down	SE
97175	8.15006e-07	2.96156e-05	-0.195	10.4272	REPS1	Down	SE
97176	0.000835026	0.0174142	-0.125	4.05047	REPS1	Down	SE
97696	3.0255e-05	0.000835018	0.153	7.08806	TPT1-AS1	Up	SE
97799	1.63886e-07	6.63942e-06	-0.164	11.9225	HLA-F	Down	SE
99991	0.000185964	0.00441635	0.132	5.42244	IKZF3	Up	SE
100425	1.25558e-09	6.80365e-08	0.111	16.5032	SUZ12P1	Up	SE
100891	0.000542057	0.0117154	0.169	4.44685	UPP1	Up	SE
100910	2.98621e-07	1.1646e-05	0.101	11.3605	POLR2D	Up	SE
101193	2.71826e-05	0.000758475	0.151	7.1842	LTBP3	Up	SE
102025	0	0	-0.205	Inf	LAT2	Down	SE
102026	2.1625e-11	1.42017e-09	-0.17	20.3725	LAT2	Down	SE
102028	6.80337e-11	4.24151e-09	-0.148	19.2783	LAT2	Down	SE
102138	0	0	0.101	Inf	STYXL1	Up	SE
102163	0	0	-0.145	Inf	DTX2	Down	SE
102167	0	0	-0.125	Inf	DTX2	Down	SE
102573	0	0	-0.222	Inf	STEAP4	Down	SE
103549	0	0	-0.217	Inf	IFITM2	Down	SE
103693	3.71373e-07	1.42419e-05	-0.154	11.1593	HEXDC	Down	SE
103700	0	0	-0.289	Inf	ARMC10	Down	SE
103993	8.82392e-07	3.19182e-05	-0.471	10.3523	NAMPT	Down	SE
104396	2.67485e-07	1.05176e-05	-0.169	11.4625	GLT1D1	Down	SE
104405	2.58152e-10	1.52379e-08	-0.207	17.9995	GLT1D1	Down	SE
104868	0.00031303	0.00711965	0.134	4.9449	NLRC4	Up	SE
105181	4.15138e-08	1.8455e-06	0.228	13.2028	RP11-274B21.1	Up	SE
105189	0.00129823	0.0259923	-0.121	3.64996	CALU	Down	SE
105540	0.00102087	0.0209108	-0.108	3.86749	SPIDR	Down	SE
106925	0	0	0.259	Inf	SIRPB1	Up	SE
106988	0.000156315	0.00375895	0.11	5.58362	TBL1X	Up	SE
107144	3.77616e-06	0.000124159	-0.121	8.99395	TRAPPC2	Down	SE
107146	4.90508e-12	3.48665e-10	-0.214	21.7769	TRAPPC2	Down	SE
107466	1.29896e-13	1.1017e-11	0.412	25.2316	BCLAF1	Up	SE
107589	9.5832e-09	4.635e-07	-0.113	14.5845	ITGAX	Down	SE
108593	4.16237e-09	2.10408e-07	-0.108	15.3742	GATA1	Down	SE
109073	0	0	0.114	Inf	ALAS2	Up	SE
109691	1.97676e-11	1.30508e-09	-0.188	20.457	HAPLN3	Down	SE
110814	0.000911052	0.0188856	-0.174	3.96936	VPS29	Down	SE
111773	0.00221841	0.0420314	-0.136	3.16934	TMEM185A	Down	SE
112608	0	0	-0.644	Inf	HMGN1	Down	SE
112817	0	0	-0.378	Inf	FAM120AOS	Down	SE
113041	0	0	-0.127	Inf	MS4A1	Down	SE
113086	1.46485e-11	9.78552e-10	-0.315	20.7449	TMEM91	Down	SE
113566	0.000147324	0.00356482	-0.114	5.63664	MBNL1	Down	SE
114252	0	0	0.473	Inf	TCEA1	Up	SE
115087	0	0	-0.214	Inf	POLL	Down	SE
115097	9.88098e-15	9.32927e-13	-0.122	27.7004	POLL	Down	SE
115101	0	0	-0.157	Inf	POLL	Down	SE
116611	0	0	0.122	Inf	TBC1D31	Up	SE
117522	0.000161548	0.00387502	-0.186	5.5532	ZNF7	Down	SE
117975	2.84818e-07	1.11568e-05	-0.106	11.4035	NTAN1	Down	SE
118584	1.04361e-13	8.93664e-12	-0.12	25.4409	TPM2	Down	SE
120132	3.3545e-06	0.000111029	0.278	9.10572	TMED4	Up	SE
120225	1.17959e-05	0.000354367	-0.136	7.94518	PQLC1	Down	SE
120228	5.15422e-11	3.24429e-09	-0.152	19.5464	PQLC1	Down	SE
120542	3.49444e-07	1.34529e-05	-0.166	11.2163	ACCS	Down	SE
120544	0.000775761	0.0162903	-0.114	4.11718	ACCS	Down	SE
120596	6.20245e-10	3.48876e-08	-0.118	17.1711	AKAP2	Down	SE
121404	0	0	-0.244	Inf	ST6GALNAC6	Down	SE
122400	0	0	-0.209	Inf	RP11-326C3.12	Down	SE
122595	1.10489e-12	8.45862e-11	0.233	23.1932	CHID1	Up	SE
122840	2.53958e-06	8.54449e-05	-0.165	9.36764	THEM4	Down	SE
123275	0	0	0.538	Inf	TRIM22	Up	SE
124411	0	0	0.302	Inf	TRA2B	Up	SE
125383	7.29091e-05	0.00186057	-0.126	6.28687	STRADA	Down	SE
125850	1.36501e-06	4.77626e-05	-0.115	9.94927	TBRG4	Down	SE
126126	0.000225899	0.00528994	0.136	5.24195	PXN	Up	SE
126338	0.00114605	0.0232489	0.162	3.7615	MARK2	Up	SE
126531	8.77964e-09	4.26295e-07	-0.203	14.6681	GPR137	Down	SE
126563	0	0	-0.185	Inf	C21orf2	Down	SE
126606	2.54996e-12	1.86705e-10	-0.244	22.4015	RASGRP2	Down	SE
127637	0.00246502	0.0461897	-0.125	3.075	RPS3	Down	SE
127638	0	0	-0.377	Inf	RPS3	Down	SE
128111	2.04713e-08	9.46983e-07	-0.241	13.87	ITGB7	Down	SE
128127	4.1507e-09	2.09989e-07	-0.144	15.3762	MAP2K7	Down	SE
128698	2.66454e-15	2.65923e-13	-0.155	28.9556	TTC12	Down	SE
128749	4.35569e-05	0.00116538	-0.115	6.75471	REXO2	Down	SE
129301	0	0	0.103	Inf	PUS3	Up	SE
129347	2.81464e-12	2.04877e-10	-0.173	22.3086	TFEC	Down	SE
129576	5.31575e-13	4.23121e-11	0.144	23.8859	IDI1	Up	SE
130990	1.34448e-13	1.13875e-11	0.187	25.1985	FBXO7	Up	SE
131041	0	0	-0.202	Inf	2024-03-08	Down	SE
131740	2.71508e-09	1.40447e-07	-0.165	15.7784	SPOCK2	Down	SE
131914	0	0	-0.202	Inf	RPS24	Down	SE
132053	0.000362249	0.00812897	0.166	4.81232	NFE2	Up	SE
132524	1.81367e-09	9.59353e-08	-0.214	16.1596	PYROXD2	Down	SE
132995	0	0	-0.303	Inf	FAM45A	Down	SE
133034	5.97895e-08	2.59301e-06	0.181	12.8627	TIAL1	Up	SE
133035	6.89417e-05	0.0017706	0.208	6.33644	TIAL1	Up	SE
133479	1.38354e-06	4.83295e-05	0.166	9.93747	EHBP1L1	Up	SE
133599	0	0	-0.627	Inf	RHOA	Down	SE
133601	0	0	0.341	Inf	RHOA	Up	SE
134006	3.03867e-10	1.77536e-08	-0.116	17.8467	CLEC2D	Down	SE
134008	1.60251e-10	9.67518e-09	-0.126	18.4537	CLEC2D	Down	SE
134039	8.03147e-08	3.40589e-06	-0.15	12.59	CLEC7A	Down	SE
134040	2.02927e-12	1.50442e-10	-0.121	22.6174	CLEC7A	Down	SE
134045	0	0	0.105	Inf	CLEC7A	Up	SE
134373	0.00018545	0.00440499	-0.104	5.42502	NSUN5P2	Down	SE
134374	2.21263e-07	8.79473e-06	-0.23	11.6414	NSUN5P2	Down	SE
134534	1.20106e-05	0.000360294	-0.153	7.92859	CAPRIN2	Down	SE
134940	0	0	0.104	Inf	LST1	Up	SE
134951	4.02691e-11	2.56328e-09	-0.129	19.782	LST1	Down	SE
134954	6.66134e-16	7.00834e-14	-0.174	30.2891	LST1	Down	SE
134955	0	0	-0.127	Inf	LST1	Down	SE
135191	0	0	-0.259	Inf	TMBIM6	Down	SE
135306	2.38689e-07	9.45112e-06	-0.116	11.5694	LETMD1	Down	SE
135314	3.6619e-06	0.000120882	-0.103	9.0207	LETMD1	Down	SE
135489	7.10654e-12	4.93022e-10	-0.121	21.4305	PFDN5	Down	SE
135972	6.68127e-11	4.16747e-09	-0.156	19.296	MON2	Down	SE
136111	1.65678e-05	0.000484713	-0.119	7.63195	MDM1	Down	SE
136610	0	0	0.776	Inf	TNIP1	Up	SE
136704	0	0	-0.224	Inf	C12orf29	Down	SE
137321	1.65007e-07	6.67616e-06	-0.172	11.917	TMEM263	Down	SE
138007	3.12824e-05	0.000860314	0.123	7.05821	PCM1	Up	SE
138111	1.08934e-06	3.8772e-05	-0.19	10.1578	P2RX4	Down	SE
138225	1.73084e-13	1.45115e-11	0.174	24.9561	RAB6A	Up	SE
138258	7.30774e-07	2.67531e-05	-0.209	10.5289	NCOR2	Down	SE
138260	0.00082136	0.0171551	-0.165	4.06546	NCOR2	Down	SE
138563	0.000523724	0.0113527	-0.148	4.4783	MPHOSPH8	Down	SE
139166	0.00210402	0.0400228	-0.158	3.21831	EBPL	Down	SE
139295	0.0018203	0.0352299	0.137	3.34586	DHRS12	Up	SE
1	2.16383e-07	8.41986e-07	0.28	13.9875	MCM3AP	Up	RI
16	2.31438e-05	7.29612e-05	0.147	9.52558	SETD4	Up	RI
29	8.83875e-08	3.54636e-07	0.123	14.8522	ARSA	Up	RI
30	0.0137945	0.0308863	0.188	3.47744	NCAPH2	Up	RI
39	9.59007e-05	0.000279653	0.275	8.18196	PLXNB2	Up	RI
40	1.10149e-05	3.59988e-05	0.234	10.232	TUBGCP6	Up	RI
41	0.000521791	0.00140222	0.253	6.5697	TUBGCP6	Up	RI
45	0.013501	0.0303188	0.105	3.49599	TRABD	Up	RI
55	0	0	0.264	Inf	SUN2	Up	RI
56	0	0	0.154	Inf	SUN2	Up	RI
65	1.0878e-05	3.55749e-05	0.223	10.2439	SFI1	Up	RI
66	0	0	0.422	Inf	SFI1	Up	RI
78	7.011e-09	3.07768e-08	0.193	17.2965	EWSR1	Up	RI
80	8.68667e-09	3.79287e-08	0.183	17.0876	EWSR1	Up	RI
86	0.0113586	0.0257143	0.114	3.66071	HPS4	Up	RI
87	0.000180773	0.000510055	0.231	7.58099	HPS4	Up	RI
103	6.28341e-05	0.000188733	0.25	8.57518	YDJC	Up	RI
105	6.73643e-08	2.74101e-07	0.107	15.1098	YDJC	Up	RI
106	4.73233e-12	2.64956e-11	0.157	24.354	PI4KAP2	Up	RI
134	0	0	0.203	Inf	SGSM3	Up	RI
135	4.47724e-08	1.84165e-07	0.216	15.5074	SGSM3	Up	RI
136	0	0	0.205	Inf	SGSM3	Up	RI
137	6.93101e-07	2.55685e-06	0.174	12.8767	SGSM3	Up	RI
139	0.00166506	0.00421123	0.206	5.47	KDM5D	Up	RI
142	4.53415e-13	2.66341e-12	0.273	26.6514	MZF1	Up	RI
156	0	0	0.263	Inf	RPS9	Up	RI
157	1.32783e-13	8.12113e-13	0.183	27.8391	RPS9	Up	RI
164	4.15223e-14	2.62137e-13	0.251	28.9699	CHKB	Up	RI
165	2.49282e-11	1.3376e-10	0.148	22.735	CHKB	Up	RI
177	2.78772e-05	8.70429e-05	0.304	9.34911	MED25	Up	RI
187	0	0	0.15	Inf	NOSIP	Up	RI
188	5.49472e-12	3.052e-11	0.104	24.2126	NOSIP	Up	RI
189	0	0	0.128	Inf	FCGRT	Up	RI
191	0.00636864	0.0149712	0.11	4.20163	PIH1D1	Up	RI
201	5.28383e-07	1.97599e-06	0.213	13.1344	CYTH2	Up	RI
203	0	0	0.258	Inf	CARD8	Up	RI
215	0	0	-0.268	Inf	DMPK	Down	RI
224	9.3256e-05	0.000272103	0.123	8.20933	BCKDHA	Up	RI
225	0	0	0.213	Inf	EGLN2	Up	RI
245	0	0	0.243	Inf	GMFG	Up	RI
249	7.27402e-05	0.000215842	0.132	8.44097	RINL	Up	RI
250	1.32083e-12	7.62162e-12	0.193	25.6	CAPN12	Up	RI
264	7.46777e-07	2.73632e-06	0.316	12.8089	ALKBH6	Up	RI
266	0.000992866	0.00257357	0.178	5.96246	NFKBID	Up	RI
271	0.0137479	0.0308101	0.203	3.47991	U2AF1L4	Up	RI
272	4.64778e-06	1.58231e-05	0.246	11.054	U2AF1L4	Up	RI
279	0.000179284	0.000506233	0.166	7.58851	TMEM147	Up	RI
285	0	0	0.51	Inf	LSR	Up	RI
286	0	0	0.246	Inf	LSR	Up	RI
293	6.40728e-05	0.000191983	0.27	8.5581	TRIM28	Up	RI
299	2.49552e-05	7.83186e-05	0.258	9.45473	ATP13A1	Up	RI
301	1.79769e-06	6.37717e-06	0.209	11.9628	ATP13A1	Up	RI
316	1.21623e-06	4.38111e-06	0.136	12.3382	C19orf60	Up	RI
326	6.88175e-06	2.30758e-05	0.205	10.6767	ARRDC2	Up	RI
329	0.00778797	0.0180993	0.17	4.01188	GTPBP3	Up	RI
332	8.50499e-05	0.000249198	0.19	8.29726	MYO9B	Up	RI
335	1.4071e-12	8.09081e-12	0.211	25.5403	HSH2D	Up	RI
362	1.02628e-07	4.09758e-07	0.15	14.7077	SLC44A2	Up	RI
363	0.000147373	0.000420244	0.162	7.77467	SLC44A2	Up	RI
365	0.0204413	0.0444483	0.147	3.11343	KRI1	Up	RI
366	0.0201097	0.0437467	0.226	3.12934	KRI1	Up	RI
368	0.00878681	0.0202097	0.131	3.90159	KRI1	Up	RI
373	0	0	0.137	Inf	ICAM3	Up	RI
384	0	0	0.113	Inf	MYO1F	Up	RI
386	0.0172966	0.0380969	0.177	3.26762	PRAM1	Up	RI
387	1.34664e-09	6.32521e-09	0.102	18.8787	HNRNPM	Up	RI
404	7.66546e-07	2.80456e-06	-0.148	12.7843	SH2D3A	Down	RI
407	0.00771892	0.0179558	0.308	4.01984	DENND1C	Up	RI
408	1.55767e-08	6.64146e-08	0.38	16.5273	DENND1C	Up	RI
412	1.09594e-08	4.73874e-08	0.154	16.8649	LONP1	Up	RI
415	2.18323e-07	8.47814e-07	0.223	13.9806	SAFB	Up	RI
434	0	0	0.142	Inf	MKNK2	Up	RI
446	7.87556e-08	3.17626e-07	-0.148	14.9624	MUM1	Down	RI
456	0	0	-0.272	Inf	TCEA2	Down	RI
458	0	0	0.509	Inf	TCEA2	Up	RI
459	1.95772e-08	8.25374e-08	0.294	16.31	UCKL1	Up	RI
460	0.0215068	0.0465585	0.148	3.06705	UCKL1	Up	RI
461	1.11022e-16	8.36767e-16	0.299	34.717	LIME1	Up	RI
462	6.98509e-08	2.83747e-07	0.163	15.0752	LIME1	Up	RI
463	1.14726e-08	4.94321e-08	0.156	16.8227	LIME1	Up	RI
464	4.93161e-06	1.67545e-05	0.243	10.9968	ARFRP1	Up	RI
478	5.91481e-06	1.99152e-05	0.245	10.824	NPEPL1	Up	RI
488	2.79776e-14	1.79872e-13	0.207	29.3465	SULF2	Up	RI
490	2.36472e-07	9.12185e-07	0.177	13.9074	SLC35C2	Up	RI
500	0.00239203	0.00592445	0.175	5.12867	ADA	Up	RI
502	2.45914e-13	1.4674e-12	0.149	27.2475	SHKBP1	Up	RI
522	0	0	0.263	Inf	DDX27	Up	RI
524	0.00147592	0.00376984	-0.131	5.58072	KIZ	Down	RI
539	0.000202177	0.000566627	0.319	7.47581	RBCK1	Up	RI
546	0	0	0.162	Inf	NARS	Up	RI
549	1.13273e-07	4.50061e-07	0.248	14.6139	MBD1	Up	RI
550	3.90552e-09	1.75373e-08	0.161	17.8589	C19orf66	Up	RI
551	1.04251e-10	5.37048e-10	0.182	21.3449	C19orf66	Up	RI
562	0	0	0.285	Inf	MPPE1	Up	RI
572	0.00182842	0.00461011	0.187	5.3795	THOC1	Up	RI
574	2.09859e-11	1.12854e-10	0.231	22.9049	THOC1	Up	RI
577	0.000188682	0.000531239	0.172	7.5403	DUS1L	Up	RI
579	4.38905e-06	1.50187e-05	0.147	11.1062	DUS1L	Up	RI
582	2.82411e-05	8.80111e-05	0.226	9.33805	RFNG	Up	RI
584	0.010608	0.0241266	0.284	3.72444	RFNG	Up	RI
596	0.00341392	0.00830426	0.197	4.79099	HGS	Up	RI
599	3.59289e-08	1.48411e-07	0.125	15.7233	ARL16	Up	RI
600	3.74478e-13	2.20236e-12	0.337	26.8415	ARL16	Up	RI
605	3.55271e-14	2.2633e-13	0.104	29.1168	ACTG1	Up	RI
607	0	0	0.269	Inf	ACTG1	Up	RI
611	1.97864e-12	1.12583e-11	0.283	25.2099	RNF213	Up	RI
612	0	0	0.208	Inf	RNF213	Up	RI
613	1.44107e-13	8.76994e-13	0.233	27.7623	CANT1	Up	RI
618	0	0	0.286	Inf	METTL23	Up	RI
627	0.000987279	0.00256044	0.226	5.96757	TEN1-CDK3	Up	RI
640	0.000209417	0.000585243	0.214	7.44348	MIF4GD	Up	RI
643	0.0069419	0.0162486	0.255	4.11975	GGA3	Up	RI
645	0.0199055	0.0433601	0.241	3.13822	GGA3	Up	RI
646	0	0	0.372	Inf	NUP85	Up	RI
650	0	0	0.101	Inf	RAB37	Up	RI
659	1.28665e-09	6.07256e-09	0.111	18.9195	AMZ2	Up	RI
666	6.38378e-14	3.98397e-13	0.106	28.5513	DCAF7	Up	RI
668	0	0	0.229	Inf	H3F3B	Up	RI
671	0.000387542	0.00105359	0.216	6.85555	CUEDC1	Up	RI
672	2.2869e-09	1.05547e-08	0.201	18.3667	TMEM259	Up	RI
675	1.08691e-13	6.67264e-13	0.109	28.0356	TMEM259	Up	RI
676	1.54389e-05	4.97929e-05	0.107	9.90764	TMEM259	Up	RI
689	1.28508e-05	4.17756e-05	-0.137	10.0832	RPL13A	Down	RI
691	4.03011e-14	2.55414e-13	0.184	28.9959	RPL13A	Up	RI
723	1.11022e-16	8.36767e-16	0.235	34.717	RUNDC3A	Up	RI
729	1.37087e-11	7.43731e-11	0.216	23.3219	BISPR	Up	RI
733	0	0	-0.292	Inf	BECN1	Down	RI
735	4.07452e-14	2.57895e-13	0.169	28.9862	BECN1	Up	RI
740	1.14789e-07	4.55715e-07	0.113	14.6014	MLX	Up	RI
741	9.10493e-08	3.65017e-07	0.109	14.8233	MLX	Up	RI
748	0	0	0.271	Inf	EIF1	Up	RI
751	0.00233573	0.00579673	0.129	5.15046	TOP3B	Up	RI
752	0.0194652	0.0424767	0.178	3.1588	TOP3B	Up	RI
756	0	0	0.136	Inf	MSL1	Up	RI
757	5.07372e-14	3.18261e-13	0.187	28.7759	GSDMB	Up	RI
767	0	0	0.251	Inf	CCL4L2	Up	RI
773	0	0	0.109	Inf	CCL4L2	Up	RI
774	1.8437e-11	9.93652e-11	0.103	23.0322	STK11	Up	RI
798	0	0	0.236	Inf	PHF12	Up	RI
801	1.71391e-08	7.26337e-08	-0.129	16.4378	NEK8	Down	RI
804	0	0	0.161	Inf	KIAA0100	Up	RI
818	0.00363382	0.00878247	0.169	4.735	LGALS9	Up	RI
831	8.51974e-12	4.68969e-11	0.133	23.7831	FLII	Up	RI
832	3.89688e-14	2.47611e-13	0.104	29.0269	FLII	Up	RI
833	1.32266e-11	7.1997e-11	0.195	23.3544	FLII	Up	RI
835	2.41951e-12	1.3719e-11	0.198	25.0122	FLII	Up	RI
836	5.98964e-06	2.01533e-05	0.152	10.8121	FLII	Up	RI
842	4.44995e-07	1.67052e-06	0.262	13.3024	DRG2	Up	RI
847	0.000236884	0.000657131	0.304	7.32763	DRG2	Up	RI
858	2.4783e-07	9.52249e-07	0.111	13.8644	ZSWIM7	Up	RI
865	0	0	0.21	Inf	PIK3R5	Up	RI
867	9.99201e-15	6.62393e-14	0.233	30.3455	CTC1	Up	RI
870	0	0	0.341	Inf	CTC1	Up	RI
886	0.00932248	0.0213615	0.153	3.84617	QTRT1	Up	RI
890	0.0103384	0.0235681	0.31	3.74786	TMEM256-PLSCR3	Up	RI
891	0.000615779	0.0016404	0.356	6.41281	TMEM256-PLSCR3	Up	RI
894	0.00151953	0.00387719	0.206	5.55265	NEURL4	Up	RI
899	2.29458e-06	8.06395e-06	0.276	11.7281	GPS2	Up	RI
901	0.000256821	0.000710828	0.211	7.24908	GPS2	Up	RI
907	3.71925e-14	2.36631e-13	0.197	29.0723	DGCR2	Up	RI
912	2.3601e-06	8.28825e-06	0.115	11.7007	RPAIN	Up	RI
914	0	0	0.329	Inf	RPAIN	Up	RI
945	1.669e-12	9.5519e-12	0.194	25.3743	DEF8	Up	RI
946	0	0	0.24	Inf	ZNF276	Up	RI
950	1.42649e-07	5.64491e-07	0.217	14.3873	CDK10	Up	RI
959	0	0	0.21	Inf	CYBA	Up	RI
982	2.14084e-11	1.15e-10	0.176	22.8861	COG4	Up	RI
1001	0	0	0.229	Inf	PSMB10	Up	RI
1005	0.000190094	0.000534291	0.341	7.53457	FAM65A	Up	RI
1010	3.53256e-09	1.60241e-08	0.216	17.9492	TMEM208	Up	RI
1042	3.64386e-06	1.25713e-05	0.279	11.2841	BBS2	Up	RI
1051	1.88284e-09	8.73488e-09	0.274	18.5559	SIGLEC10	Up	RI
1055	6.02068e-07	2.23619e-06	0.114	13.0107	FUS	Up	RI
1062	4.92015e-11	2.57795e-10	0.213	22.0789	2024-09-01	Up	RI
1063	0	0	0.255	Inf	2024-09-01	Up	RI
1068	1.33227e-15	9.39105e-15	0.11	32.299	PPP4C	Up	RI
1073	7.88369e-13	4.61436e-12	0.307	26.1018	INO80E	Up	RI
1078	0	0	0.152	Inf	CORO1A	Up	RI
1079	0	0	0.175	Inf	CORO1A	Up	RI
1080	1.2373e-05	4.03028e-05	0.248	10.1191	CD19	Up	RI
1083	0.0016137	0.00409612	0.155	5.49772	ATXN2L	Up	RI
1084	0.0152343	0.0339085	0.112	3.38409	ATXN2L	Up	RI
1094	6.95437e-07	2.56354e-06	0.304	12.8741	CLN3	Up	RI
1095	3.91282e-05	0.000120408	0.2	9.02463	CLN3	Up	RI
1098	3.18121e-05	9.87e-05	0.229	9.22343	CLN3	Up	RI
1100	4.47349e-11	2.35146e-10	0.275	22.1708	CLN3	Up	RI
1103	0.0107037	0.0243329	0.124	3.71593	GTF3C1	Up	RI
1104	0	0	0.132	Inf	NSMCE1	Up	RI
1120	7.05371e-05	0.000209813	0.114	8.4693	CIITA	Up	RI
1129	0.000544965	0.00146049	0.259	6.52898	PRR14	Up	RI
1130	0.00699995	0.0163689	0.273	4.11237	PRR14	Up	RI
1140	1.79041e-10	8.98692e-10	0.252	20.8301	IL32	Up	RI
1141	0	0	0.329	Inf	IL32	Up	RI
1152	8.22185e-06	2.73262e-05	0.157	10.5077	AMDHD2	Up	RI
1172	0	0	0.169	Inf	MSRB1	Up	RI
1177	0.000221032	0.000616648	0.202	7.39121	CLCN7	Up	RI
1180	5.40544e-07	2.01839e-06	0.152	13.1132	GNPTG	Up	RI
1194	1.28716e-08	5.53139e-08	0.287	16.7102	JMJD8	Up	RI
1195	0.000160432	0.000455891	0.287	7.69326	JMJD8	Up	RI
1198	9.87985e-06	3.25686e-05	0.271	10.3322	JMJD8	Up	RI
1199	0.000663283	0.00175759	0.253	6.34381	RHOT2	Up	RI
1201	7.86863e-05	0.000231661	0.17	8.37023	RHOT2	Up	RI
1204	7.49492e-05	0.000221324	0.162	8.41588	RHOT2	Up	RI
1205	2.18253e-05	6.89821e-05	0.212	9.58166	RHOT2	Up	RI
1206	1.09272e-10	5.61725e-10	0.268	21.3	RHOT2	Up	RI
1207	0.00352327	0.0085448	0.126	4.76243	RHOT2	Up	RI
1208	4.65533e-06	1.58378e-05	0.115	11.0531	RHOT2	Up	RI
1211	0.0215255	0.0465783	0.205	3.06662	RHOT2	Up	RI
1213	0.00698957	0.0163524	0.21	4.11338	RHOT2	Up	RI
1220	1.6944e-06	6.02385e-06	0.267	12.0198	FAM195A	Up	RI
1228	0	0	-0.278	Inf	MRPL28	Down	RI
1233	8.24138e-06	2.73726e-05	0.132	10.506	CPNE1	Up	RI
1235	0	0	0.186	Inf	CPNE1	Up	RI
1252	6.95336e-05	0.000207079	0.24	8.48241	UNC45A	Up	RI
1253	1.94738e-08	8.21724e-08	0.188	16.3144	MAN2A2	Up	RI
1254	1.15021e-11	6.28895e-11	0.265	23.4896	MAN2A2	Up	RI
1256	0	0	0.132	Inf	MAN2A2	Up	RI
1263	9.21485e-15	6.12531e-14	0.222	30.4238	WDR73	Up	RI
1278	0	0	0.196	Inf	SCAMP2	Up	RI
1282	0.000280072	0.000772564	0.241	7.1658	ULK3	Up	RI
1289	1.36388e-11	7.40757e-11	0.2	23.3259	CSK	Up	RI
1290	0	0	0.231	Inf	CSK	Up	RI
1291	0	0	0.178	Inf	CSK	Up	RI
1305	0.000170243	0.000482093	0.234	7.63737	MAN2C1	Up	RI
1306	0.00198472	0.00499391	0.116	5.29954	MAN2C1	Up	RI
1307	1.88738e-15	1.31713e-14	0.26	31.9607	MAN2C1	Up	RI
1310	0	0	-0.108	Inf	RPL13	Down	RI
1321	3.07643e-13	1.81999e-12	0.232	27.0322	SNX22	Up	RI
1322	4.09828e-12	2.3051e-11	0.259	24.4933	RPS27L	Up	RI
1353	0.000616866	0.00164241	0.173	6.41159	JMJD7-PLA2G4B	Up	RI
1363	0.0006378	0.00169538	0.12	6.37985	LTK	Up	RI
1364	1.42972e-05	4.62628e-05	0.265	9.98117	ZFYVE19	Up	RI
1365	0	0	-0.26	Inf	ZFYVE19	Down	RI
1366	0.0227315	0.0490364	0.2	3.01519	ZFYVE19	Up	RI
1397	3.29961e-06	1.14077e-05	0.328	11.3812	HDAC10	Up	RI
1398	1.27871e-07	5.06828e-07	0.379	14.4951	HDAC10	Up	RI
1399	0.000146601	0.000418287	0.39	7.77934	HDAC10	Up	RI
1400	0.00233932	0.00580269	0.285	5.14943	HDAC10	Up	RI
1401	2.25864e-06	7.94335e-06	0.265	11.7432	HDAC10	Up	RI
1403	3.99144e-08	1.64735e-07	0.205	15.6189	COL9A3	Up	RI
1407	1.29931e-05	4.21825e-05	0.3	10.0735	MTA1	Up	RI
1424	0.00013565	0.000390452	0.163	7.8482	DYNC1H1	Up	RI
1440	0	0	0.249	Inf	DDX24	Up	RI
1444	0	0	0.215	Inf	PSMC1	Up	RI
1459	8.07765e-05	0.000237672	0.103	8.34462	NEK9	Up	RI
1460	6.2321e-09	2.74313e-08	0.288	17.4116	ABCD4	Up	RI
1461	0	0	0.204	Inf	ABCD4	Up	RI
1463	0.0021699	0.00542089	0.106	5.2175	COQ6	Up	RI
1464	2.26616e-07	8.75547e-07	0.285	13.9484	COQ6	Up	RI
1472	0	0	0.187	Inf	PLEKHG3	Up	RI
1473	3.92679e-06	1.34999e-05	0.107	11.2128	PLEKHG3	Up	RI
1480	5.44009e-15	3.66589e-14	0.227	30.9371	KLHDC2	Up	RI
1484	0	0	0.174	Inf	NFKBIA	Up	RI
1491	0.00153605	0.00391491	0.267	5.54296	RABGGTA	Up	RI
1495	0	0	0.197	Inf	GMPR2	Up	RI
1497	2.62366e-05	8.20775e-05	0.155	9.40785	MDP1	Up	RI
1505	1.16126e-10	5.94463e-10	0.166	21.2434	IRF9	Up	RI
1508	0	0	-0.367	Inf	PSME2	Down	RI
1512	0	0	-0.378	Inf	PSME2	Down	RI
1520	2.93948e-06	1.02204e-05	0.241	11.4911	AP1G2	Up	RI
1521	8.49937e-11	4.40152e-10	0.244	21.5439	AP1G2	Up	RI
1522	3.08752e-11	1.64054e-10	0.297	22.5308	AP1G2	Up	RI
1523	2.90935e-09	1.33329e-08	0.237	18.133	AP1G2	Up	RI
1525	0.000103716	0.000301367	0.161	8.10718	AP1G2	Up	RI
1527	1.55911e-07	6.14981e-07	0.207	14.3017	AP1G2	Up	RI
1528	1.79856e-14	1.17639e-13	0.25	29.7712	AP1G2	Up	RI
1530	8.58513e-12	4.72038e-11	0.201	23.7765	AP1G2	Up	RI
1533	9.39957e-11	4.85744e-10	0.267	21.4453	NGDN	Up	RI
1540	2.48151e-10	1.22797e-09	0.258	20.5179	MRPL52	Up	RI
1542	0	0	0.311	Inf	VNN3	Up	RI
1544	0	0	0.216	Inf	VNN3	Up	RI
1545	0.00209773	0.0052513	0.173	5.24928	ANKZF1	Up	RI
1546	9.31344e-11	4.81801e-10	0.151	21.4535	ANKZF1	Up	RI
1549	1.03784e-12	6.04561e-12	0.107	25.8317	ANKZF1	Up	RI
1563	1.33227e-15	9.39105e-15	0.344	32.299	MICAL1	Up	RI
1566	0.000225236	0.000626949	0.211	7.37465	STK40	Up	RI
1582	1.67175e-10	8.41715e-10	0.201	20.8956	DDX3Y	Up	RI
1586	0.000576934	0.00154195	0.288	6.47471	ELAC2	Up	RI
1587	4.03828e-06	1.38637e-05	0.195	11.1862	ELAC2	Up	RI
1596	1.33227e-15	9.39105e-15	0.172	32.299	CHI3L1	Up	RI
1604	8.9831e-09	3.91184e-08	0.246	17.0567	GTPBP2	Up	RI
1605	0.000289507	0.000797243	0.121	7.13435	GTPBP2	Up	RI
1606	5.08401e-06	1.72245e-05	0.232	10.9692	POLR1C	Up	RI
1612	3.81611e-07	1.44141e-06	0.186	13.4499	CUL9	Up	RI
1621	3.63166e-09	1.64584e-08	0.259	17.9224	SETDB1	Up	RI
1623	2.65235e-06	9.2747e-06	0.271	11.5882	PHF1	Up	RI
1624	1.66489e-05	5.34138e-05	0.223	9.83744	PHF1	Up	RI
1627	0	0	0.272	Inf	WDR46	Up	RI
1628	0	0	0.3	Inf	WDR46	Up	RI
1634	5.11291e-12	2.84962e-11	0.13	24.2813	SKIV2L	Up	RI
1641	6.93041e-05	0.000206521	0.208	8.48511	HLA-DOB	Up	RI
1642	0.013787	0.0308836	0.295	3.47753	GTF2H4	Up	RI
1651	2.57334e-11	1.37329e-10	0.162	22.7086	PFKL	Up	RI
1652	3.85734e-09	1.73368e-08	0.176	17.8704	PFKL	Up	RI
1653	1.13896e-06	4.12094e-06	0.162	12.3994	PFKL	Up	RI
1659	0	0	0.371	Inf	BTN3A1	Up	RI
1661	1.34637e-06	4.82861e-06	0.13	12.241	MTCH1	Up	RI
1665	0	0	0.45	Inf	LRRC75A-AS1	Up	RI
1666	0	0	0.378	Inf	LRRC75A-AS1	Up	RI
1667	3.27627e-12	1.84913e-11	0.102	24.7137	LRRC75A-AS1	Up	RI
1671	0	0	0.179	Inf	LRRC75A-AS1	Up	RI
1672	0	0	0.408	Inf	LRRC75A-AS1	Up	RI
1673	0.00204465	0.00512628	0.208	5.27338	IL11RA	Up	RI
1677	0	0	0.155	Inf	ATF4	Up	RI
1682	2.71672e-06	9.48624e-06	0.24	11.5657	MACF1	Up	RI
1690	0	0	-0.286	Inf	GNB2L1	Down	RI
1694	1.11022e-16	8.36767e-16	0.3	34.717	STK16	Up	RI
1707	3.6635e-09	1.65478e-08	0.149	17.917	STAT6	Up	RI
1715	0	0	-0.201	Inf	PSMD13	Down	RI
1723	0	0	0.212	Inf	ITK	Up	RI
1735	0.00414947	0.00997461	0.23	4.60771	CSRP1	Up	RI
1744	1.27621e-06	4.5904e-06	-0.105	12.2915	PIDD1	Down	RI
1755	1.52656e-13	9.25569e-13	0.244	27.7084	TMEM173	Up	RI
1757	1.56768e-09	7.34935e-09	0.3	18.7287	TMEM173	Up	RI
1764	6.77673e-10	3.26443e-09	0.133	19.5402	AKAP8L	Up	RI
1768	0	0	-0.287	Inf	AKAP8L	Down	RI
1779	0	0	0.201	Inf	IRF3	Up	RI
1791	0	0	0.148	Inf	DGKA	Up	RI
1792	0	0	0.29	Inf	DGKA	Up	RI
1795	3.59482e-11	1.89774e-10	0.242	22.3852	DGKA	Up	RI
1797	5.69827e-10	2.77493e-09	0.197	19.7026	DGKA	Up	RI
1798	4.19154e-12	2.35216e-11	0.192	24.4731	DGKA	Up	RI
1799	0	0	0.238	Inf	DGKA	Up	RI
1800	1.42201e-05	4.60437e-05	0.233	9.98592	DGKA	Up	RI
1802	0.00425404	0.0102109	0.253	4.5843	DGKA	Up	RI
1806	1.5381e-07	6.07182e-07	0.303	14.3144	USF2	Up	RI
1813	2.81966e-11	1.50147e-10	0.22	22.6194	MTX1	Up	RI
1815	0	0	0.303	Inf	NAGK	Up	RI
1817	0	0	0.141	Inf	NAGK	Up	RI
1819	1.11022e-16	8.36767e-16	0.159	34.717	NAGK	Up	RI
1823	0	0	0.288	Inf	PCED1B-AS1	Up	RI
1832	4.30767e-14	2.71599e-13	0.363	28.9344	ANKHD1-EIF4EBP3	Up	RI
1836	0	0	0.357	Inf	NLRC5	Up	RI
1837	5.11731e-09	2.26261e-08	0.149	17.6042	NLRC5	Up	RI
1838	0	0	0.228	Inf	MS4A6A	Up	RI
1840	0.00689817	0.016154	0.191	4.12559	NOP2	Up	RI
1852	1.11022e-16	8.36767e-16	0.25	34.717	BTN3A2	Up	RI
1854	1.51767e-13	9.21325e-13	0.296	27.713	BTN3A2	Up	RI
1856	1.65009e-07	6.48781e-07	0.196	14.2482	WDR11	Up	RI
1857	0	0	0.35	Inf	ZNF317	Up	RI
1862	8.93152e-05	0.000261071	0.166	8.25072	STX4	Up	RI
1871	1.31948e-09	6.20954e-09	0.149	18.8972	ZNF131	Up	RI
1877	2.22764e-08	9.31162e-08	0.143	16.1894	XPNPEP1	Up	RI
1883	2.77038e-06	9.65298e-06	0.188	11.5482	MAP3K12	Up	RI
1889	0.00494581	0.0117791	0.225	4.44143	ZSWIM8	Up	RI
1890	5.24541e-05	0.000158821	0.204	8.74773	ZSWIM8	Up	RI
1891	0.00784893	0.0182323	0.215	4.00456	ZSWIM8	Up	RI
1915	0.00587086	0.0138542	0.273	4.27917	GIT1	Up	RI
1918	1.60308e-10	8.07973e-10	0.138	20.9365	TSTD1	Up	RI
1923	7.03292e-06	2.35665e-05	0.233	10.6557	NUCB1	Up	RI
1925	0.000320095	0.000877529	0.144	7.0384	UQCRC1	Up	RI
1926	0.00752867	0.0175299	0.124	4.04385	CTPS1	Up	RI
1945	0.000104032	0.000302107	0.134	8.10473	TGFBI	Up	RI
1956	0	0	0.255	Inf	HLA-C	Up	RI
1965	1.40758e-10	7.15323e-10	0.149	21.0583	CLPTM1L	Up	RI
1969	1.41009e-08	6.0385e-08	0.172	16.6225	SRSF5	Up	RI
1978	2.64899e-13	1.57302e-12	0.238	27.178	DNAJC2	Up	RI
1980	1.83347e-05	5.84396e-05	0.165	9.74752	NARF	Up	RI
1981	0.00268442	0.00661186	0.169	5.01889	RNF126	Up	RI
1982	0	0	0.318	Inf	C18orf8	Up	RI
1993	0	0	0.118	Inf	PABPC1	Up	RI
1999	0	0	0.171	Inf	ADRBK1	Up	RI
2002	0	0	0.142	Inf	ADRBK1	Up	RI
2008	7.14806e-12	3.95241e-11	0.186	23.9541	BDH2	Up	RI
2009	1.78223e-10	8.95504e-10	0.262	20.8336	PCSK7	Up	RI
2012	0.00343985	0.00836319	0.286	4.78392	C6orf136	Up	RI
2014	2.22045e-16	1.65823e-15	0.246	34.033	SNHG5	Up	RI
2016	0	0	0.262	Inf	SNHG5	Up	RI
2038	0	0	0.102	Inf	CDIPT	Up	RI
2039	0	0	0.133	Inf	CDIPT	Up	RI
2051	0	0	-0.182	Inf	EEF1A1	Down	RI
2052	0.000736502	0.00193985	0.215	6.24514	ARL8A	Up	RI
2056	1.7581e-06	6.24127e-06	0.126	11.9843	AMZ2P1	Up	RI
2059	1.48741e-05	4.80344e-05	0.159	9.94359	DNAJB12	Up	RI
2062	0	0	0.241	Inf	BEST1	Up	RI
2063	0	0	0.366	Inf	BEST1	Up	RI
2067	0	0	-0.178	Inf	RPS26	Down	RI
2085	8.84014e-09	3.85301e-08	0.236	17.0718	ERCC3	Up	RI
2090	7.05148e-09	3.09268e-08	0.318	17.2916	LILRB2	Up	RI
2099	0.000213846	0.000597282	0.266	7.42312	LZTR1	Up	RI
2103	7.94718e-06	2.64492e-05	0.13	10.5403	DGAT1	Up	RI
2104	0.00326793	0.00796895	0.222	4.8322	DGAT1	Up	RI
2105	6.16473e-05	0.00018551	0.193	8.5924	DGAT1	Up	RI
2122	2.22045e-16	1.65823e-15	0.243	34.033	MMS19	Up	RI
2125	0	0	0.197	Inf	LFNG	Up	RI
2132	1.88738e-15	1.31713e-14	0.258	31.9607	KLHL21	Up	RI
2133	2.83955e-08	1.17989e-07	0.105	15.9527	SNRPA1	Up	RI
2134	0.00462472	0.0110315	0.122	4.507	NIT2	Up	RI
2137	3.82847e-07	1.44497e-06	0.225	13.4474	ABCG1	Up	RI
2140	6.76126e-14	4.19284e-13	0.255	28.5002	SH3BP2	Up	RI
2141	3.41703e-10	1.68073e-09	0.206	20.204	SH3BP2	Up	RI
2142	4.74272e-09	2.11031e-08	0.188	17.6738	SH3BP2	Up	RI
2144	6.60166e-06	2.21517e-05	0.187	10.7176	MGAT4B	Up	RI
2146	0.00497735	0.0118484	0.262	4.43556	TMEM175	Up	RI
2149	0.0161824	0.0358559	0.116	3.32825	GAK	Up	RI
2150	0.000134436	0.000387185	0.136	7.85661	ACTR1B	Up	RI
2152	0	0	0.16	Inf	JTB	Up	RI
2153	6.57612e-07	2.4351e-06	0.167	12.9255	DLG1	Up	RI
2159	0	0	0.139	Inf	HSPA9	Up	RI
2163	3.9968e-15	2.71949e-14	0.241	31.2357	NAT9	Up	RI
2164	5.69932e-06	1.92161e-05	0.215	10.8598	SSH3	Up	RI
2168	2.56462e-13	1.52476e-12	0.331	27.2092	NBEAL2	Up	RI
2171	0	0	0.298	Inf	EIF4A2	Up	RI
2178	1.07178e-06	3.88361e-06	0.188	12.4587	ABCF3	Up	RI
2179	0.00349911	0.00849461	0.125	4.76832	ABCF3	Up	RI
2181	0.00303126	0.00741396	0.281	4.90439	ABCF3	Up	RI
2185	1.53068e-05	4.93994e-05	0.174	9.91557	HIP1R	Up	RI
2188	0	0	0.292	Inf	FXR1	Up	RI
2192	0	0	-0.244	Inf	ASPSCR1	Down	RI
2199	0	0	-0.288	Inf	BTF3	Down	RI
2211	4.53313e-05	0.000138712	0.299	8.88311	GIGYF1	Up	RI
2217	2.54796e-13	1.5167e-12	0.286	27.2145	CD160	Up	RI
2231	1.11022e-16	8.36767e-16	0.274	34.717	IRF7	Up	RI
2232	3.44169e-15	2.35158e-14	0.232	31.3811	IRF7	Up	RI
2240	0	0	0.256	Inf	PLSCR1	Up	RI
2248	0	0	0.47	Inf	PTMA	Up	RI
2253	0	0	0.194	Inf	SRA1	Up	RI
2256	7.73747e-08	3.12497e-07	0.24	14.9787	MRPS22	Up	RI
2259	4.68514e-14	2.94263e-13	0.175	28.8543	PSMA4	Up	RI
2268	7.89036e-07	2.88254e-06	0.232	12.7568	SLC35B1	Up	RI
2272	0	0	0.118	Inf	CNBP	Up	RI
2273	0	0	-0.219	Inf	CNBP	Down	RI
2279	0	0	0.193	Inf	RELT	Up	RI
2288	0.000484788	0.00130637	0.13	6.6405	THAP7	Up	RI
2304	0.00301661	0.0073818	0.172	4.90874	CDK11A	Up	RI
2305	0.00133217	0.00341691	0.245	5.67902	CDK11A	Up	RI
2306	2.69273e-07	1.0314e-06	0.247	13.7846	CDK11A	Up	RI
2314	0	0	0.118	Inf	YWHAB	Up	RI
2317	5.86356e-10	2.84694e-09	0.136	19.677	GPS1	Up	RI
2318	0.0151039	0.033674	0.139	3.39103	GPS1	Up	RI
2320	0.000375892	0.00102419	0.124	6.88385	GPS1	Up	RI
2325	0	0	0.325	Inf	DDX39A	Up	RI
2326	1.95399e-14	1.26958e-13	0.177	29.6949	DDX39A	Up	RI
2328	5.19865e-07	1.94562e-06	0.115	13.1499	DDX39A	Up	RI
2342	0	0	0.345	Inf	NPC1	Up	RI
2348	0	0	0.14	Inf	DDX23	Up	RI
2366	0	0	-0.114	Inf	ARFGEF1	Down	RI
2375	0.00131411	0.00337413	0.286	5.69162	STAB1	Up	RI
2415	2.35042e-10	1.16693e-09	0.31	20.5689	RNF123	Up	RI
2421	0.00994081	0.0227146	0.137	3.78475	NICN1	Up	RI
2425	0	0	0.142	Inf	QARS	Up	RI
2429	5.10703e-15	3.44619e-14	0.19	30.9989	QARS	Up	RI
2433	1.34317e-11	7.30321e-11	0.141	23.3401	QARS	Up	RI
2437	0	0	0.404	Inf	IMPDH2	Up	RI
2438	0	0	0.237	Inf	IMPDH2	Up	RI
2439	0	0	0.266	Inf	IMPDH2	Up	RI
2440	0	0	0.11	Inf	IMPDH2	Up	RI
2446	3.61758e-07	1.36959e-06	0.159	13.501	WDR6	Up	RI
2450	0	0	0.153	Inf	CLK1	Up	RI
2454	3.10997e-06	1.08055e-05	0.194	11.4355	SLC26A6	Up	RI
2458	1.6878e-06	6.00476e-06	0.242	12.023	ATRIP	Up	RI
2465	0	0	0.264	Inf	UNC50	Up	RI
2472	1.50657e-13	9.1572e-13	0.159	27.7191	PPM1M	Up	RI
2473	0	0	0.313	Inf	PPM1M	Up	RI
2480	0	0	0.238	Inf	IFI16	Up	RI
2481	5.4956e-14	3.43844e-13	0.21	28.6986	ADGRE2	Up	RI
2485	1.55288e-06	5.54083e-06	0.209	12.1034	NDUFS2	Up	RI
2486	0.0066674	0.015636	0.121	4.15818	SUN1	Up	RI
2489	9.17044e-14	5.65819e-13	0.234	28.2005	DENND5A	Up	RI
2490	0	0	0.229	Inf	PSMB9	Up	RI
2504	0	0	-0.263	Inf	RPS15A	Down	RI
2505	0	0	0.16	Inf	PBXIP1	Up	RI
2506	2.9976e-15	2.06254e-14	0.296	31.5123	SRRM1	Up	RI
2511	9.99201e-16	7.13569e-15	0.321	32.5737	OGFOD2	Up	RI
2519	5.38748e-08	2.2068e-07	0.272	15.3266	MAU2	Up	RI
2536	1.87395e-05	5.96523e-05	0.113	9.72698	CD46	Up	RI
2539	4.65359e-07	1.74296e-06	0.156	13.2599	CHTOP	Up	RI
2542	0.000949922	0.0024701	0.174	6.0035	USP20	Up	RI
2562	0	0	0.171	Inf	PSME1	Up	RI
2592	0	0	0.186	Inf	DOCK8	Up	RI
2598	1.60073e-07	6.30382e-07	0.192	14.2769	FBXO9	Up	RI
2599	1.10904e-07	4.41007e-07	0.254	14.6342	BAZ2A	Up	RI
2620	6.77236e-15	4.50785e-14	0.109	30.7304	GBP1	Up	RI
2637	0	0	0.249	Inf	PISD	Up	RI
2639	4.65309e-09	2.07232e-08	0.204	17.692	PISD	Up	RI
2653	0	0	0.347	Inf	BCKDK	Up	RI
2656	0.00358575	0.00867915	0.173	4.74683	BCKDK	Up	RI
2657	0	0	0.127	Inf	LCK	Up	RI
2659	0	0	0.195	Inf	HLA-A	Up	RI
2662	0	0	0.434	Inf	HLA-A	Up	RI
2670	6.10623e-15	4.08109e-14	-0.211	30.8298	FCGR2B	Down	RI
2681	1.95569e-06	6.91765e-06	0.105	11.8814	NISCH	Up	RI
2687	6.21579e-10	3.00901e-09	0.251	19.6217	UROD	Up	RI
2708	0.00120767	0.00311388	0.129	5.77189	RRNAD1	Up	RI
2712	2.7853e-06	9.69805e-06	0.227	11.5436	POLR3GL	Up	RI
2724	0	0	0.345	Inf	ZNF655	Up	RI
2730	0	0	0.199	Inf	ILF2	Up	RI
2741	0.00353763	0.00857115	0.214	4.75935	DKC1	Up	RI
2744	2.33147e-15	1.61098e-14	0.334	31.7593	NIT1	Up	RI
2745	0.00132626	0.00340355	0.242	5.68294	LMF2	Up	RI
2760	0	0	0.117	Inf	CERS2	Up	RI
2767	7.20447e-07	2.65053e-06	0.24	12.8408	COQ10A	Up	RI
2786	2.16301e-07	8.41986e-07	0.33	13.9875	CPSF7	Up	RI
2790	2.00007e-12	1.1367e-11	0.32	25.2003	CPSF7	Up	RI
2792	2.55653e-05	8.01126e-05	0.168	9.43208	FLAD1	Up	RI
2802	0	0	0.116	Inf	PSMB4	Up	RI
2804	5.49584e-05	0.000165993	0.269	8.70356	RMND5B	Up	RI
2805	3.80572e-05	0.000117259	0.277	9.05112	RMND5B	Up	RI
2809	0.000142776	0.000408801	0.169	7.80228	RBM8A	Up	RI
2817	0.00516589	0.0122734	0.25	4.40032	ADCK3	Up	RI
2831	0.000281665	0.000776521	0.188	7.16069	POR	Up	RI
2837	0	0	-0.285	Inf	PTCD3	Down	RI
2838	0	0	0.285	Inf	PTCD3	Up	RI
2842	0	0	0.204	Inf	KDM3A	Up	RI
2843	0	0	0.26	Inf	KDM3A	Up	RI
2844	0	0	0.324	Inf	KDM3A	Up	RI
2851	0.0225175	0.0485962	0.2	3.02421	TMEM94	Up	RI
2854	1.00336e-09	4.77229e-09	0.212	19.1604	ZFAND1	Up	RI
2861	5.07248e-10	2.47757e-09	0.156	19.816	GNLY	Up	RI
2863	1.11022e-16	8.36767e-16	0.138	34.717	PSMA1	Up	RI
2867	1.49934e-08	6.4095e-08	0.325	16.5629	CPSF3L	Up	RI
2868	2.32674e-05	7.33037e-05	0.202	9.5209	CPSF3L	Up	RI
2870	2.08327e-06	7.3477e-06	0.165	11.8211	CPSF3L	Up	RI
2871	2.22045e-16	1.65823e-15	0.243	34.033	CPSF3L	Up	RI
2872	0.000306322	0.000842129	0.167	7.07958	CPSF3L	Up	RI
2891	5.21805e-14	3.26895e-13	0.231	28.7491	PRMT2	Up	RI
2920	0	0	0.22	Inf	LRMP	Up	RI
2926	0	0	0.187	Inf	CLK4	Up	RI
2928	3.99943e-06	1.374e-05	0.29	11.1952	POLM	Up	RI
2931	0.00255662	0.00631932	0.121	5.06414	POLM	Up	RI
2933	0	0	0.135	Inf	PRKCQ-AS1	Up	RI
2935	3.12581e-06	1.08475e-05	0.129	11.4316	RNF167	Up	RI
2940	2.17292e-07	8.44852e-07	0.269	13.9841	CRELD1	Up	RI
2943	0.00122948	0.00316844	0.121	5.75452	VPS13B	Up	RI
2954	0.00273538	0.00672047	0.188	5.0026	FCHSD1	Up	RI
2976	5.25323e-10	2.5633e-09	0.191	19.782	UQCRQ	Up	RI
2991	8.45213e-05	0.000247798	0.252	8.3029	NUBP2	Up	RI
2997	3.79475e-10	1.86464e-09	0.212	20.1002	ACP6	Up	RI
3004	0	0	0.348	Inf	CD37	Up	RI
3005	0	0	0.214	Inf	CD37	Up	RI
3006	3.73332e-05	0.000115173	0.178	9.06907	CD37	Up	RI
3014	1.01405e-06	3.67714e-06	0.169	12.5134	LTC4S	Up	RI
3016	2.45359e-14	1.58577e-13	0.206	29.4725	USP16	Up	RI
3019	9.88138e-07	3.5885e-06	0.18	12.5378	MIIP	Up	RI
3021	1.22125e-15	8.65829e-15	0.301	32.3803	CC2D1B	Up	RI
3022	7.96006e-10	3.81943e-09	0.333	19.3832	CC2D1B	Up	RI
3023	0.00942596	0.0215885	0.104	3.8356	CC2D1B	Up	RI
3027	4.41505e-06	1.50832e-05	-0.128	11.1019	C6orf25	Down	RI
3035	3.07976e-13	1.81999e-12	0.16	27.0322	RBM5	Up	RI
3036	0.00391468	0.00942409	0.244	4.66449	CRTC2	Up	RI
3039	0	0	0.176	Inf	PARP9	Up	RI
3046	1.10671e-07	4.40435e-07	0.169	14.6355	ACAA1	Up	RI
3048	2.37746e-08	9.92091e-08	0.154	16.126	ACAA1	Up	RI
3051	1.20276e-10	6.15063e-10	0.229	21.2093	OXA1L	Up	RI
3054	7.06242e-07	2.60141e-06	0.314	12.8595	PLK3	Up	RI
3055	2.66365e-12	1.50858e-11	0.372	24.9173	PLK3	Up	RI
3056	8.37612e-06	2.78012e-05	0.247	10.4904	PLK3	Up	RI
3063	7.02921e-08	2.85303e-07	0.163	15.0697	METTL17	Up	RI
3064	7.44884e-05	0.000220119	0.224	8.42134	METTL17	Up	RI
3074	7.66215e-08	3.0971e-07	0.322	14.9876	DDX51	Up	RI
3075	0.00124637	0.00320692	0.207	5.74245	DDX51	Up	RI
3079	3.45216e-11	1.82834e-10	0.175	22.4224	CIAO1	Up	RI
3098	8.60201e-13	5.02279e-12	-0.155	26.017	TYMP	Down	RI
3105	0	0	0.133	Inf	DBNL	Up	RI
3106	0	0	0.209	Inf	DBNL	Up	RI
3111	2.11126e-05	6.69455e-05	0.295	9.61163	SYVN1	Up	RI
3112	0.000884769	0.00230926	0.3	6.07083	SYVN1	Up	RI
3115	0.000139138	0.000399552	0.313	7.82517	SYVN1	Up	RI
3119	0.0028688	0.00703064	0.112	4.95748	RPL3	Up	RI
3126	3.45834e-13	2.03635e-12	0.12	26.9199	CAPN2	Up	RI
3129	0	0	0.138	Inf	VIM	Up	RI
3137	0	0	-0.19	Inf	SMYD2	Down	RI
3138	2.22045e-16	1.65823e-15	0.272	34.033	SMYD2	Up	RI
3150	0	0	0.146	Inf	BTN3A3	Up	RI
3169	0	0	0.263	Inf	GCA	Up	RI
3171	1.11022e-15	7.88258e-15	0.212	32.4741	ITGB1BP1	Up	RI
3182	0.00724377	0.0169148	0.156	4.07957	ZNF692	Up	RI
3183	0	0	0.358	Inf	FXYD5	Up	RI
3200	0	0	0.126	Inf	OS9	Up	RI
3201	3.56257e-07	1.35085e-06	0.198	13.5148	OS9	Up	RI
3202	8.88178e-16	6.36138e-15	0.249	32.6885	OS9	Up	RI
3203	2.38583e-10	1.18302e-09	0.181	20.5552	OS9	Up	RI
3206	2.22045e-16	1.65823e-15	0.358	34.033	CCAR2	Up	RI
3211	0.0015727	0.00400033	0.233	5.52138	MOV10	Up	RI
3214	0.00190383	0.0047953	0.275	5.34012	MOV10	Up	RI
3221	0	0	0.105	Inf	PRPF4B	Up	RI
3225	0	0	0.227	Inf	MICU2	Up	RI
3237	0.000450085	0.00121754	0.153	6.71092	DXO	Up	RI
3265	0.00821256	0.0189869	0.256	3.964	P3H1	Up	RI
3266	1.26445e-06	4.55145e-06	0.133	12.3001	P3H1	Up	RI
3271	0	0	0.221	Inf	HK1	Up	RI
3312	7.60916e-06	2.53932e-05	0.151	10.581	ABHD17A	Up	RI
3315	4.94538e-06	1.6778e-05	0.237	10.9954	MUTYH	Up	RI
3324	1.88738e-15	1.31713e-14	0.174	31.9607	TNFRSF14	Up	RI
3333	1.2926e-11	7.04388e-11	0.242	23.3763	KDM5C	Up	RI
3334	4.52453e-06	1.5425e-05	0.165	11.0795	SNHG12	Up	RI
3336	0	0	0.274	Inf	SNHG12	Up	RI
3339	0.000525667	0.00141186	0.153	6.56284	PADI2	Up	RI
3340	1.08713e-09	5.15569e-09	0.313	19.0832	VILL	Up	RI
3348	0	0	0.156	Inf	CIRBP	Up	RI
3349	0	0	0.112	Inf	CIRBP	Up	RI
3351	2.04176e-06	7.21166e-06	0.281	11.8398	CIRBP	Up	RI
3352	0	0	0.201	Inf	CIRBP	Up	RI
3354	4.54954e-11	2.38887e-10	0.185	22.155	CIRBP	Up	RI
3366	0	0	0.237	Inf	MAF1	Up	RI
3367	0	0	0.307	Inf	TTC19	Up	RI
3378	9.14311e-06	3.02214e-05	0.216	10.407	WRAP73	Up	RI
3388	1.40683e-06	5.03436e-06	0.235	12.1992	AMT	Up	RI
3389	1.90476e-08	8.04432e-08	0.192	16.3357	AMT	Up	RI
3391	4.91125e-08	2.01678e-07	0.103	15.4166	TNFRSF10B	Up	RI
3392	1.21663e-10	6.2151e-10	0.155	21.1989	DENND4B	Up	RI
3394	3.09266e-11	1.64149e-10	0.369	22.5302	DENND4B	Up	RI
3395	5.40687e-05	0.000163407	0.328	8.71927	SLC12A4	Up	RI
3399	1.64367e-06	5.85624e-06	0.193	12.048	MTMR11	Up	RI
3403	0	0	0.406	Inf	PTPN18	Up	RI
3407	2.04806e-05	6.50255e-05	0.215	9.64073	SLC2A6	Up	RI
3413	2.03011e-07	7.9437e-07	0.27	14.0457	FAM160B2	Up	RI
3418	6.16552e-10	2.99058e-09	0.239	19.6278	ZBP1	Up	RI
3426	0.00163537	0.00414467	0.295	5.48593	MBD6	Up	RI
3427	0	0	0.241	Inf	RBM25	Up	RI
3428	0	0	0.32	Inf	RBM25	Up	RI
3430	0	0	0.207	Inf	SRSF4	Up	RI
3436	0.0149899	0.0334557	0.12	3.39753	VPS52	Up	RI
3440	1.7035e-05	5.45809e-05	0.102	9.81583	MITD1	Up	RI
3447	0	0	0.171	Inf	GRSF1	Up	RI
3479	3.94085e-10	1.93255e-09	0.128	20.0644	ELOVL1	Up	RI
3482	1.11022e-16	8.36767e-16	0.128	34.717	PREX1	Up	RI
3483	1.52448e-08	6.50561e-08	0.147	16.548	SYTL1	Up	RI
3486	0.000112569	0.000326125	0.126	8.02823	STAT2	Up	RI
3487	2.20019e-08	9.21259e-08	0.119	16.2001	STAT2	Up	RI
3505	0	0	0.341	Inf	PNISR	Up	RI
3508	0	0	0.171	Inf	CD55	Up	RI
3517	0	0	-0.104	Inf	P4HTM	Down	RI
3524	1.47298e-08	6.30229e-08	0.176	16.5798	TMX2	Up	RI
3532	2.1903e-07	8.49588e-07	-0.173	13.9785	ARHGAP33	Down	RI
3533	0	0	0.117	Inf	WAC	Up	RI
3534	0	0	0.212	Inf	WAC	Up	RI
3541	5.3989e-06	1.82534e-05	0.288	10.9112	TMEM234	Up	RI
3544	1.8241e-13	1.10052e-12	0.322	27.5352	LDLRAP1	Up	RI
3553	8.18992e-10	3.92587e-09	0.11	19.3557	VDAC2	Up	RI
3573	1.66734e-06	5.93625e-06	-0.137	12.0344	TNFRSF25	Down	RI
3575	3.72983e-06	1.28498e-05	0.295	11.2622	LRRC41	Up	RI
3576	0	0	0.109	Inf	PINK1	Up	RI
3585	0.0136428	0.0306104	0.194	3.48641	RAB4B	Up	RI
3586	2.10942e-15	1.46375e-14	0.23	31.8552	AHSA2	Up	RI
3600	0	0	0.182	Inf	RAB24	Up	RI
3602	1.37528e-06	4.92869e-06	0.105	12.2204	RAB24	Up	RI
3607	7.12542e-06	2.38439e-05	0.173	10.644	GGA2	Up	RI
3619	0	0	0.12	Inf	TRMT112	Up	RI
3620	0	0	0.183	Inf	SRSF7	Up	RI
3623	4.80605e-06	1.63392e-05	0.263	11.0219	CXXC1	Up	RI
3640	1.13851e-05	3.7159e-05	0.209	10.2003	ARID5A	Up	RI
3644	5.1498e-05	0.000156216	0.283	8.76427	CCDC28B	Up	RI
3648	2.31169e-09	1.06538e-08	0.109	18.3573	HAX1	Up	RI
3650	7.47765e-06	2.49884e-05	0.131	10.5971	HAX1	Up	RI
3652	0.00165821	0.00419606	0.229	5.47361	PRRC2A	Up	RI
3656	1.04252e-10	5.37048e-10	0.238	21.3449	CLK3	Up	RI
3657	8.62209e-06	2.85596e-05	0.129	10.4635	CLK3	Up	RI
3662	0	0	-0.301	Inf	PPIA	Down	RI
3663	1.16271e-06	4.19759e-06	0.235	12.381	E4F1	Up	RI
3664	9.04488e-06	2.99196e-05	0.186	10.417	MPV17	Up	RI
3666	0	0	-0.217	Inf	RPS6KB2	Down	RI
3667	0	0	0.238	Inf	RPS6KB2	Up	RI
3676	4.74122e-05	0.000144448	0.245	8.84259	ABCC10	Up	RI
3683	0.000510816	0.00137348	0.279	6.59041	CD72	Up	RI
3685	1.27446e-10	6.50374e-10	0.164	21.1535	NR2C1	Up	RI
3689	0	0	0.237	Inf	TMC6	Up	RI
3690	0	0	0.218	Inf	TMC6	Up	RI
3693	1.78623e-05	5.70082e-05	0.306	9.77232	DDB2	Up	RI
3695	2.06501e-14	1.33993e-13	0.135	29.641	CSNK1G2	Up	RI
3700	0	0	0.17	Inf	APEH	Up	RI
3701	0	0	0.252	Inf	PPP1CA	Up	RI
3707	1.00305e-05	3.29795e-05	0.257	10.3196	RNPEPL1	Up	RI
3711	0	0	0.117	Inf	ATP6V0B	Up	RI
3726	1.11022e-16	8.36767e-16	0.286	34.717	EXOSC2	Up	RI
3732	3.73786e-05	0.000115241	0.312	9.06849	SAT2	Up	RI
3733	6.72217e-08	2.73748e-07	0.324	15.1111	SAT2	Up	RI
3734	0.00023359	0.000649096	0.187	7.33993	SAT2	Up	RI
3738	0	0	0.138	Inf	EIF6	Up	RI
3746	0.00146159	0.00373517	0.213	5.58996	FAHD2A	Up	RI
3752	0.00617103	0.0145416	0.107	4.23075	BCL2L11	Up	RI
3755	3.40602e-05	0.000105475	0.349	9.15704	MRPL2	Up	RI
3757	0.0100488	0.0229362	0.239	3.77504	WDFY4	Up	RI
3765	0	0	0.118	Inf	NCL	Up	RI
3769	0	0	0.245	Inf	RGS2	Up	RI
3774	4.61432e-05	0.000140932	0.159	8.86723	TIMM21	Up	RI
3782	4.94242e-06	1.6778e-05	0.284	10.9954	HDAC3	Up	RI
3797	0.000217836	0.000608078	0.113	7.40521	ITSN2	Up	RI
3800	8.38522e-07	3.04968e-06	0.203	12.7005	MCM7	Up	RI
3801	0.000464722	0.00125644	0.239	6.67947	MCM7	Up	RI
3803	0	0	0.27	Inf	OST4	Up	RI
3815	0	0	0.305	Inf	MFF	Up	RI
3823	6.88013e-07	2.54e-06	0.186	12.8833	C1orf228	Up	RI
3832	0.000660283	0.00175134	0.202	6.34737	STARD3	Up	RI
3837	0.0166603	0.0368483	0.103	3.30095	ATAT1	Up	RI
3839	7.48751e-07	2.7415e-06	0.18	12.807	NPRL2	Up	RI
3840	5.06884e-09	2.2493e-08	0.326	17.6101	NPRL2	Up	RI
3841	2.81469e-10	1.38864e-09	0.26	20.3949	NPRL2	Up	RI
3843	2.05351e-10	1.02341e-09	0.221	20.7001	NPRL2	Up	RI
3847	0.000174123	0.000492226	0.212	7.61657	NPRL2	Up	RI
3877	5.55112e-16	4.05289e-15	0.2	33.1393	FMNL1	Up	RI
3880	5.88418e-15	3.94345e-14	0.309	30.8641	NKG7	Up	RI
3888	0	0	-0.223	Inf	UBE2D3	Down	RI
3890	0	0	0.103	Inf	UBXN1	Up	RI
3891	0	0	0.212	Inf	UBXN1	Up	RI
3894	6.20792e-12	3.44034e-11	0.121	24.0929	UBXN1	Up	RI
3896	0	0	0.177	Inf	UBXN1	Up	RI
3900	6.42819e-14	4.00658e-13	0.214	28.5457	MARS	Up	RI
3903	0	0	0.306	Inf	MARS	Up	RI
3905	0	0	0.249	Inf	MARS	Up	RI
3906	0.000124113	0.000357875	0.115	7.93533	TRMT1	Up	RI
3910	7.56915e-05	0.000223381	0.236	8.40663	PLCD1	Up	RI
3912	0.0109269	0.0247943	0.138	3.69714	PLCD1	Up	RI
3934	0	0	0.107	Inf	RBM39	Up	RI
3935	1.11022e-16	8.36767e-16	0.245	34.717	RBM39	Up	RI
3958	0.000828179	0.00216849	0.243	6.13372	DHRS1	Up	RI
3959	0.00887403	0.0204007	0.179	3.89219	DHRS1	Up	RI
3966	5.27882e-06	1.78598e-05	0.21	10.933	DCTN1	Up	RI
3969	9.36934e-07	3.40507e-06	0.128	12.5902	WBP1	Up	RI
3973	1.10728e-10	5.68614e-10	0.353	21.2878	TTC31	Up	RI
3981	1.76734e-11	9.53547e-11	0.251	23.0734	HTRA2	Up	RI
3984	1.5088e-10	7.62021e-10	0.199	20.995	SSFA2	Up	RI
3987	0.00140504	0.00359629	0.283	5.62785	RNF44	Up	RI
3988	5.81815e-11	3.03547e-10	0.111	21.9155	QKI	Up	RI
3990	0.0041964	0.0100825	0.229	4.59696	STX18	Up	RI
4001	0	0	0.356	Inf	MAT2A	Up	RI
4004	0.0148991	0.0332684	0.284	3.40315	TMEM150A	Up	RI
4020	2.23315e-07	8.65523e-07	0.174	13.9599	ORC2	Up	RI
4021	1.13061e-08	4.87576e-08	0.181	16.8364	NR2C2	Up	RI
4025	2.81997e-14	1.81062e-13	0.315	29.3399	REV1	Up	RI
4026	0	0	0.119	Inf	ARAP1	Up	RI
4027	0	0	0.108	Inf	ARAP1	Up	RI
4028	5.29032e-12	2.94515e-11	0.125	24.2483	ARAP1	Up	RI
4029	0	0	0.324	Inf	ARAP1	Up	RI
4030	3.37495e-05	0.000104645	0.186	9.16494	TMC8	Up	RI
4031	6.69799e-10	3.23285e-09	0.282	19.5499	TMC8	Up	RI
4036	3.5292e-07	1.34027e-06	0.134	13.5226	NDUFV1	Up	RI
4038	4.91313e-09	2.18218e-08	0.308	17.6404	EML3	Up	RI
4045	0	0	0.433	Inf	ZYX	Up	RI
4053	6.3533e-05	0.000190482	0.122	8.56595	TBC1D20	Up	RI
4054	1.11022e-15	7.88258e-15	0.235	32.4741	2024-03-06	Up	RI
4055	5.81069e-09	2.55994e-08	0.227	17.4807	TMEM120A	Up	RI
4061	7.77156e-16	5.59073e-15	-0.159	32.8177	NKTR	Down	RI
4065	1.11022e-16	8.36767e-16	0.288	34.717	GNL3	Up	RI
4086	5.3914e-07	2.01468e-06	0.117	13.115	RPS27A	Up	RI
4095	2.18714e-13	1.30828e-12	0.133	27.3623	LIMS2	Up	RI
4105	8.94158e-05	0.000261209	0.232	8.25019	DVL3	Up	RI
4107	0.00340536	0.00828756	0.106	4.793	IMP4	Up	RI
4108	2.12476e-06	7.48325e-06	0.187	11.8028	IMP4	Up	RI
4110	0.000481651	0.00129863	0.165	6.64645	IMP4	Up	RI
4115	2.05147e-07	8.01446e-07	0.175	14.0368	PNKP	Up	RI
4125	1.86916e-10	9.36302e-10	0.331	20.7891	ACAD9	Up	RI
4132	1.28319e-08	5.51919e-08	0.24	16.7124	UBXN4	Up	RI
4133	0	0	0.348	Inf	RFWD2	Up	RI
4142	0	0	0.255	Inf	ABTB1	Up	RI
4144	1.11022e-16	8.36767e-16	0.172	34.717	ABTB1	Up	RI
4145	9.40238e-06	3.10184e-05	0.11	10.3809	ABTB1	Up	RI
4148	2.32037e-14	1.50165e-13	0.394	29.527	PREB	Up	RI
4149	2.50387e-11	1.34207e-10	0.278	22.7316	PREB	Up	RI
4151	1.62956e-08	6.92989e-08	0.212	16.4848	DPP7	Up	RI
4164	2.63937e-06	9.2359e-06	-0.103	11.5924	PLAGL1	Down	RI
4166	2.32592e-13	1.38959e-12	0.362	27.302	GPAA1	Up	RI
4189	5.10099e-09	2.25743e-08	0.142	17.6065	ARL6IP4	Up	RI
4190	0	0	0.199	Inf	ARL6IP4	Up	RI
4191	4.01442e-07	1.51398e-06	0.152	13.4008	ARL6IP4	Up	RI
4193	2.73877e-06	9.54965e-06	0.109	11.559	NEIL1	Up	RI
4194	1.68537e-08	7.14862e-08	0.164	16.4538	TSPAN32	Up	RI
4202	1.44329e-15	1.01444e-14	-0.127	32.2219	FTH1	Down	RI
4232	1.3666e-05	4.43083e-05	0.231	10.0243	AUP1	Up	RI
4234	3.67198e-09	1.65478e-08	0.184	17.917	AUP1	Up	RI
4251	0.0121025	0.0273028	0.233	3.60076	ECI2	Up	RI
4257	0	0	0.125	Inf	CSF3R	Up	RI
4260	0	0	0.132	Inf	CSF3R	Up	RI
4262	1.02858e-09	4.88752e-09	0.299	19.1366	ARHGDIA	Up	RI
4267	8.91698e-12	4.89186e-11	0.219	23.7409	HNRNPH1	Up	RI
4268	1.62383e-08	6.91149e-08	0.116	16.4875	HNRNPH1	Up	RI
4269	0.000136108	0.000391539	0.13	7.84542	HNRNPH1	Up	RI
4272	5.05473e-06	1.71371e-05	0.16	10.9743	HNRNPH1	Up	RI
4273	0.000140255	0.000402524	0.157	7.81776	HNRNPH1	Up	RI
4278	0.00104516	0.00270198	0.157	5.91377	TAZ	Up	RI
4279	0	0	0.387	Inf	TCF7	Up	RI
4289	0	0	-0.127	Inf	TAF1D	Down	RI
4290	0	0	0.359	Inf	TAF1D	Up	RI
4291	1.11022e-15	7.88258e-15	0.36	32.4741	DHPS	Up	RI
4301	0	0	0.149	Inf	SLC11A1	Up	RI
4302	0	0	0.5	Inf	SLC11A1	Up	RI
4303	0	0	0.182	Inf	SLC11A1	Up	RI
4325	0.000978011	0.00253775	0.109	5.97648	PPP2R3B	Up	RI
4328	3.74666e-06	1.28987e-05	0.158	11.2584	ATG16L1	Up	RI
4332	2.29564e-10	1.14176e-09	0.169	20.5907	CDK5RAP3	Up	RI
4335	3.15637e-06	1.0928e-05	0.12	11.4242	CDK5RAP3	Up	RI
4340	2.44249e-15	1.68295e-14	0.136	31.7156	CDK5RAP3	Up	RI
4353	2.5413e-13	1.51458e-12	0.243	27.2159	NDUFA10	Up	RI
4371	0.0180489	0.0395799	0.125	3.22943	HAGHL	Up	RI
4382	1.11022e-16	8.36767e-16	0.301	34.717	RSRC2	Up	RI
4391	8.88178e-16	6.36138e-15	0.183	32.6885	KRIT1	Up	RI
4398	0	0	0.113	Inf	PTPN6	Up	RI
4411	6.30621e-05	0.000189302	0.266	8.57217	GORASP1	Up	RI
4413	0.000400887	0.00108927	0.279	6.82225	GORASP1	Up	RI
4427	0.000308288	0.000847058	0.298	7.07374	ADGRG5	Up	RI
4430	2.7954e-05	8.72272e-05	0.12	9.34699	SGK1	Up	RI
4450	0.00203448	0.00510338	0.102	5.27785	RASAL3	Up	RI
4451	1.30526e-08	5.60426e-08	0.187	16.6972	RASAL3	Up	RI
4453	0.00018233	0.000513944	0.181	7.5734	RASAL3	Up	RI
4460	0	0	0.266	Inf	HLA-F	Up	RI
4462	6.46406e-05	0.000193566	0.157	8.54989	SCML4	Up	RI
4465	1.11022e-16	8.36767e-16	0.252	34.717	METTL3	Up	RI
4475	0	0	0.317	Inf	SFT2D1	Up	RI
4488	0.00361013	0.00872952	0.212	4.74104	GET4	Up	RI
4492	0.0132889	0.0298908	0.178	3.5102	EIF3B	Up	RI
4493	0.00308071	0.00753114	0.131	4.88871	EIF3B	Up	RI
4494	9.99297e-05	0.000290883	0.266	8.14259	BRAT1	Up	RI
4495	1.771e-07	6.94647e-07	0.224	14.1799	BRAT1	Up	RI
4496	3.92902e-11	2.06971e-10	0.275	22.2984	BRAT1	Up	RI
4498	1.3525e-08	5.80202e-08	0.184	16.6625	BRAT1	Up	RI
4501	0.00031035	0.000852246	0.206	7.06764	AP5Z1	Up	RI
4510	4.184e-07	1.57672e-06	0.11	13.3602	ARHGAP4	Up	RI
4515	5.3763e-08	2.20406e-07	0.113	15.3278	TTLL3	Up	RI
4542	2.45204e-07	9.429e-07	0.136	13.8743	STX10	Up	RI
4549	6.33718e-07	2.35018e-06	0.147	12.961	HERPUD2	Up	RI
4550	0	0	0.102	Inf	2024-09-07	Up	RI
4566	0.000348358	0.000950756	0.274	6.95825	ZMIZ2	Up	RI
4567	0	0	0.143	Inf	MYO1G	Up	RI
4568	0	0	0.148	Inf	MYO1G	Up	RI
4569	0	0	0.132	Inf	MYO1G	Up	RI
4570	0	0	0.139	Inf	MYO1G	Up	RI
4573	0	0	0.201	Inf	MAP3K1	Up	RI
4582	3.66374e-15	2.49633e-14	0.322	31.3214	FAM98C	Up	RI
4591	4.10502e-05	0.000126164	0.181	8.97793	CARD9	Up	RI
4593	5.54397e-07	2.06539e-06	0.275	13.0902	CARD9	Up	RI
4596	3.80178e-07	1.43711e-06	0.137	13.4529	FCRL3	Up	RI
4608	0.000405053	0.00109997	0.184	6.81247	NSUN5	Up	RI
4610	0.0169891	0.0375415	0.214	3.28231	NSUN5	Up	RI
4614	3.20964e-09	1.4627e-08	0.158	18.0404	WBSCR22	Up	RI
4616	0.009833	0.0224787	0.114	3.79519	ABHD11	Up	RI
4617	1.54008e-06	5.49915e-06	0.122	12.1109	NSUN5P1	Up	RI
4625	1.80966e-14	1.18207e-13	0.159	29.7663	GSAP	Up	RI
4635	0.021821	0.0471761	0.297	3.05387	LPCAT4	Up	RI
4656	6.21725e-15	4.14399e-14	0.309	30.8145	PILRB	Up	RI
4657	0	0	0.113	Inf	PILRB	Up	RI
4658	1.54159e-10	7.77778e-10	0.287	20.9746	PPP1R35	Up	RI
4659	0.000362987	0.00099013	0.156	6.91767	ILKAP	Up	RI
4660	6.37435e-12	3.52858e-11	0.388	24.0675	ILKAP	Up	RI
4661	9.14848e-06	3.02214e-05	0.142	10.407	LRCH4	Up	RI
4662	2.40753e-06	8.44878e-06	0.175	11.6815	LRCH4	Up	RI
4664	0	0	0.218	Inf	GNB2	Up	RI
4669	4.18661e-08	1.725e-07	0.266	15.5729	AP3D1	Up	RI
4682	0	0	-0.248	Inf	HEXDC	Down	RI
4692	0	0	0.361	Inf	EIF2B5	Up	RI
4693	0.00570937	0.0134991	0.135	4.30513	EIF2B5	Up	RI
4697	0.00569397	0.0134692	0.106	4.30735	CD22	Up	RI
4704	8.61354e-08	3.46167e-07	0.395	14.8763	CNOT3	Up	RI
4729	3.18634e-14	2.03519e-13	0.231	29.223	CARS2	Up	RI
4730	1.74383e-09	8.10534e-09	0.161	18.6307	CARS2	Up	RI
4740	2.65343e-14	1.71042e-13	0.258	29.3969	ARF5	Up	RI
4753	1.07854e-05	3.53428e-05	0.113	10.2504	ECH1	Up	RI
4754	0	0	0.302	Inf	MED13L	Up	RI
4755	0.000142627	0.000408614	0.203	7.80274	IRF5	Up	RI
4756	0.000208819	0.000583907	0.159	7.44577	IRF5	Up	RI
4760	0.000100769	0.000293151	0.149	8.13482	ADAMTS10	Up	RI
4773	0	0	0.102	Inf	GSTK1	Up	RI
4774	2.22045e-15	1.53861e-14	0.142	31.8053	GSTK1	Up	RI
4777	0.0151083	0.033674	0.318	3.39103	HCFC1R1	Up	RI
4791	0	0	0.364	Inf	ACTB	Up	RI
4796	0.00264861	0.00653023	0.205	5.03131	ABCB8	Up	RI
4798	1.89348e-05	6.0235e-05	0.26	9.71726	FASTK	Up	RI
4799	0.0028014	0.00687233	0.181	4.98025	FASTK	Up	RI
4802	8.79308e-09	3.83591e-08	0.277	17.0763	FASTK	Up	RI
4803	3.19381e-06	1.10498e-05	0.233	11.4131	FASTK	Up	RI
4814	0	0	0.233	Inf	GAS5	Up	RI
4815	0.000858556	0.00224324	0.133	6.09984	GAS5	Up	RI
4817	0.000446891	0.00120957	0.13	6.71749	GAS5	Up	RI
4819	1.30497e-10	6.65248e-10	0.187	21.1309	GAS5	Up	RI
4820	0	0	0.304	Inf	GAS5	Up	RI
4821	1.82009e-06	6.45197e-06	0.171	11.9511	GAS5	Up	RI
4822	0	0	0.285	Inf	GAS5	Up	RI
4823	0	0	0.339	Inf	GAS5	Up	RI
4825	0	0	0.199	Inf	C9orf72	Up	RI
4836	0	0	0.188	Inf	TOX4	Up	RI
4838	1.63124e-09	7.61814e-09	0.317	18.6927	COMMD7	Up	RI
4846	0	0	0.24	Inf	RPL31	Up	RI
4852	7.37623e-05	0.000218213	0.342	8.43004	SPRYD3	Up	RI
4858	2.58881e-07	9.93155e-07	0.244	13.8224	FAM219B	Up	RI
4866	0	0	0.189	Inf	CFP	Up	RI
4887	0.00154939	0.00394515	0.175	5.53527	OTUD5	Up	RI
4888	7.38202e-07	2.70895e-06	0.231	12.8189	MUS81	Up	RI
4916	1.98166e-09	9.18465e-09	0.193	18.5057	MAGED2	Up	RI
4920	1.57792e-08	6.72193e-08	0.362	16.5153	PGAP2	Up	RI
4926	0.00459042	0.0109657	0.109	4.51298	MAEA	Up	RI
4956	0.000258037	0.00071379	0.157	7.24492	MFSD10	Up	RI
4957	5.45739e-07	2.03624e-06	0.266	13.1044	MFSD10	Up	RI
4958	5.66214e-15	3.79984e-14	0.25	30.9012	DPM2	Up	RI
4963	0	0	0.256	Inf	LIMD2	Up	RI
4982	0	0	0.129	Inf	ACADVL	Up	RI
4984	0.000226069	0.000628911	0.113	7.37152	ACADVL	Up	RI
4985	0	0	0.149	Inf	ACADVL	Up	RI
4988	4.03011e-14	2.55414e-13	0.208	28.9959	ACADVL	Up	RI
4992	0	0	0.248	Inf	TRAF3IP3	Up	RI
4997	2.57563e-09	1.18146e-08	0.15	18.2539	VIMP	Up	RI
5004	0.000624357	0.00166054	0.219	6.40061	ATG4D	Up	RI
5005	0.0114151	0.0258184	0.142	3.65667	ATG4D	Up	RI
5006	4.62356e-05	0.000141127	0.293	8.86585	WDR81	Up	RI
5007	0.00367025	0.00886179	0.162	4.72601	CCDC159	Up	RI
5011	2.14188e-07	8.34771e-07	0.254	13.9961	SIGMAR1	Up	RI
5022	0	0	0.37	Inf	NSMAF	Up	RI
5027	1.98686e-08	8.36222e-08	0.239	16.297	CEP95	Up	RI
5050	4.50518e-07	1.68996e-06	0.318	13.2908	NAA10	Up	RI
5053	0.00647794	0.0152135	0.202	4.18557	EMD	Up	RI
5055	8.21082e-08	3.30524e-07	0.135	14.9226	FAM3A	Up	RI
5067	0.000599335	0.00159833	0.138	6.43879	DDX55	Up	RI
5069	3.02799e-08	1.25606e-07	0.227	15.8901	DDX55	Up	RI
5077	0	0	-0.274	Inf	HMGN1	Down	RI
5086	0.00223874	0.00557296	0.116	5.18983	EXOSC8	Up	RI
5093	3.91025e-10	1.91947e-09	0.228	20.0712	YIPF3	Up	RI
5099	0.000144128	0.000412192	0.106	7.79402	TMEM91	Up	RI
5109	0.000594778	0.00158705	0.188	6.44588	REC8	Up	RI
5110	8.00643e-06	2.66283e-05	0.373	10.5335	REC8	Up	RI
5111	1.14611e-05	3.73822e-05	0.256	10.1943	REC8	Up	RI
5112	2.43928e-07	9.38729e-07	0.305	13.8787	TMEM80	Up	RI
5113	0	0	0.237	Inf	PPP2R2A	Up	RI
5122	0.010939	0.0248104	0.14	3.69649	WRAP53	Up	RI
5129	1.39492e-10	7.09626e-10	0.161	21.0663	BAX	Up	RI
5141	0.0010101	0.00261409	0.224	5.94684	ENTHD2	Up	RI
5143	1.30669e-09	6.1612e-09	0.177	18.905	ILF3	Up	RI
5144	0	0	0.226	Inf	ILF3	Up	RI
5146	1.76114e-08	7.45062e-08	0.188	16.4124	COPS5	Up	RI
5151	0	0	0.528	Inf	CD3E	Up	RI
5162	0	0	-0.236	Inf	ARNTL	Down	RI
5165	1.65632e-09	7.72791e-09	0.162	18.6784	STUB1	Up	RI
5169	1.93177e-07	7.56493e-07	0.225	14.0946	DDX47	Up	RI
5177	0	0	0.126	Inf	CCNDBP1	Up	RI
5179	0	0	0.248	Inf	RPL30	Up	RI
5180	0	0	0.457	Inf	KLRD1	Up	RI
5182	1.86209e-10	9.33712e-10	0.172	20.7919	MED23	Up	RI
5186	0.0190506	0.041646	0.259	3.17855	PITPNM1	Up	RI
5187	2.53506e-06	8.88359e-06	0.211	11.6313	PITPNM1	Up	RI
5192	1.06412e-11	5.82469e-11	0.325	23.5663	HDAC7	Up	RI
5193	0.0172717	0.0380801	0.226	3.26806	HDAC7	Up	RI
5199	0	0	0.157	Inf	ATG16L2	Up	RI
5204	5.9952e-15	4.01236e-14	0.317	30.8468	MLKL	Up	RI
5205	5.71406e-09	2.51964e-08	0.144	17.4966	MLKL	Up	RI
5206	0	0	0.224	Inf	UNC93B1	Up	RI
5211	0.00073933	0.00194521	0.174	6.24239	BRMS1	Up	RI
5218	0	0	0.302	Inf	ZCCHC8	Up	RI
5224	0	0	0.122	Inf	GSDMD	Up	RI
5227	1.45936e-05	4.71906e-05	0.19	9.96131	GSDMD	Up	RI
5233	0.0147479	0.0329608	0.249	3.41244	HSF1	Up	RI
5238	0.000189524	0.0005333	0.125	7.53643	FBXL6	Up	RI
5240	1.49883e-10	7.57765e-10	0.268	21.0006	VPS28	Up	RI
5241	2.44249e-15	1.68295e-14	0.138	31.7156	VPS28	Up	RI
5242	8.04813e-11	4.17667e-10	0.205	21.5963	VPS28	Up	RI
5245	5.80063e-10	2.82197e-09	0.135	19.6858	VPS28	Up	RI
5246	1.77636e-15	1.24497e-14	0.11	32.0171	VPS28	Up	RI
5258	1.97853e-08	8.33431e-08	0.29	16.3003	ELMOD3	Up	RI
5275	1.83076e-13	1.10318e-12	0.254	27.5328	GALT	Up	RI
5277	1.9984e-15	1.39065e-14	0.281	31.9064	GALT	Up	RI
5281	0	0	0.298	Inf	GALT	Up	RI
5285	3.33067e-15	2.28209e-14	0.259	31.4111	GALT	Up	RI
5286	0	0	0.36	Inf	GALT	Up	RI
5287	8.22814e-11	4.26557e-10	0.202	21.5753	GALT	Up	RI
5301	0	0	0.297	Inf	HNRNPH3	Up	RI
5308	4.55191e-15	3.08862e-14	0.195	31.1085	ANAPC5	Up	RI
5310	0	0	0.29	Inf	ANAPC5	Up	RI
5319	1.26437e-08	5.443e-08	0.314	16.7264	RASGRP4	Up	RI
5320	4.44089e-16	3.25688e-15	0.375	33.358	RASGRP4	Up	RI
5322	2.09464e-08	8.78567e-08	0.188	16.2476	RASGRP4	Up	RI
5328	1.00237e-05	3.29794e-05	0.191	10.3196	SMARCD3	Up	RI
5332	0	0	0.143	Inf	UBQLN1	Up	RI
5334	3.12972e-13	1.84729e-12	0.29	27.0173	POP5	Up	RI
5336	3.53194e-07	1.34027e-06	0.287	13.5226	B4GALT3	Up	RI
5343	2.69779e-07	1.03254e-06	-0.102	13.7835	FGD3	Down	RI
5361	2.3241e-09	1.07009e-08	0.194	18.3529	NUMA1	Up	RI
5365	0	0	0.397	Inf	AKNA	Up	RI
5371	2.56303e-10	1.26703e-09	0.295	20.4866	NOL8	Up	RI
5375	0.0179132	0.0393176	0.166	3.23608	ZBTB17	Up	RI
5376	0	0	-0.27	Inf	RPS2	Down	RI
5389	0	0	-0.219	Inf	PTGES2	Down	RI
5404	3.59687e-05	0.000111104	0.233	9.10505	CSNK1D	Up	RI
5405	2.19003e-05	6.91746e-05	0.112	9.57888	POMT1	Up	RI
5410	3.66832e-09	1.65478e-08	0.191	17.917	GBGT1	Up	RI
5423	6.81345e-09	2.99364e-08	0.178	17.3242	MAMDC4	Up	RI
5424	0	0	0.263	Inf	FBXW5	Up	RI
5425	1.04271e-09	4.94982e-09	0.196	19.1239	FBXW5	Up	RI
5437	2.19428e-06	7.72256e-06	0.257	11.7714	DERL3	Up	RI
5448	1.66964e-09	7.78267e-09	0.218	18.6714	ARRDC1	Up	RI
5449	1.14353e-14	7.53991e-14	0.162	30.216	ARRDC1	Up	RI
5451	0.000243983	0.000676059	0.255	7.29923	DGCR8	Up	RI
5455	0	0	0.305	Inf	ATHL1	Up	RI
5459	4.44262e-06	1.51563e-05	0.198	11.0971	ANO9	Up	RI
5460	7.48619e-06	2.49999e-05	0.115	10.5966	ANO9	Up	RI
5462	0.000338866	0.000927431	0.204	6.98309	ANO9	Up	RI
5464	0.000144336	0.000412545	0.134	7.79316	ANO9	Up	RI
5472	0.0101284	0.0231001	0.101	3.76792	CD151	Up	RI
5474	1.00788e-07	4.0307e-07	0.161	14.7242	MOB2	Up	RI
5479	0.0171911	0.0379365	0.182	3.27184	LAT	Up	RI
5483	0.000843475	0.00220619	0.161	6.11649	CARS	Up	RI
5491	0	0	-0.171	Inf	TRIM22	Down	RI
5508	1.62909e-11	8.80893e-11	0.11	23.1527	ILK	Up	RI
5509	0	0	0.187	Inf	ILK	Up	RI
5517	0	0	0.195	Inf	EIF4G2	Up	RI
5518	0	0	0.131	Inf	EIF4G2	Up	RI
5520	0	0	0.152	Inf	EIF4G2	Up	RI
5543	0.0031359	0.00766222	0.144	4.87145	TSTA3	Up	RI
5550	0.000415055	0.00112589	0.207	6.78918	ARHGAP27	Up	RI
5551	0	0	0.143	Inf	ARHGAP27	Up	RI
5552	0	0	0.175	Inf	ARHGAP27	Up	RI
5554	8.4711e-09	3.70535e-08	0.275	17.1109	DCAF15	Up	RI
5564	4.17351e-05	0.000128028	0.224	8.96326	DGKZ	Up	RI
5566	0.000527155	0.00141354	0.144	6.56166	DGKZ	Up	RI
5572	1.15053e-06	4.15668e-06	0.149	12.3908	NDUFS3	Up	RI
5584	1.77854e-08	7.51773e-08	0.179	16.4034	SIRT7	Up	RI
5588	0.000376819	0.00102557	0.17	6.8825	SIRT7	Up	RI
5612	0	0	0.125	Inf	ANKRD13D	Up	RI
5614	0	0	-0.187	Inf	ANKRD13D	Down	RI
5617	1.53211e-14	1.00614e-13	0.254	29.9275	POLR2G	Up	RI
5619	0	0	0.335	Inf	SNHG1	Up	RI
5621	0	0	0.331	Inf	SNHG1	Up	RI
5628	2.27449e-09	1.0512e-08	0.306	18.3707	TRPT1	Up	RI
5629	0.000102869	0.000299084	0.202	8.11479	TRPT1	Up	RI
5632	3.08612e-09	1.40772e-08	0.19	18.0787	NUDT22	Up	RI
5636	2.34269e-05	7.37586e-05	0.222	9.51471	DNAJC4	Up	RI
5649	0.00158281	0.00402188	0.275	5.51601	MAP4K2	Up	RI
5650	1.48566e-05	4.80096e-05	0.27	9.94411	MAP4K2	Up	RI
5657	0.000376471	0.0010252	0.37	6.88287	ZFPL1	Up	RI
5660	7.68274e-14	4.75224e-13	0.12	28.375	VPS51	Up	RI
5662	0.0104824	0.0238519	0.22	3.73589	SCYL1	Up	RI
5668	0.0177929	0.039071	0.179	3.24238	CTSW	Up	RI
5670	0	0	-0.331	Inf	SART1	Down	RI
5674	1.0465e-12	6.08882e-12	0.371	25.8246	PSMD4	Up	RI
5678	0	0	0.236	Inf	NELFCD	Up	RI
5679	0	0	0.308	Inf	NELFCD	Up	RI
5681	0	0	0.247	Inf	NELFCD	Up	RI
5687	0.000895793	0.0023343	0.108	6.06004	CCS	Up	RI
5710	0	0	0.216	Inf	CREBZF	Up	RI
5715	2.06613e-08	8.68093e-08	0.105	16.2596	SPSB3	Up	RI
5717	1.86132e-07	7.29487e-07	0.119	14.1309	SPSB3	Up	RI
5722	0	0	0.414	Inf	LILRB3	Up	RI
5724	8.88178e-16	6.36138e-15	0.276	32.6885	CWC15	Up	RI
5725	0.00219951	0.00548925	0.243	5.20496	RRP8	Up	RI
5734	0.0110177	0.0249687	0.102	3.69013	NELFE	Up	RI
5749	0	0	0.199	Inf	JAML	Up	RI
5750	0	0	0.177	Inf	JAML	Up	RI
5753	1.98339e-10	9.89473e-10	0.247	20.7338	CCDC84	Up	RI
5756	0.00198709	0.0049973	0.342	5.29886	C2CD2L	Up	RI
5772	0	0	-0.122	Inf	TMEM218	Down	RI
5777	5.20517e-05	0.0001577	0.145	8.75482	ACAD8	Up	RI
5778	0.00269494	0.00663442	0.182	5.01548	MPDU1	Up	RI
5781	0.000174818	0.000493906	0.224	7.61317	MPDU1	Up	RI
5814	1.90873e-06	6.7564e-06	0.138	11.905	RASSF4	Up	RI
5827	0	0	0.37	Inf	USP15	Up	RI
5830	1.52156e-12	8.73872e-12	0.268	25.4633	TMEM55B	Up	RI
5832	1.6225e-09	7.58456e-09	0.236	18.6972	SEC24C	Up	RI
5835	0.00218492	0.00545563	0.28	5.21111	CLIC3	Up	RI
5836	0.0110191	0.0249687	0.293	3.69013	CLIC3	Up	RI
5848	0	0	0.21	Inf	SLC25A11	Up	RI
5849	3.67504e-09	1.65478e-08	0.311	17.917	RPP30	Up	RI
5855	5.81783e-07	2.16577e-06	0.318	13.0427	NME3	Up	RI
5858	0.00010807	0.00031346	0.186	8.06784	NME3	Up	RI
5867	2.39041e-07	9.21372e-07	0.178	13.8974	DDIT3	Up	RI
5875	1.27565e-13	7.81174e-13	0.298	27.878	TIAL1	Up	RI
5881	1.07581e-12	6.25193e-12	0.124	25.7981	CYP4F3	Up	RI
5883	0	0	0.318	Inf	ADAM8	Up	RI
5884	0.00630734	0.0148342	0.146	4.21082	MTG1	Up	RI
5898	2.56741e-11	1.37312e-10	0.22	22.7088	RAD52	Up	RI
5909	0	0	0.151	Inf	EIF3M	Up	RI
5916	4.31885e-09	1.92872e-08	0.206	17.7638	ING4	Up	RI
5917	3.67113e-09	1.65478e-08	0.234	17.917	ING4	Up	RI
5918	2.49915e-05	7.83823e-05	0.183	9.45391	ING4	Up	RI
5919	0	0	-0.114	Inf	ING4	Down	RI
5921	2.33219e-07	9.00346e-07	0.121	13.9205	MLF2	Up	RI
5924	0.00551772	0.0130712	0.167	4.33734	CD163	Up	RI
5925	3.50985e-09	1.59358e-08	0.182	17.9547	CD163	Up	RI
5937	0	0	0.151	Inf	CLEC12A	Up	RI
5938	0	0	0.29	Inf	CLEC12A	Up	RI
5940	0	0	0.114	Inf	CLEC7A	Up	RI
5945	0	0	0.249	Inf	KLRK1	Up	RI
5947	3.44169e-15	2.35158e-14	0.232	31.3811	KLRK1	Up	RI
5968	0	0	-0.218	Inf	ATP1A3	Down	RI
5973	0.0015025	0.00383571	0.153	5.5634	WDR74	Up	RI
5978	4.77396e-15	3.22588e-14	0.146	31.065	RABGGTB	Up	RI
5981	1.77636e-15	1.24497e-14	0.287	32.0171	GGNBP2	Up	RI
5995	1.68205e-09	7.83305e-09	0.293	18.6649	MCRS1	Up	RI
6006	1.71063e-12	9.76735e-12	0.224	25.352	PFDN5	Up	RI
6011	0	0	0.185	Inf	CALCOCO1	Up	RI
6015	0	0	0.128	Inf	ITGA5	Up	RI
6024	5.34256e-05	0.000161563	0.23	8.73062	SMARCC2	Up	RI
6025	5.09948e-09	2.25743e-08	0.256	17.6065	SMARCC2	Up	RI
6027	6.70678e-11	3.49166e-10	0.211	21.7755	PAN2	Up	RI
6031	3.33067e-16	2.46108e-15	0.22	33.6382	ARHGAP9	Up	RI
6032	0.000381059	0.00103654	0.118	6.87187	ARHGAP9	Up	RI
6033	0	0	0.251	Inf	ARHGAP9	Up	RI
6050	0	0	0.171	Inf	TCIRG1	Up	RI
6053	1.63203e-14	1.06889e-13	0.284	29.867	ZFC3H1	Up	RI
6060	0.000258767	0.000715407	0.236	7.24266	LUC7L	Up	RI
6076	0	0	0.132	Inf	LTA4H	Up	RI
6078	0	0	0.102	Inf	SLC25A3	Up	RI
6079	0	0	0.161	Inf	SLC25A3	Up	RI
6090	6.59472e-14	4.09475e-13	-0.152	28.5239	DDX39B	Down	RI
6097	0.0011874	0.00306484	0.189	5.78776	TPCN1	Up	RI
6098	0.015178	0.0338139	0.225	3.38688	TPCN1	Up	RI
6106	8.81938e-10	4.21524e-09	0.22	19.2846	P2RX4	Up	RI
6108	0.000411358	0.00111648	0.208	6.79758	P2RX4	Up	RI
6123	6.72065e-10	3.2406e-09	0.214	19.5475	NT5C	Up	RI
6126	0	0	0.168	Inf	PCBP2	Up	RI
6128	0.00914282	0.0209694	0.132	3.86469	AKR1B1	Up	RI
6145	0	0	0.273	Inf	GBP3	Up	RI
6160	1.95629e-11	1.05317e-10	0.266	22.974	COMMD3	Up	RI
6169	1.48704e-06	5.31754e-06	0.11	12.1445	TUBGCP4	Up	RI
6187	0	0	0.248	Inf	C9orf142	Up	RI
6189	2.43695e-10	1.20714e-09	0.145	20.535	C9orf142	Up	RI
6191	9.67414e-09	4.19784e-08	0.11	16.9861	FAM134A	Up	RI
6198	7.14404e-06	2.38899e-05	0.192	10.6421	PNP	Up	RI
6205	7.20348e-05	0.000214003	0.202	8.44952	ARHGEF40	Up	RI
6208	0	0	0.275	Inf	DDX5	Up	RI
0	0	0	-0.591	Inf	AC240274.1	Down	MXE
3	0.000331531	0.00115117	0.168	6.76698	DIP2A	Up	MXE
6	4.20247e-06	2.05086e-05	0.196	10.7947	DIP2A	Up	MXE
12	0.00238448	0.00690518	0.155	4.97548	MCM3AP	Up	MXE
14	0.0046644	0.012664	0.131	4.36899	MCM3AP	Up	MXE
18	1.69855e-05	7.43603e-05	0.117	9.50659	MCM3AP	Up	MXE
21	3.5083e-14	4.38745e-13	0.284	28.4549	LSS	Up	MXE
28	1.11022e-16	1.69723e-15	0.183	34.0098	COL18A1	Up	MXE
30	2.45928e-05	0.000104882	0.113	9.16268	COL18A1	Up	MXE
35	7.39194e-08	4.62214e-07	-0.166	14.5872	COL18A1	Down	MXE
40	5.61083e-09	4.0533e-08	0.102	17.0211	ITGB2	Up	MXE
43	3.18634e-13	3.61718e-12	0.104	26.3453	ITGB2	Up	MXE
46	5.55838e-11	4.97098e-10	-0.112	21.4222	ITGB2	Down	MXE
53	0.000308119	0.0010772	0.109	6.83339	SUMO3	Up	MXE
68	0.000111296	0.000422659	0.107	7.76895	PDXK	Up	MXE
69	3.66704e-10	3.01087e-09	-0.151	19.621	PDXK	Down	MXE
113	0	0	0.175	Inf	IL10RB	Up	MXE
115	2.94226e-10	2.43976e-09	0.141	19.8314	IL10RB	Up	MXE
116	3.26184e-13	3.69831e-12	-0.126	26.3231	IL10RB	Down	MXE
122	0.00104344	0.00327864	0.174	5.72033	URB1	Up	MXE
125	0	0	0.194	Inf	SOD1	Up	MXE
132	0	0	0.157	Inf	BACH1	Up	MXE
140	6.32605e-13	6.933e-12	0.183	25.6947	USP25	Up	MXE
141	5.59263e-08	3.56581e-07	0.121	14.8467	USP25	Up	MXE
142	9.43278e-09	6.63762e-08	0.172	16.5279	USP25	Up	MXE
143	0.000228164	0.000817161	0.105	7.10967	USP25	Up	MXE
144	1.14353e-14	1.49734e-13	0.189	29.5299	USP25	Up	MXE
145	0.00221375	0.00645142	-0.118	5.04346	USP25	Down	MXE
151	5.11875e-10	4.14477e-09	0.166	19.3014	CH507-9B2.3	Up	MXE
159	0.00128587	0.00396803	0.11	5.52949	CHKB-CPT1B	Up	MXE
162	0.00050303	0.00168081	0.13	6.38848	CHKB-CPT1B	Up	MXE
163	9.42039e-06	4.3089e-05	0.134	10.0522	NCAPH2	Up	MXE
171	0.000101989	0.000389839	-0.112	7.84978	DENND6B	Down	MXE
183	0.00155393	0.00470463	0.14	5.35921	MAPK12	Up	MXE
187	1.71463e-12	1.80797e-11	0.244	24.7362	TUBGCP6	Up	MXE
188	0.00148894	0.00452626	0.143	5.39786	TUBGCP6	Up	MXE
193	0.00543734	0.0145208	-0.119	4.23217	TRABD	Down	MXE
195	1.78364e-06	9.21509e-06	-0.188	11.5947	MLC1	Down	MXE
206	1.01983e-07	6.2424e-07	-0.162	14.2867	TBC1D22A	Down	MXE
222	1.61933e-05	7.11519e-05	0.164	9.55069	FAM118A	Up	MXE
226	2.66335e-06	1.34131e-05	0.182	11.2193	PRR5-ARHGAP8	Up	MXE
238	3.33067e-15	4.58329e-14	0.152	30.7138	PARVG	Up	MXE
244	0.00185814	0.00552492	0.107	5.19849	SAMM50	Up	MXE
246	2.6249e-05	0.000111462	0.206	9.10182	TTLL12	Up	MXE
252	0.000263577	0.000932124	-0.128	6.97805	NAGA	Down	MXE
259	3.33067e-16	4.88315e-15	-0.202	32.953	DESI1	Down	MXE
263	8.42745e-10	6.66339e-09	0.217	18.8266	RANGAP1	Up	MXE
266	2.25562e-05	9.68406e-05	-0.157	9.24244	RANGAP1	Down	MXE
271	1.44748e-07	8.69594e-07	0.175	13.9552	RANGAP1	Up	MXE
274	5.55488e-06	2.654e-05	0.142	10.5369	EP300	Up	MXE
275	4.55302e-13	5.06641e-12	0.242	26.0084	EP300	Up	MXE
278	1.67781e-05	7.34987e-05	-0.123	9.51824	EP300	Down	MXE
281	2.00154e-06	1.02639e-05	-0.147	11.4869	RBX1	Down	MXE
289	0.000340271	0.00117899	0.122	6.74309	MKL1	Up	MXE
295	1.73786e-08	1.18536e-07	0.145	15.948	GRAP2	Up	MXE
296	1.26633e-06	6.68403e-06	0.132	11.9158	GRAP2	Up	MXE
297	1.7482e-06	9.04386e-06	0.129	11.6134	GRAP2	Up	MXE
298	3.20559e-08	2.11463e-07	0.139	15.3692	GRAP2	Up	MXE
305	0	0	-0.179	Inf	SUN2	Down	MXE
315	7.17851e-06	3.35131e-05	0.115	10.3036	DDX17	Up	MXE
321	1.44167e-06	7.55023e-06	0.157	11.7939	MICALL1	Up	MXE
322	0	0	-0.241	Inf	EIF3L	Down	MXE
326	0	0	0.23	Inf	EIF3L	Up	MXE
331	7.59065e-08	4.73565e-07	0.18	14.563	EIF3L	Up	MXE
333	0.0121351	0.0298111	-0.159	3.51287	ANKRD54	Down	MXE
334	0.00037318	0.00128286	0.221	6.65866	ANKRD54	Up	MXE
337	0.000946834	0.00300145	0.21	5.80866	ANKRD54	Up	MXE
394	1.92241e-05	8.34315e-05	0.197	9.39148	DEPDC5	Up	MXE
396	0.00455035	0.0123775	0.108	4.39187	DEPDC5	Up	MXE
398	3.02128e-05	0.000126983	0.116	8.97146	SFI1	Up	MXE
400	0.00440793	0.0120412	0.142	4.41942	SFI1	Up	MXE
408	0.000363291	0.00125183	0.133	6.68315	SFI1	Up	MXE
411	1.50437e-08	1.03224e-07	0.167	16.0864	SFI1	Up	MXE
412	0.000324804	0.00113052	-0.136	6.78508	SFI1	Down	MXE
419	1.15717e-05	5.20905e-05	0.127	9.86253	SFI1	Up	MXE
420	3.5418e-05	0.000146983	0.14	8.8252	SFI1	Up	MXE
423	0.000221733	0.000796097	0.16	7.13579	SFI1	Up	MXE
428	0.000115844	0.000438298	0.145	7.73261	SFI1	Up	MXE
433	1.64071e-06	8.51334e-06	-0.112	11.6739	RNF185	Down	MXE
442	0.010266	0.025719	0.105	3.66052	TBC1D10A	Up	MXE
448	9.21721e-05	0.000355072	0.132	7.94319	RP1-130H16.18	Up	MXE
451	6.29987e-07	3.48643e-06	0.125	12.5666	RP1-130H16.18	Up	MXE
463	0	0	-0.147	Inf	ASCC2	Down	MXE
466	0	0	-0.101	Inf	ASCC2	Down	MXE
470	0	0	-0.145	Inf	ASCC2	Down	MXE
476	0	0	0.292	Inf	EWSR1	Up	MXE
482	0	0	0.192	Inf	EWSR1	Up	MXE
483	0	0	0.191	Inf	EWSR1	Up	MXE
489	2.65194e-08	1.76815e-07	0.254	15.5482	HSCB	Up	MXE
491	2.54918e-08	1.70417e-07	0.257	15.585	HSCB	Up	MXE
503	7.07237e-07	3.88628e-06	0.163	12.4581	TPST2	Up	MXE
505	0	0	-0.163	Inf	TPST2	Down	MXE
520	2.55746e-07	1.48778e-06	0.106	13.4182	ADRBK2	Up	MXE
521	0.000377795	0.0012963	0.116	6.64824	ADRBK2	Up	MXE
525	1.07564e-05	4.86828e-05	-0.127	9.93018	ADRBK2	Down	MXE
529	2.02532e-05	8.76744e-05	0.141	9.34188	SNRPD3	Up	MXE
536	3.69704e-13	4.16775e-12	0.286	26.2036	SPECC1L	Up	MXE
545	0.000802494	0.00258005	0.165	5.95995	CABIN1	Up	MXE
553	0.0198994	0.0463719	0.137	3.07106	GUSBP11	Up	MXE
554	0.0195527	0.0456682	0.137	3.08635	GUSBP11	Up	MXE
557	1.23429e-07	7.47545e-07	-0.152	14.1065	GUSBP11	Down	MXE
587	1.13623e-05	5.12147e-05	0.164	9.87948	MED15	Up	MXE
596	0.0161208	0.0383678	0.227	3.26054	HIRA	Up	MXE
597	0.00339187	0.00950972	0.148	4.65544	HIRA	Up	MXE
598	1.07453e-05	4.86407e-05	0.185	9.93105	HIRA	Up	MXE
599	0.00109619	0.00343033	-0.146	5.6751	HIRA	Down	MXE
600	3.14783e-06	1.56783e-05	0.112	11.0632	HIRA	Up	MXE
616	0.0036823	0.0102376	0.136	4.58169	USP18	Up	MXE
621	0	0	-0.116	Inf	BID	Down	MXE
627	0.0104985	0.0262396	0.104	3.64049	KDM5D	Up	MXE
652	0.0117182	0.0288983	0.119	3.54397	EPN1	Up	MXE
653	0	0	-0.201	Inf	RPL28	Down	MXE
677	0.000609792	0.00200521	-0.129	6.21201	LILRB4	Down	MXE
678	3.8034e-12	3.86126e-11	-0.145	23.9774	LILRB4	Down	MXE
679	0.00723417	0.018756	-0.155	3.97624	MIS18A	Down	MXE
680	0	0	-0.288	Inf	LILRA1	Down	MXE
690	0.0190381	0.0445797	-0.326	3.11048	LAIR2	Down	MXE
691	1.27444e-07	7.70842e-07	0.131	14.0758	LAIR1	Up	MXE
692	7.71582e-10	6.12709e-09	0.165	18.9105	LAIR1	Up	MXE
704	4.0821e-11	3.70725e-10	0.116	21.7156	TSEN34	Up	MXE
716	7.55779e-08	4.71729e-07	0.113	14.5669	VSTM1	Up	MXE
720	2.33657e-05	0.00010002	0.133	9.21014	CHKB	Up	MXE
722	2.42875e-10	2.03168e-09	0.138	20.0144	CHKB	Up	MXE
734	0.00257012	0.00740233	0.106	4.90596	AC018755.18	Up	MXE
743	0.000929825	0.0029533	-0.109	5.82483	CD33	Down	MXE
757	3.46579e-05	0.000144127	0.181	8.84481	MED25	Up	MXE
759	0.00133256	0.00409423	-0.18	5.49818	BCL2L12	Down	MXE
760	8.352e-07	4.53787e-06	-0.249	12.3031	BCL2L12	Down	MXE
761	8.11725e-08	5.04364e-07	-0.25	14.5	BCL2L12	Down	MXE
762	0.00155708	0.00471262	0.129	5.35751	PRR12	Up	MXE
763	6.40497e-05	0.000254564	0.128	8.27596	PRR12	Up	MXE
771	1.10392e-06	5.8763e-06	0.16	12.0446	FLT3LG	Up	MXE
775	1.47749e-05	6.53675e-05	0.149	9.63549	FLT3LG	Up	MXE
776	1.84642e-05	8.03741e-05	0.13	9.42882	FLT3LG	Up	MXE
777	2.43949e-12	2.53162e-11	0.144	24.3996	PIH1D1	Up	MXE
779	0.00018715	0.000681608	-0.137	7.29106	PIH1D1	Down	MXE
789	1.09109e-05	4.93092e-05	0.161	9.9174	SNRNP70	Up	MXE
790	1.48019e-09	1.14153e-08	0.143	18.2883	SNRNP70	Up	MXE
791	0	0	-0.223	Inf	RUVBL2	Down	MXE
797	8.52111e-07	4.62337e-06	0.177	12.2844	GYS1	Up	MXE
802	7.88258e-15	1.04606e-13	-0.193	29.8886	BCAT2	Down	MXE
804	0.000882994	0.0028182	0.191	5.87166	SPHK2	Up	MXE
808	0	0	0.183	Inf	RPL18	Up	MXE
825	1.43895e-08	9.89317e-08	0.165	16.1288	CARD8	Up	MXE
828	5.10018e-07	2.8526e-06	0.115	12.7673	CARD8	Up	MXE
836	0.00274444	0.00785514	0.133	4.84659	LIG1	Up	MXE
837	0.00352658	0.00984835	0.13	4.62045	LIG1	Up	MXE
843	1.15244e-08	8.02342e-08	-0.115	16.3383	GLTSCR2	Down	MXE
844	3.21868e-05	0.000134603	0.129	8.91318	CCDC9	Up	MXE
845	0.00169327	0.00508459	-0.172	5.28154	CCDC9	Down	MXE
847	0.000122554	0.00046191	-0.102	7.68014	SAE1	Down	MXE
863	0.00312609	0.00884734	-0.121	4.72764	DMPK	Down	MXE
864	0.00109406	0.00342483	-0.134	5.6767	DMPK	Down	MXE
865	5.05166e-05	0.000204282	0.104	8.49601	DMPK	Up	MXE
866	0	0	0.213	Inf	VASP	Up	MXE
874	4.03011e-14	5.00369e-13	0.211	28.3234	ERCC1	Up	MXE
877	1.25644e-12	1.34126e-11	0.145	25.0348	ERCC1	Up	MXE
879	0.000151475	0.000560794	0.16	7.48616	ERCC2	Up	MXE
880	8.15741e-05	0.000317261	0.173	8.05579	ERCC2	Up	MXE
885	0.000380811	0.001306	0.164	6.64079	PVRL2	Up	MXE
903	0.00161218	0.00486389	0.141	5.32592	PAFAH1B3	Up	MXE
917	0	0	-0.192	Inf	ARHGEF1	Down	MXE
918	0	0	-0.163	Inf	ARHGEF1	Down	MXE
920	0	0	0.119	Inf	ARHGEF1	Up	MXE
924	0	0	-0.203	Inf	ARHGEF1	Down	MXE
934	1.73256e-07	1.03052e-06	0.128	13.7854	CEACAM21	Up	MXE
937	4.63557e-09	3.37659e-08	-0.234	17.2038	AC006129.2	Down	MXE
942	3.25973e-12	3.33522e-11	0.256	24.1239	RAB4B-EGLN2	Up	MXE
943	0.00737134	0.0190633	0.102	3.95999	RAB4B-EGLN2	Up	MXE
944	0	0	-0.217	Inf	RAB4B	Down	MXE
950	0	0	0.139	Inf	BLVRB	Up	MXE
954	0.0108389	0.026978	0.102	3.61274	DYRK1B	Up	MXE
976	0.00778443	0.0200526	-0.102	3.9094	RINL	Down	MXE
978	5.39568e-14	6.6069e-13	0.122	28.0455	HNRNPL	Up	MXE
987	2.52798e-13	2.90086e-12	-0.266	26.566	EIF3K	Down	MXE
988	2.94907e-09	2.19927e-08	-0.216	17.6326	EIF3K	Down	MXE
1000	0.007625	0.0196694	0.135	3.92869	SIPA1L3	Up	MXE
1002	2.46305e-06	1.24765e-05	0.132	11.2917	SIPA1L3	Up	MXE
1016	0.00573087	0.0152441	0.104	4.18356	PPP1R37	Up	MXE
1026	0.00322594	0.00910471	0.102	4.69896	TYROBP	Up	MXE
1034	0.000501957	0.00167763	-0.132	6.39037	NFKBID	Down	MXE
1040	3.56354e-09	2.63541e-08	0.127	17.4516	AD000671.6	Up	MXE
1045	2.95923e-09	2.20566e-08	-0.146	17.6297	TMEM147	Down	MXE
1047	4.03375e-11	3.66938e-10	0.164	21.7258	TMEM147	Up	MXE
1067	1.81012e-07	1.07249e-06	0.122	13.7455	UBA2	Up	MXE
1070	5.06968e-09	3.6821e-08	-0.153	17.1172	UBA2	Down	MXE
1086	0.00442672	0.0120878	0.117	4.41556	ANKRD27	Up	MXE
1088	0.00465186	0.0126337	-0.108	4.37139	ANKRD27	Down	MXE
1089	0.0035744	0.00996593	-0.113	4.60858	ANKRD27	Down	MXE
1101	1.61252e-06	8.37494e-06	0.149	11.6903	TRIM28	Up	MXE
1117	2.37117e-06	1.20451e-05	0.206	11.3269	SUGP1	Up	MXE
1120	1.11022e-16	1.69723e-15	0.206	34.0098	BORCS8	Up	MXE
1122	0.00278839	0.00797182	-0.117	4.83184	BORCS8	Down	MXE
1124	4.5351e-06	2.2015e-05	-0.124	10.7238	BORCS8	Down	MXE
1138	8.87605e-08	5.48667e-07	0.201	14.4158	SUGP2	Up	MXE
1139	9.34223e-08	5.7529e-07	0.202	14.3684	SUGP2	Up	MXE
1141	8.5286e-08	5.28493e-07	0.193	14.4532	SUGP2	Up	MXE
1142	2.97748e-06	1.48836e-05	0.156	11.1152	SUGP2	Up	MXE
1149	1.05301e-06	5.61829e-06	0.183	12.0895	CRTC1	Up	MXE
1150	8.83998e-05	0.00034159	0.114	7.9819	CRTC1	Up	MXE
1157	0	0	0.151	Inf	FKBP8	Up	MXE
1167	0	0	0.15	Inf	FKBP8	Up	MXE
1169	0	0	-0.257	Inf	FKBP8	Down	MXE
1172	0	0	0.138	Inf	FKBP8	Up	MXE
1173	6.19974e-05	0.000246763	0.108	8.30708	ISYNA1	Up	MXE
1177	0.0011206	0.00350155	0.154	5.65455	FCHO1	Up	MXE
1181	0.000911408	0.00290116	0.189	5.84264	MVB12A	Up	MXE
1188	0.00217602	0.00635423	0.202	5.05863	ABHD8	Up	MXE
1190	0	0	0.282	Inf	MYO9B	Up	MXE
1204	0.000577022	0.00190747	-0.109	6.26198	MYO9B	Down	MXE
1214	0	0	-0.194	Inf	SMIM7	Down	MXE
1222	0	0	-0.151	Inf	CTC-429P9.4	Down	MXE
1230	1.86114e-05	8.09381e-05	-0.149	9.42183	EPS15L1	Down	MXE
1232	2.2687e-08	1.52555e-07	0.218	15.6957	EPS15L1	Up	MXE
1234	0	0	-0.279	Inf	EPS15L1	Down	MXE
1246	4.75175e-13	5.27265e-12	0.153	25.9685	RAB8A	Up	MXE
1250	0.00138287	0.00423324	0.136	5.46479	BRD4	Up	MXE
1251	0.00666812	0.0174576	0.139	4.04798	BRD4	Up	MXE
1265	0	0	-0.21	Inf	ADGRE3	Down	MXE
1269	0	0	0.168	Inf	ADGRE3	Up	MXE
1270	2.33526e-05	9.99793e-05	-0.11	9.21055	ADGRE3	Down	MXE
1272	0	0	-0.312	Inf	ADGRE3	Down	MXE
1274	0	0	-0.132	Inf	ADGRE3	Down	MXE
1275	0	0	-0.202	Inf	ADGRE3	Down	MXE
1280	0.00189614	0.00562084	-0.175	5.18127	CLEC17A	Down	MXE
1281	0	0	-0.555	Inf	CLEC17A	Down	MXE
1295	0	0	0.189	Inf	LYL1	Up	MXE
1300	8.04857e-06	3.72282e-05	0.211	10.1984	NFIX	Up	MXE
1307	0.00367322	0.0102172	0.163	4.58368	GCDH	Up	MXE
1331	8.67084e-14	1.0382e-12	-0.151	27.5935	DNM2	Down	MXE
1335	0	0	0.103	Inf	DNM2	Up	MXE
1336	1.72484e-12	1.81804e-11	0.144	24.7307	DNM2	Up	MXE
1349	4.96982e-05	0.000201268	0.136	8.51087	SLC44A2	Up	MXE
1352	0.00258595	0.00744169	0.102	4.90066	KRI1	Up	MXE
1368	0	0	0.142	Inf	ICAM3	Up	MXE
1375	5.56836e-05	0.000223374	-0.103	8.40666	MRPL4	Down	MXE
1378	0.00697007	0.0181546	0.105	4.00883	DNMT1	Up	MXE
1387	0.000197712	0.000717138	0.161	7.24024	DNMT1	Up	MXE
1389	0	0	-0.23	Inf	EIF3G	Down	MXE
1391	0	0	-0.217	Inf	EIF3G	Down	MXE
1405	0	0	-0.156	Inf	MYO1F	Down	MXE
1414	0	0	-0.168	Inf	MYO1F	Down	MXE
1417	1.06581e-14	1.40158e-13	-0.113	29.596	MYO1F	Down	MXE
1422	1.11022e-16	1.69723e-15	0.104	34.0098	MYO1F	Up	MXE
1423	0	0	0.12	Inf	MYO1F	Up	MXE
1424	0	0	0.12	Inf	MYO1F	Up	MXE
1430	0	0	-0.186	Inf	HNRNPM	Down	MXE
1438	0	0	-0.218	Inf	RPS28	Down	MXE
1439	0	0	-0.247	Inf	CTD-2550O8.5	Down	MXE
1448	4.2291e-10	3.44952e-09	0.125	19.485	SNAPC2	Up	MXE
1449	1.86596e-11	1.75714e-10	0.111	22.4622	SNAPC2	Up	MXE
1451	0	0	-0.192	Inf	STXBP2	Down	MXE
1454	0.000248655	0.000884915	0.107	7.03002	STXBP2	Up	MXE
1468	1.01816e-09	7.9771e-09	0.112	18.6467	ARHGEF18	Up	MXE
1484	0.000190894	0.000694603	0.206	7.27217	SH2D3A	Up	MXE
1490	1.9984e-15	2.79037e-14	0.189	31.21	DENND1C	Up	MXE
1491	3.86607e-10	3.167e-09	0.168	19.5705	DENND1C	Up	MXE
1497	6.63057e-08	4.17162e-07	-0.134	14.6898	DENND1C	Down	MXE
1508	0.00785393	0.0202108	0.138	3.90154	RANBP3	Up	MXE
1510	0.00193037	0.00571194	-0.102	5.1652	RANBP3	Down	MXE
1511	0.00152842	0.00463758	-0.107	5.37356	RANBP3	Down	MXE
1519	0	0	-0.157	Inf	RANBP3	Down	MXE
1524	0	0	-0.234	Inf	RANBP3	Down	MXE
1528	1.47362e-05	6.52069e-05	-0.207	9.63794	LONP1	Down	MXE
1538	1.09583e-06	5.83657e-06	0.129	12.0514	C19orf70	Up	MXE
1539	0	0	-0.21	Inf	RPL36	Down	MXE
1540	2.80037e-05	0.000118439	-0.103	9.04111	SAFB	Down	MXE
1560	0.00712007	0.0184915	0.155	3.99044	SIRT6	Up	MXE
1561	0.017173	0.0405847	0.125	3.20436	SIRT6	Up	MXE
1577	0.000622959	0.00204509	-0.12	6.19231	C19orf35	Down	MXE
1581	1.0486e-06	5.59804e-06	0.123	12.0931	OAZ1	Up	MXE
1582	0.00067299	0.00219418	0.11	6.12194	DOT1L	Up	MXE
1591	5.10703e-14	6.27574e-13	0.159	28.0969	DAZAP1	Up	MXE
1592	0	0	-0.218	Inf	NDUFS7	Down	MXE
1598	0	0	0.133	Inf	MIDN	Up	MXE
1610	0	0	0.236	Inf	POLR2E	Up	MXE
1612	0	0	0.129	Inf	R3HDM4	Up	MXE
1616	0.000322083	0.00112133	0.154	6.79324	MED16	Up	MXE
1617	0	0	0.156	Inf	CFD	Up	MXE
1629	1.92606e-10	1.62897e-09	0.135	20.2353	UCKL1	Up	MXE
1633	6.44237e-05	0.000255755	0.104	8.27129	TPD52L2	Up	MXE
1634	2.33684e-06	1.18838e-05	0.106	11.3403	TPD52L2	Up	MXE
1640	8.98547e-11	7.87743e-10	-0.272	20.9618	GMEB2	Down	MXE
1642	2.22045e-16	3.30287e-15	-0.163	33.344	OGFR	Down	MXE
1643	0.000376615	0.00129273	0.173	6.651	KIR3DL1	Up	MXE
1666	8.05795e-05	0.000313924	0.129	8.06636	DPM1	Up	MXE
1679	1.65462e-05	7.25985e-05	-0.104	9.53057	STAU1	Down	MXE
1680	3.33067e-16	4.88315e-15	-0.197	32.953	STAU1	Down	MXE
1691	8.96114e-07	4.84211e-06	0.141	12.2382	SULF2	Up	MXE
1693	5.98841e-05	0.000239111	0.152	8.33858	NCOA3	Up	MXE
1694	5.97301e-05	0.000238566	0.15	8.34087	NCOA3	Up	MXE
1695	3.84914e-13	4.32331e-12	-0.159	26.167	ELMO2	Down	MXE
1696	1.08769e-12	1.16699e-11	0.144	25.174	ELMO2	Up	MXE
1726	0.000109884	0.000417758	-0.139	7.78061	PABPC1L	Down	MXE
1729	0.000640386	0.00209902	0.233	6.16628	PABPC1L	Up	MXE
1733	3.3078e-07	1.89628e-06	0.148	13.1756	ADA	Up	MXE
1734	0.00457858	0.0124494	0.128	4.38608	ADA	Up	MXE
1736	0.00011807	0.000446109	0.145	7.71495	ADA	Up	MXE
1740	4.14683e-09	3.03825e-08	-0.116	17.3094	SHKBP1	Down	MXE
1752	0.000147653	0.00054819	-0.176	7.50889	IFT52	Down	MXE
1770	0.00331648	0.00933347	0.117	4.67415	SNHG17	Up	MXE
1772	1.12836e-07	6.87012e-07	0.162	14.1909	BPI	Up	MXE
1788	5.75703e-09	4.15178e-08	0.139	16.9971	SAMHD1	Up	MXE
1791	1.66533e-14	2.15197e-13	-0.101	29.1672	SAMHD1	Down	MXE
1810	0.0168999	0.0400114	0.113	3.21859	NDRG3	Up	MXE
1822	7.87751e-08	4.90241e-07	0.133	14.5284	PHF20	Up	MXE
1834	3.66943e-11	3.35235e-10	0.119	21.8162	RP1-309K20.6	Up	MXE
1845	3.93837e-08	2.57052e-07	-0.124	15.174	NCOA6	Down	MXE
1848	0	0	-0.191	Inf	DYNLRB1	Down	MXE
1853	3.46305e-08	2.27537e-07	0.141	15.296	ITCH	Up	MXE
1858	4.30955e-09	3.15077e-08	0.102	17.273	ITCH	Up	MXE
1863	0.00016403	0.000603063	0.132	7.41349	CBFA2T2	Up	MXE
1879	0.00650445	0.0170843	0.154	4.0696	CDK5RAP1	Up	MXE
1880	4.27401e-09	3.12728e-08	-0.105	17.2805	CDK5RAP1	Down	MXE
1882	2.65014e-05	0.000112447	0.163	9.09303	CDK5RAP1	Up	MXE
1896	6.29607e-13	6.90289e-12	0.257	25.6991	FRG1CP	Up	MXE
1897	6.95189e-05	0.000274245	0.165	8.20149	FRG1CP	Up	MXE
1909	0.00163447	0.00492683	-0.138	5.31306	ENTPD6	Down	MXE
1912	4.13064e-09	3.0288e-08	0.204	17.3125	ACSS1	Up	MXE
1913	8.58645e-07	4.65608e-06	0.173	12.2773	ACSS1	Up	MXE
1922	2.1351e-06	1.09062e-05	0.107	11.4262	KIZ	Up	MXE
1923	0	0	0.136	Inf	KIZ	Up	MXE
1930	0.00198316	0.00585619	-0.142	5.14026	DTD1	Down	MXE
1934	4.07827e-10	3.33262e-09	-0.14	19.5195	SEC23B	Down	MXE
1937	3.18963e-05	0.000133468	0.182	8.92165	RRBP1	Up	MXE
1947	2.69837e-07	1.56382e-06	0.229	13.3684	CRLS1	Up	MXE
1948	3.89966e-12	3.95315e-11	0.229	23.9539	CRLS1	Up	MXE
1949	1.03251e-14	1.35972e-13	0.292	29.6263	CRLS1	Up	MXE
1951	6.55223e-11	5.8239e-10	0.238	21.2639	CRLS1	Up	MXE
1952	2.76446e-14	3.49206e-13	0.269	28.6831	CRLS1	Up	MXE
1959	3.33067e-16	4.88315e-15	0.142	32.953	GPCPD1	Up	MXE
1960	3.5015e-11	3.20531e-10	0.129	21.861	GPCPD1	Up	MXE
1972	0	0	0.213	Inf	RASSF2	Up	MXE
1974	0.000428942	0.00145495	0.126	6.53278	RNF24	Up	MXE
1977	1.66533e-15	2.33953e-14	0.214	31.3862	RNF24	Up	MXE
1978	4.92251e-12	4.92662e-11	0.161	23.7338	PANK2	Up	MXE
1985	4.2126e-05	0.000172785	-0.136	8.66346	CDC25B	Down	MXE
1996	2.38346e-08	1.59843e-07	0.155	15.6491	PTPRA	Up	MXE
2008	2.11396e-05	9.11706e-05	0.128	9.30278	PSMF1	Up	MXE
2009	0.00630903	0.0166264	0.111	4.09676	RBCK1	Up	MXE
2013	0.000168893	0.000619701	0.21	7.38627	BCL3	Up	MXE
2016	0.000199355	0.000722148	0.101	7.23328	CTDP1	Up	MXE
2018	0.0129712	0.0316005	0.129	3.45458	CTDP1	Up	MXE
2019	9.86017e-08	6.04622e-07	0.106	14.3187	CNDP2	Up	MXE
2022	0	0	-0.128	Inf	CNDP2	Down	MXE
2027	0.000134655	0.000503664	0.155	7.5936	TMX3	Up	MXE
2028	2.07644e-06	1.06302e-05	0.131	11.4518	ELL	Up	MXE
2040	0	0	0.184	Inf	MALT1	Up	MXE
2041	1.12454e-12	1.20325e-11	0.144	25.1434	MALT1	Up	MXE
2042	1.01951e-08	7.14669e-08	0.138	16.454	MALT1	Up	MXE
2044	2.22045e-16	3.30287e-15	0.189	33.344	MALT1	Up	MXE
2053	4.54676e-06	2.20638e-05	0.116	10.7216	NARS	Up	MXE
2074	9.2796e-07	5.00144e-06	0.123	12.2058	DYM	Up	MXE
2076	1.28744e-06	6.78764e-06	-0.121	11.9004	DYM	Down	MXE
2077	6.10623e-15	8.19805e-14	-0.187	30.1323	DYM	Down	MXE
2078	9.59044e-12	9.3275e-11	0.158	23.0955	DYM	Up	MXE
2083	0.000378164	0.0012974	0.123	6.64739	C19orf66	Up	MXE
2104	8.02991e-07	4.37754e-06	0.127	12.339	C18orf25	Up	MXE
2105	0	0	0.118	Inf	ATP5A1	Up	MXE
2107	1.5606e-05	6.87906e-05	-0.15	9.58444	PSTPIP2	Down	MXE
2108	5.32907e-15	7.20378e-14	-0.214	30.2616	PSTPIP2	Down	MXE
2111	4.15207e-06	2.02842e-05	-0.121	10.8057	PSTPIP2	Down	MXE
2113	9.45709e-08	5.81713e-07	0.185	14.3573	PSTPIP2	Up	MXE
2152	0.000941929	0.00298727	0.121	5.81339	UQCC1	Up	MXE
2153	0.00352485	0.00984449	0.114	4.62084	UQCC1	Up	MXE
2155	0.0150049	0.0359822	0.131	3.32473	UQCC1	Up	MXE
2161	3.53854e-05	0.000146887	0.107	8.82585	DSC2	Up	MXE
2169	0.000587224	0.0019384	0.133	6.24589	TTC39C	Up	MXE
2171	6.97139e-06	3.26401e-05	0.146	10.33	TTC39C	Up	MXE
2195	6.66134e-15	8.88275e-14	0.207	30.0521	PTPN2	Up	MXE
2196	1.34692e-05	6.00051e-05	0.114	9.72108	PTPN2	Up	MXE
2199	8.42726e-12	8.2599e-11	0.17	23.217	PTPN2	Up	MXE
2206	3.75161e-05	0.000154985	0.106	8.77219	MPPE1	Up	MXE
2210	0.000479482	0.00160935	0.124	6.43193	MPPE1	Up	MXE
2233	9.23255e-06	4.22789e-05	0.174	10.0712	PIP5K1C	Up	MXE
2244	6.5242e-06	3.07133e-05	-0.108	10.3908	THOC1	Down	MXE
2247	0.00106052	0.003327	-0.112	5.70569	USP14	Down	MXE
2258	0.000642213	0.00210379	0.123	6.16401	WDR45B	Up	MXE
2266	0	0	0.134	Inf	DUS1L	Up	MXE
2267	5.04201e-10	4.08383e-09	0.102	19.3162	DUS1L	Up	MXE
2268	6.95059e-08	4.36001e-07	0.17	14.6456	DUS1L	Up	MXE
2269	6.87228e-13	7.51968e-12	0.141	25.6135	DUS1L	Up	MXE
2278	2.46762e-06	1.24959e-05	-0.122	11.2901	NPLOC4	Down	MXE
2283	8.80477e-07	4.76415e-06	0.113	12.2544	NPLOC4	Up	MXE
2286	9.74385e-08	5.98151e-07	0.127	14.3294	LTN1	Up	MXE
2303	0	0	0.185	Inf	RNF213	Up	MXE
2304	0	0	0.178	Inf	RNF213	Up	MXE
2319	0.00518765	0.0139093	-0.139	4.2752	USP36	Down	MXE
2321	6.30044e-07	3.48643e-06	0.205	12.5666	USP36	Up	MXE
2328	1.2248e-12	1.30799e-11	0.126	25.0599	PGS1	Up	MXE
2343	0	0	-0.231	Inf	METTL23	Down	MXE
2365	4.16889e-13	4.66154e-12	-0.195	26.0917	UNK	Down	MXE
2374	0.00335817	0.00943252	0.149	4.66359	RECQL5	Up	MXE
2375	0.0167493	0.0396923	-0.102	3.2266	RECQL5	Down	MXE
2376	5.24134e-05	0.000211333	-0.144	8.46208	RECQL5	Down	MXE
2377	2.65126e-09	1.98578e-08	0.189	17.7347	TSEN54	Up	MXE
2378	3.82052e-05	0.000157713	0.179	8.75473	TSEN54	Up	MXE
2379	8.66257e-08	5.36192e-07	-0.116	14.4388	TSEN54	Down	MXE
2392	1.13058e-06	6.01008e-06	-0.133	12.0221	NUP85	Down	MXE
2401	0.000997334	0.00314777	0.126	5.76106	CD300E	Up	MXE
2410	9.52582e-07	5.12212e-06	-0.133	12.1819	CD300A	Down	MXE
2417	0	0	-0.222	Inf	RPL38	Down	MXE
2418	0	0	-0.28	Inf	RPL38	Down	MXE
2430	0.00109619	0.00343033	0.103	5.6751	ARSG	Up	MXE
2431	1.86079e-05	8.09358e-05	0.121	9.42185	ARSG	Up	MXE
2432	2.00471e-10	1.69082e-09	0.174	20.1981	ARSG	Up	MXE
2435	0.00137062	0.00420135	0.123	5.47235	AMZ2	Up	MXE
2442	0.00136702	0.00419075	0.206	5.47487	POLG2	Up	MXE
2452	1.11022e-16	1.69723e-15	-0.262	34.0098	PECAM1	Down	MXE
2453	1.7805e-10	1.51003e-09	-0.225	20.3111	PECAM1	Down	MXE
2472	0	0	-0.122	Inf	IFNGR2	Down	MXE
2476	7.86038e-14	9.45269e-13	-0.104	27.6873	SMARCD2	Down	MXE
2482	7.72715e-14	9.30872e-13	0.136	27.7027	MAP3K3	Up	MXE
2483	2.00503e-08	1.35686e-07	0.103	15.8129	MAP3K3	Up	MXE
2513	0.000383924	0.00131553	0.126	6.63352	CA4	Up	MXE
2515	0	0	-0.269	Inf	RNFT1	Down	MXE
2541	0	0	0.133	Inf	VMP1	Up	MXE
2542	0	0	0.166	Inf	VMP1	Up	MXE
2544	0	0	-0.125	Inf	VMP1	Down	MXE
2546	0	0	0.129	Inf	VMP1	Up	MXE
2551	1.22353e-05	5.48095e-05	-0.125	9.81165	DHX40	Down	MXE
2554	2.51859e-05	0.000107245	0.165	9.14039	DHX40	Up	MXE
2571	5.57733e-08	3.55687e-07	0.17	14.8492	MSI2	Up	MXE
2572	4.41535e-10	3.59104e-09	-0.228	19.4448	MSI2	Down	MXE
2576	0	0	0.226	Inf	MMD	Up	MXE
2583	2.80862e-06	1.41009e-05	0.146	11.1693	UTP18	Up	MXE
2588	0	0	-0.261	Inf	LUC7L3	Down	MXE
2605	4.70314e-06	2.27888e-05	-0.181	10.6892	APOBEC3D	Down	MXE
2606	0	0	-0.232	Inf	RPL13A	Down	MXE
2607	0	0	-0.228	Inf	RPL13A	Down	MXE
[truncated: 4,322 more rows]
