# Supplementary material for: Aging-related alternative splicing drive neoantigen emergence revealed by transcriptome analysis of 1,255 human blood samples
Source: Front Aging. 2025 May 9;6:1575862. doi: 10.3389/fragi.2025.1575862 (PMC12098113; doi:10.3389/fragi.2025.1575862)
Supplement: Supplementary file 1 [file DataSheet1.zip › TableS7.RNA Binding Proteins (RBPs) used in rMAPS motif tool.xlsx]

## Sheet: Sheet1
Table S7.RNA Binding Proteins (RBPs) used in rMAPS motif tool
Ensembl Gene ID	RBP	Binding Motif	Species	Domains
ENSG00000115875	9G8/SRSF7	[AT]GGAC[AG]A	Homo_sapiens	RRM
ENSG00000148584	A1CF	[AT]TAATT[AG]	Homo_sapiens	RRM
ENSG00000131503	ANKHD1	AGACG[AT][AT]	Homo_sapiens	KH
ENSG00000101489	BRUNOL4	[GT]GTGT[GT][GT]	Homo_sapiens	RRM
ENSG00000161082	BRUNOL5	TGTGT[GT][GT]	Homo_sapiens	RRM
ENSG00000140488	BRUNOL6	TGTG[AGT][GT]G	Homo_sapiens	RRM
ENSG00000080802	CNOT4	GACAGA	Homo_sapiens	RRM
ENSG00000137449	CPEB2	C[ACT]TTTTT	Homo_sapiens	RRM
ENSG00000113742	CPEB4	TTTTTT	Homo_sapiens	RRM
ENSG00000071626	DAZAP1	TAG[GT][AT][AT][AG]	Homo_sapiens	RRM
ENSG00000120658	ENOX1	[ACT][AG][GT]ACAG	Homo_sapiens	RRM
ENSG00000104413	ESRP1	TGGTGG	Homo_sapiens	RRM
ENSG00000103067	ESRP2	TGGG[AG]A[AGT]	Homo_sapiens	RRM
ENSG00000102081	FMR1	[GT]GACA[AG]G	Homo_sapiens	KH
ENSG00000089280	FUS	CGCGC	Homo_sapiens	RRM
ENSG00000114416	FXR1	A[CT]GAC[AG]	Homo_sapiens	KH
ENSG00000129245	FXR2	[AGT]GAC[AG][AG][AG]	Homo_sapiens	KH
ENSG00000138757	G3BP2	AGGAT[AGT][AG]	Homo_sapiens	RRM
ENSG00000135486	HNRNPA1	[AGT]TAGGG[AT]	Homo_sapiens	RRM
ENSG00000229887	HNRNPA1L2	[AGT]TAGGG[AT]	Homo_sapiens	RRM
ENSG00000122566	HNRNPA2B1	[AGT]TAGGG[AT]	Homo_sapiens	RRM
ENSG00000092199	HNRNPC	[ACT]TTTTT[GT]	Homo_sapiens	RRM
ENSG00000179172	HNRNPCL1	[ACT]TTTTT[GT]	Homo_sapiens	RRM
ENSG00000126945	HNRNPH2	GGGAGGG	Homo_sapiens	RRM
ENSG00000165119	HNRNPK	CCA[AT][AC]CC	Homo_sapiens	KH
ENSG00000104824	HNRNPL	A[AC]A[CT]A[AC]A	Homo_sapiens	RRM
ENSG00000104824	HNRNPL	ACAC[AG]A[ACG]	Homo_sapiens	RRM
ENSG00000143889	HNRPLL	[AG]CA[ACT]ACA	Homo_sapiens	RRM
ENSG00000066044	HuR	TT[AGT]TTTT	Homo_sapiens	RRM
ENSG00000066044	HuR	TT[AT]GTTT	Homo_sapiens	RRM
ENSG00000066044	HuR	TTT[AG][GT]TT	Homo_sapiens	RRM
ENSG00000066044	HuR	TT[GT][AG]TTT	Homo_sapiens	RRM
ENSG00000066044	HuR	TTTTTT[GT]	Homo_sapiens	RRM
ENSG00000073792	IGF2BP2	[ACG][AC]A[ACT][AT]CA	Homo_sapiens	KH,RRM
ENSG00000136231	IGF2BP3	A[AC]A[ACT][AT]CA	Homo_sapiens	KH,RRM
ENSG00000121774	KHDRBS1	ATAAAA[ACG]	Homo_sapiens	KH
ENSG00000112232	KHDRBS2	[AG]ATAAA[AC]	Homo_sapiens	KH
ENSG00000131773	KHDRBS3	ATAAA[ACG]	Homo_sapiens	KH
ENSG00000131914	LIN28A	[ACT]GGAG[AT]A	Homo_sapiens	CSD,Znf
ENSG00000131914	LIN28A	[CT]GGAGG[AG]	Homo_sapiens	CSD
ENSG00000015479	MATR3	[AC]ATCTT[AG]	Homo_sapiens	RRM
ENSG00000152601	MBNL1	GCTTGC	Homo_sapiens	Znf
ENSG00000135097	MSI1	TAGT[AT][AG]G	Homo_sapiens	RRM
ENSG00000135097	MSI1	TAG[GT][AT][AG]G	Homo_sapiens	RRM
ENSG00000070756	PABPC1	A[AG]AAAA[AC]	Homo_sapiens	RRM
ENSG00000151846	PABPC3	[AG]AAAAC[AC]	Homo_sapiens	RRM
ENSG00000090621	PABPC4	AAAAAA[AG]	Homo_sapiens	RRM
ENSG00000174740	PABPC5	AGAAA[AGT]T	Homo_sapiens	RRM
ENSG00000100836	PABPN1	A[AG]AAGA	Homo_sapiens	RRM
ENSG00000169564	PCBP1	CC[AT][AT][ACT]CC	Homo_sapiens	KH
ENSG00000197111	PCBP2	CC[CT][CT]CC[ACT]	Homo_sapiens	KH
ENSG00000148840	PPRC1	[GC][GC]GCGC[GC]	Homo_sapiens	RRM
ENSG00000011304	PTB/PTBP1	CTCT[CT][CT]	Homo_sapiens	RRM
ENSG00000011304	PTBP1	[ACT][CT]TTT[CT]T	Homo_sapiens	RRM
ENSG00000112531	QKI	ACTAAC[ACG]	Homo_sapiens	KH
ENSG00000125970	RALY	TTTTTT[CGT]	Homo_sapiens	RRM
ENSG00000078328	RBFOX1	[AT]GCATG[AC]	Homo_sapiens	RRM
ENSG00000112183	RBM24	[AT]G[AT]GTG[AGT]	Homo_sapiens	RRM
ENSG00000106344	RBM28	G[AT]GTAG[AGT]	Homo_sapiens	RRM
ENSG00000102317	RBM3	[AG]A[AGT]AC[GT]A	Homo_sapiens	RRM
ENSG00000173933	RBM4	GCGCG[GC][GC]	Homo_sapiens	RRM,Znf
ENSG00000173933	RBM4	GCGCG[GC]G	Homo_sapiens	RRM,Znf
ENSG00000089682	RBM41	[AT]TAC[AT]T[GT]	Homo_sapiens	RRM
ENSG00000126254	RBM42	AACTA[AC]G	Homo_sapiens	RRM
ENSG00000155636	RBM45	GACGA[AC][ACG]	Homo_sapiens	RRM
ENSG00000151962	RBM46	[AG]AT[GC]A[AT][AGT]	Homo_sapiens	RRM
ENSG00000163694	RBM47	GATGA[AT]	Homo_sapiens	RRM
ENSG00000003756	RBM5	GA[AG]GG[AT][AG]	Homo_sapiens	Znf
ENSG00000003756	RBM5	[GC]AAGG[AG]G	Homo_sapiens	RRM
ENSG00000004534	RBM6	[ACT]ATCCA[AG]	Homo_sapiens	RRM
ENSG00000131795	RBM8A	[AG][CT]GCGC[CGT]	Homo_sapiens	RRM
ENSG00000153250	RBMS1	[GT]ATATA[GC]	Homo_sapiens	RRM
ENSG00000144642	RBMS3	[AC]TATA[GT][AC]	Homo_sapiens	RRM
ENSG00000144642	RBMS3	[ACT]ATATA	Homo_sapiens	RRM
ENSG00000020577	SAMD4A	GC[GT]GG[ACT][AC]	Homo_sapiens	SAM
ENSG00000075856	SART3	A[AG]AAAA[AC]	Homo_sapiens	RRM
ENSG00000136450	SF2/ASF	[AG]GAAGAAC	Homo_sapiens	RRM
ENSG00000116560	SFPQ	[GT]T[AG][AG]T[GT][GT]	Homo_sapiens	RRM
ENSG00000104852	SNRNP70	[AG][AT]TCAAG	Homo_sapiens	RRM
ENSG00000077312	SNRPA	[AT]TGCAC[AG]	Homo_sapiens	RRM
ENSG00000112081	SRp20/SRSF3	[AT]C[AT][AT]C	Homo_sapiens	RRM
ENSG00000112081	SRp20/SRSF3	CTC[GT]TC[CT]	Homo_sapiens	RRM
ENSG00000100650	SRp40/SRSF5	[CT][AG]C[AG][GT][AC]	Homo_sapiens	RRM
ENSG00000124193	SRp55/SRSF6	[CT][CT][AT]C[AT][GC]G	Homo_sapiens	RRM
ENSG00000136450	SRSF1	G[AG]AGGA	Homo_sapiens	RRM
ENSG00000136450	SRSF1	GGAGGA	Homo_sapiens	RRM
ENSG00000136450	SRSF1	GGA[GC]G[AG][ACG]	Homo_sapiens	RRM
ENSG00000136450	SRSF1	AGGA[GC][AC]	Homo_sapiens	RRM
ENSG00000136450	SRSF1	GG[AG]GGA[ACG]	Homo_sapiens	RRM
ENSG00000188529	SRSF10	AGAGA[ACG][AC]	Homo_sapiens	RRM
ENSG00000188529	SRSF10	A[AG]AG[AG][AG][AG]	Homo_sapiens	RRM
ENSG00000188529	SRSF10	AGAGA[AG][AG]	Homo_sapiens	RRM
ENSG00000188529	SRSF10	AGAGA[ACG][ACG]	Homo_sapiens	RRM
ENSG00000161547	SRSF2	GGAG[AT][AGT]	Homo_sapiens	RRM
ENSG00000115875	SRSF7	ACGACG	Homo_sapiens	RRM,Znf
ENSG00000111786	SRSF9	[GT]G[AG][AT]G[GC][AC]	Homo_sapiens	RRM
ENSG00000111786	SRSF9	A[GT]GA[ACG][AC][AG]	Homo_sapiens	RRM
ENSG00000120948	TARDBP	GAATG[AGT]	Homo_sapiens	RRM
ENSG00000116001	TIA1	TTTTT[CGT][GT]	Homo_sapiens	RRM
ENSG00000116001	TIA1	[AT]TTTTT[CGT]	Homo_sapiens	RRM
ENSG00000136527	Tra2-beta	GAAAGAA	Homo_sapiens	RRM
ENSG00000149016	TUT1	[AC][AG]ATACT	Homo_sapiens	RRM,Znf
ENSG00000063244	U2AF2	TTTTT[CT]C	Homo_sapiens	RRM
ENSG00000065978	YBX1	AACATC	Homo_sapiens	CSD
ENSG00000065978	YBX1	AACATC[AGT]	Homo_sapiens	CSD
ENSG00000006047	YBX2	AACA[AT]C[AGT]	Homo_sapiens	CSD
ENSG00000135482	ZC3H10	[GC][GC]AGCG[AC]	Homo_sapiens	Znf
ENSG00000100722	ZC3H14	TTT[AGT]TTT	Homo_sapiens	Znf
ENSG00000139168	ZCRB1	G[AG][ACT]TTAA	Homo_sapiens	RRM
ENSG00000075292	ZNF638	[CGT]GTT[GC][GT]T	Homo_sapiens	RRM
ENSMUSG00000028790	KHDRBS1	TAAAA[ACG][ACG]	Mus_musculus	KH
ENSMUSG00000051695	PCBP1	C[CT]TTCC	Mus_musculus	KH
ENSMUSG00000001120	PCBP3	TTT[CT]CC	Mus_musculus	KH
ENSMUSG00000027510	RBM38	[GT][GT]GTGT[GT]	Mus_musculus	RRM
