# Supplementary material for: Aging-related alternative splicing drive neoantigen emergence revealed by transcriptome analysis of 1,255 human blood samples
Source: Front Aging. 2025 May 9;6:1575862. doi: 10.3389/fragi.2025.1575862 (PMC12098113; doi:10.3389/fragi.2025.1575862)
Supplement: Supplementary file 1 [file DataSheet1.zip › TableS8.The correlation between significantly differential AS events' PSI values and corresponding gene expression values.xlsx]

## Sheet: Sheet1
Table S8.The correlation between significantly differential AS events' PSI values and corresponding gene expression values.
ID	p_value	R_squared
A3SS_204	6.38538e-28	0.28
A3SS_1026	1.33973e-19	0.2
A3SS_971	4.30284e-10	0.1
A3SS_2836	6.75248e-10	0.1
A3SS_7742	1.9048e-10	0.1
A3SS_2941	1.18515e-09	0.09
A3SS_4983	2.35953e-09	0.09
A3SS_8599	5.63476e-09	0.09
A3SS_3048	2.88665e-07	0.07
A3SS_3447	7.36333e-08	0.07
A3SS_7741	9.7348e-08	0.07
A3SS_9064	8.66044e-08	0.07
A3SS_1017	1.33637e-06	0.06
A3SS_7248	6.58142e-07	0.06
A3SS_7811	1.17609e-06	0.06
A3SS_7970	5.07576e-07	0.06
A3SS_258	9.46478e-06	0.05
A3SS_1619	1.19481e-05	0.05
A3SS_2628	1.01598e-05	0.05
A3SS_3663	9.26579e-06	0.05
A3SS_3922	7.05963e-06	0.05
A3SS_8405	1.77064e-05	0.05
A3SS_8533	8.42831e-06	0.05
A3SS_8535	2.17737e-05	0.05
A3SS_8595	9.72756e-06	0.05
A3SS_9306	1.63019e-05	0.05
A3SS_11124	1.88678e-05	0.05
A3SS_12	2.58121e-05	0.04
A3SS_261	0.000126105	0.04
A3SS_1334	0.000152473	0.04
A3SS_3631	7.24902e-05	0.04
A3SS_3818	0.00011366	0.04
A3SS_4064	0.000164086	0.04
A3SS_5505	4.4257e-05	0.04
A3SS_6727	9.8895e-05	0.04
A3SS_7231	0.000138889	0.04
A3SS_7390	0.00012083	0.04
A3SS_8181	0.000136076	0.04
A3SS_8403	0.000163026	0.04
A3SS_8764	4.04996e-05	0.04
A3SS_10251	0.000120743	0.04
A3SS_299	0.001026	0.03
A3SS_355	0.00093101	0.03
A3SS_1338	0.000252182	0.03
A3SS_1341	0.000338184	0.03
A3SS_1343	0.000214119	0.03
A3SS_2244	0.000190658	0.03
A3SS_6520	0.000256185	0.03
A3SS_7109	0.000834862	0.03
A3SS_7740	0.00032059	0.03
A3SS_7772	0.000225534	0.03
A3SS_8404	0.00105332	0.03
A3SS_10725	0.000480178	0.03
A3SS_10726	0.000459004	0.03
A3SS_10922	0.000542417	0.03
A3SS_617	0.00165963	0.02
A3SS_1344	0.0054052	0.02
A3SS_1525	0.0097665	0.02
A3SS_1592	0.00213752	0.02
A3SS_1938	0.00569068	0.02
A3SS_2096	0.00148653	0.02
A3SS_3840	0.00830174	0.02
A3SS_4117	0.0023467	0.02
A3SS_4470	0.00779349	0.02
A3SS_4607	0.00972903	0.02
A3SS_4822	0.00282308	0.02
A3SS_4823	0.001819	0.02
A3SS_5234	0.00424753	0.02
A3SS_5534	0.00283778	0.02
A3SS_7009	0.00909584	0.02
A3SS_7010	0.00297417	0.02
A3SS_7183	0.00179703	0.02
A3SS_8281	0.00465419	0.02
A3SS_10605	0.00259572	0.02
A3SS_65	0.0377571	0.01
A3SS_330	0.0307069	0.01
A3SS_821	0.0236511	0.01
A3SS_1002	0.0291851	0.01
A3SS_1209	0.0350988	0.01
A3SS_1489	0.0159999	0.01
A3SS_1730	0.0425673	0.01
A3SS_2139	0.0124068	0.01
A3SS_2416	0.0150563	0.01
A3SS_2854	0.0259323	0.01
A3SS_3170	0.0426136	0.01
A3SS_3193	0.0190138	0.01
A3SS_4014	0.0119778	0.01
A3SS_4115	0.018994	0.01
A3SS_4303	0.0140388	0.01
A3SS_5152	0.0297467	0.01
A3SS_5412	0.026249	0.01
A3SS_5541	0.0299259	0.01
A3SS_6335	0.0161552	0.01
A3SS_7072	0.023728	0.01
A3SS_7073	0.0387581	0.01
A3SS_7624	0.0192094	0.01
A3SS_7697	0.0217908	0.01
A3SS_7869	0.027051	0.01
A3SS_7907	0.0111534	0.01
A3SS_8141	0.0388524	0.01
A3SS_8146	0.0196326	0.01
A3SS_8147	0.0252143	0.01
A3SS_8427	0.0360391	0.01
A3SS_8475	0.0215789	0.01
A3SS_9071	0.0111259	0.01
A3SS_9400	0.0132154	0.01
A3SS_9623	0.0416394	0.01
A3SS_9718	0.0353485	0.01
A3SS_9830	0.0389356	0.01
A3SS_10321	0.0398505	0.01
A3SS_10528	0.0493463	0.01
A3SS_11263	0.0115161	0.01
A5SS_1950	3.26596e-31	0.3
A5SS_619	5.58418e-15	0.15
A5SS_6473	4.39979e-13	0.13
A5SS_5365	1.69961e-11	0.11
A5SS_5729	2.07238e-11	0.11
A5SS_4593	6.23244e-10	0.1
A5SS_1268	8.87547e-10	0.09
A5SS_2018	2.67293e-09	0.09
A5SS_2113	1.31167e-09	0.09
A5SS_2273	3.47049e-09	0.09
A5SS_4723	2.35149e-09	0.09
A5SS_3572	9.60734e-08	0.07
A5SS_4364	1.72583e-07	0.07
A5SS_6474	3.39856e-07	0.07
A5SS_7167	1.56335e-07	0.07
A5SS_2871	4.84922e-07	0.06
A5SS_2996	1.15241e-06	0.06
A5SS_3482	5.49078e-07	0.06
A5SS_6887	9.13036e-07	0.06
A5SS_6888	4.72057e-07	0.06
A5SS_1186	1.95448e-05	0.05
A5SS_1478	1.29115e-05	0.05
A5SS_3705	1.2187e-05	0.05
A5SS_6034	7.5986e-06	0.05
A5SS_6351	2.15223e-05	0.05
A5SS_7166	8.30305e-06	0.05
A5SS_2502	7.2237e-05	0.04
A5SS_3473	0.000161175	0.04
A5SS_3534	7.33839e-05	0.04
A5SS_3701	4.50405e-05	0.04
A5SS_3754	3.91591e-05	0.04
A5SS_3835	3.57039e-05	0.04
A5SS_4204	2.69499e-05	0.04
A5SS_4682	3.34383e-05	0.04
A5SS_4923	0.000117052	0.04
A5SS_5284	2.6274e-05	0.04
A5SS_5861	3.54395e-05	0.04
A5SS_5973	0.000100276	0.04
A5SS_137	0.00101423	0.03
A5SS_303	0.000640102	0.03
A5SS_308	0.000687472	0.03
A5SS_685	0.000246441	0.03
A5SS_1357	0.00112023	0.03
A5SS_1986	0.000260525	0.03
A5SS_2515	0.000773185	0.03
A5SS_2567	0.000289178	0.03
A5SS_3276	0.00126423	0.03
A5SS_3533	0.000294743	0.03
A5SS_3706	0.00101062	0.03
A5SS_4218	0.000561506	0.03
A5SS_4928	0.000829713	0.03
A5SS_5070	0.000578802	0.03
A5SS_5318	0.000460505	0.03
A5SS_6334	0.00018142	0.03
A5SS_6562	0.000726288	0.03
A5SS_6637	0.000522963	0.03
A5SS_145	0.00476449	0.02
A5SS_887	0.00693957	0.02
A5SS_2753	0.00911972	0.02
A5SS_2775	0.00260004	0.02
A5SS_2930	0.00657221	0.02
A5SS_3216	0.00536892	0.02
A5SS_3918	0.00284739	0.02
A5SS_3936	0.00406708	0.02
A5SS_4155	0.00325815	0.02
A5SS_4231	0.0024056	0.02
A5SS_4427	0.00399895	0.02
A5SS_4732	0.00213056	0.02
A5SS_6329	0.0102706	0.02
A5SS_6669	0.00195607	0.02
A5SS_6809	0.00400222	0.02
A5SS_7042	0.00482252	0.02
A5SS_192	0.038775	0.01
A5SS_271	0.0177083	0.01
A5SS_1064	0.0390177	0.01
A5SS_1210	0.0317367	0.01
A5SS_1604	0.0464086	0.01
A5SS_1823	0.019812	0.01
A5SS_2123	0.0258297	0.01
A5SS_2282	0.0268653	0.01
A5SS_2480	0.0334312	0.01
A5SS_2949	0.0298645	0.01
A5SS_3998	0.0448617	0.01
A5SS_4068	0.0269542	0.01
A5SS_4114	0.0176141	0.01
A5SS_4429	0.0270637	0.01
A5SS_4495	0.0426292	0.01
A5SS_4753	0.0281771	0.01
A5SS_5026	0.0345539	0.01
A5SS_5195	0.0256258	0.01
A5SS_5233	0.016269	0.01
A5SS_5872	0.0123426	0.01
A5SS_5898	0.0211398	0.01
A5SS_6010	0.032204	0.01
A5SS_6055	0.022194	0.01
A5SS_6774	0.022401	0.01
A5SS_7097	0.022637	0.01
MXE_20812	4.96216e-26	0.26
MXE_1281	2.1287e-23	0.23
MXE_8802	1.92305e-16	0.17
MXE_19189	2.90689e-14	0.14
MXE_1295	6.99378e-13	0.13
MXE_12077	2.00582e-13	0.13
MXE_15139	1.20883e-12	0.13
MXE_15140	6.04942e-13	0.13
MXE_18192	9.55228e-13	0.13
MXE_23739	5.44991e-13	0.13
MXE_7556	2.98922e-12	0.12
MXE_8164	3.79992e-12	0.12
MXE_8707	3.53223e-12	0.12
MXE_25170	6.9463e-12	0.12
MXE_27229	9.42205e-12	0.12
MXE_27992	3.45164e-12	0.12
MXE_4567	1.17278e-11	0.11
MXE_6152	8.06648e-11	0.11
MXE_9477	1.7803e-11	0.11
MXE_11692	5.33098e-11	0.11
MXE_22987	6.12532e-11	0.11
MXE_25866	1.96723e-11	0.11
MXE_4658	6.18708e-10	0.1
MXE_6313	6.35024e-10	0.1
MXE_7691	4.39575e-10	0.1
MXE_8177	1.2806e-10	0.1
MXE_10156	5.1777e-10	0.1
MXE_11094	2.39964e-10	0.1
MXE_11571	2.95041e-10	0.1
MXE_15957	5.03785e-10	0.1
MXE_16038	6.88063e-10	0.1
MXE_18404	1.60751e-10	0.1
MXE_24278	1.49177e-10	0.1
MXE_183	1.05152e-09	0.09
MXE_808	1.42044e-09	0.09
MXE_4382	2.56522e-09	0.09
MXE_4852	1.14069e-09	0.09
MXE_7444	3.12257e-09	0.09
MXE_7675	6.0163e-09	0.09
MXE_9629	9.06871e-10	0.09
MXE_11116	4.10446e-09	0.09
MXE_16123	6.19383e-09	0.09
MXE_16966	9.25406e-10	0.09
MXE_21284	2.53228e-09	0.09
MXE_24653	4.03952e-09	0.09
MXE_25026	1.8739e-09	0.09
MXE_132	6.45942e-09	0.08
MXE_1269	3.66096e-08	0.08
MXE_3695	1.61318e-08	0.08
MXE_5860	2.03109e-08	0.08
MXE_6696	1.83084e-08	0.08
MXE_7674	8.07731e-09	0.08
MXE_8202	1.42157e-08	0.08
MXE_10989	4.44159e-08	0.08
MXE_11039	1.28723e-08	0.08
MXE_14122	8.37778e-09	0.08
MXE_14908	2.24185e-08	0.08
MXE_16820	4.65549e-08	0.08
MXE_16876	6.73701e-09	0.08
MXE_17227	2.6448e-08	0.08
MXE_17347	2.71355e-08	0.08
MXE_19183	2.33424e-08	0.08
MXE_20723	1.39789e-08	0.08
MXE_27456	8.69709e-09	0.08
MXE_1449	1.64461e-07	0.07
MXE_2401	1.37271e-07	0.07
MXE_3558	1.89438e-07	0.07
MXE_6698	1.58879e-07	0.07
MXE_6699	5.48785e-08	0.07
MXE_8331	7.48129e-08	0.07
MXE_8332	9.20078e-08	0.07
MXE_8469	3.02664e-07	0.07
MXE_10324	3.34704e-07	0.07
MXE_10623	2.23977e-07	0.07
MXE_11036	3.62462e-07	0.07
MXE_11077	2.81564e-07	0.07
MXE_11099	1.17735e-07	0.07
MXE_12021	2.8292e-07	0.07
MXE_13158	1.30642e-07	0.07
MXE_14237	5.1444e-08	0.07
MXE_16529	1.18122e-07	0.07
MXE_16625	1.7239e-07	0.07
MXE_16819	1.06624e-07	0.07
MXE_17348	1.39227e-07	0.07
MXE_18239	1.01894e-07	0.07
MXE_18354	2.14202e-07	0.07
MXE_21385	1.22552e-07	0.07
MXE_22007	3.57919e-07	0.07
MXE_25494	8.45863e-08	0.07
MXE_27060	2.17477e-07	0.07
MXE_27122	7.29895e-08	0.07
MXE_27646	1.63819e-07	0.07
MXE_28280	9.84017e-08	0.07
MXE_1949	6.83814e-07	0.06
MXE_3080	6.19674e-07	0.06
MXE_3534	1.49587e-06	0.06
MXE_4423	9.64782e-07	0.06
MXE_4442	1.48317e-06	0.06
MXE_5182	1.18838e-06	0.06
MXE_7281	3.98788e-07	0.06
MXE_8319	3.90295e-07	0.06
MXE_8643	6.84789e-07	0.06
MXE_8855	2.82499e-06	0.06
MXE_8864	2.95485e-06	0.06
MXE_9633	6.16319e-07	0.06
MXE_9906	2.1313e-06	0.06
MXE_10157	5.10584e-07	0.06
MXE_10412	1.69842e-06	0.06
MXE_11345	4.72876e-07	0.06
MXE_12468	1.39151e-06	0.06
MXE_12549	2.7223e-06	0.06
MXE_13798	1.12155e-06	0.06
MXE_13817	1.36019e-06	0.06
MXE_14331	2.66198e-06	0.06
MXE_14594	4.34109e-07	0.06
MXE_14703	4.82789e-07	0.06
MXE_15611	1.70228e-06	0.06
MXE_15977	6.51296e-07	0.06
MXE_16623	2.63801e-06	0.06
MXE_16786	2.71269e-06	0.06
MXE_16921	7.01524e-07	0.06
MXE_16967	7.22746e-07	0.06
MXE_16996	1.88929e-06	0.06
MXE_17641	2.26627e-06	0.06
MXE_19262	1.27697e-06	0.06
MXE_20167	1.14417e-06	0.06
MXE_20352	2.0003e-06	0.06
MXE_20903	4.50642e-07	0.06
MXE_21104	1.47528e-06	0.06
MXE_21520	2.19236e-06	0.06
MXE_22561	1.85184e-06	0.06
MXE_22988	7.90923e-07	0.06
MXE_22990	1.97209e-06	0.06
MXE_23304	1.5023e-06	0.06
MXE_23737	4.97667e-07	0.06
MXE_25991	8.11628e-07	0.06
MXE_26064	1.4874e-06	0.06
MXE_26287	2.77053e-06	0.06
MXE_26671	1.85904e-06	0.06
MXE_28202	8.93821e-07	0.06
MXE_28287	1.24873e-06	0.06
MXE_145	3.38474e-06	0.05
MXE_760	7.71013e-06	0.05
MXE_761	4.95231e-06	0.05
MXE_2542	3.63429e-06	0.05
MXE_2639	2.05399e-05	0.05
MXE_2698	1.68638e-05	0.05
MXE_2833	6.76255e-06	0.05
MXE_2931	1.61519e-05	0.05
MXE_3386	5.49256e-06	0.05
MXE_3482	1.36306e-05	0.05
MXE_3557	7.31844e-06	0.05
MXE_4049	6.3136e-06	0.05
MXE_4552	7.35924e-06	0.05
MXE_5070	1.73246e-05	0.05
MXE_5655	3.11959e-06	0.05
MXE_5879	4.67533e-06	0.05
MXE_6571	6.79552e-06	0.05
MXE_6737	1.05818e-05	0.05
MXE_6818	1.37354e-05	0.05
MXE_7096	5.24104e-06	0.05
MXE_7374	1.91088e-05	0.05
MXE_7641	3.0461e-06	0.05
MXE_8253	4.88204e-06	0.05
MXE_8644	1.25183e-05	0.05
MXE_8866	3.88242e-06	0.05
MXE_9000	3.44858e-06	0.05
MXE_9333	1.57589e-05	0.05
MXE_9690	1.16388e-05	0.05
MXE_10224	1.82271e-05	0.05
MXE_10452	1.64282e-05	0.05
MXE_10594	3.12991e-06	0.05
MXE_10615	1.07797e-05	0.05
MXE_11212	5.41468e-06	0.05
MXE_11213	8.32829e-06	0.05
MXE_12074	1.37865e-05	0.05
MXE_12588	8.29438e-06	0.05
MXE_12933	1.06561e-05	0.05
MXE_13640	5.41738e-06	0.05
MXE_13866	1.23443e-05	0.05
MXE_13906	4.30975e-06	0.05
MXE_13982	1.91284e-05	0.05
MXE_15467	1.39458e-05	0.05
MXE_15516	1.53114e-05	0.05
MXE_15518	1.74956e-05	0.05
MXE_15978	3.7792e-06	0.05
MXE_16019	3.21373e-06	0.05
MXE_16947	1.016e-05	0.05
MXE_16995	8.28645e-06	0.05
MXE_17115	2.03365e-05	0.05
MXE_17515	9.73913e-06	0.05
MXE_18121	1.46776e-05	0.05
MXE_18569	1.33625e-05	0.05
MXE_18774	5.77228e-06	0.05
MXE_19209	1.6946e-05	0.05
MXE_19417	1.17727e-05	0.05
MXE_19610	1.23669e-05	0.05
MXE_19861	8.48062e-06	0.05
MXE_21304	1.10184e-05	0.05
MXE_21513	7.03762e-06	0.05
MXE_21521	6.13848e-06	0.05
MXE_22862	6.25949e-06	0.05
MXE_23363	2.18903e-05	0.05
MXE_24295	1.35776e-05	0.05
MXE_25050	1.20822e-05	0.05
MXE_26226	1.8318e-05	0.05
MXE_26674	2.16782e-05	0.05
MXE_27776	6.91677e-06	0.05
MXE_28145	1.29957e-05	0.05
MXE_35	0.000116324	0.04
MXE_326	0.000151105	0.04
MXE_333	0.00011603	0.04
MXE_759	7.5336e-05	0.04
MXE_762	6.05694e-05	0.04
MXE_944	0.00012887	0.04
MXE_1181	0.00015493	0.04
MXE_1230	6.96584e-05	0.04
MXE_1270	5.35382e-05	0.04
MXE_1858	0.000161855	0.04
MXE_2554	2.30877e-05	0.04
MXE_2907	2.35618e-05	0.04
MXE_3127	9.18955e-05	0.04
MXE_3356	2.88601e-05	0.04
MXE_3774	8.60502e-05	0.04
MXE_3877	2.46096e-05	0.04
MXE_4251	8.74075e-05	0.04
MXE_4282	0.000107654	0.04
MXE_4424	3.07088e-05	0.04
MXE_4528	3.27385e-05	0.04
MXE_4529	3.25153e-05	0.04
MXE_5389	6.35447e-05	0.04
MXE_6176	4.60639e-05	0.04
MXE_6178	2.67503e-05	0.04
MXE_6203	3.91279e-05	0.04
MXE_6503	0.000139038	0.04
MXE_6606	6.97512e-05	0.04
MXE_6680	3.22973e-05	0.04
MXE_6961	6.44059e-05	0.04
MXE_7095	3.39527e-05	0.04
MXE_7329	2.83963e-05	0.04
MXE_8144	7.87634e-05	0.04
MXE_8231	2.95724e-05	0.04
MXE_8314	2.982e-05	0.04
MXE_8318	6.11393e-05	0.04
MXE_8335	0.000144021	0.04
MXE_8336	3.25562e-05	0.04
MXE_8713	9.70961e-05	0.04
MXE_9572	0.000152265	0.04
MXE_9591	6.70007e-05	0.04
MXE_9592	2.90309e-05	0.04
MXE_9691	8.69698e-05	0.04
MXE_9711	5.13178e-05	0.04
MXE_10099	4.8754e-05	0.04
MXE_10290	0.000106887	0.04
MXE_10592	5.06658e-05	0.04
MXE_10593	0.000123237	0.04
MXE_10646	0.000147966	0.04
MXE_10665	0.000117766	0.04
MXE_11095	6.6608e-05	0.04
MXE_11298	6.41239e-05	0.04
MXE_11303	0.000139593	0.04
MXE_11352	0.000156738	0.04
MXE_11577	0.000101966	0.04
MXE_11606	7.40359e-05	0.04
MXE_11749	2.76219e-05	0.04
MXE_12635	0.000164346	0.04
MXE_12682	0.000158358	0.04
MXE_12973	4.33477e-05	0.04
MXE_13327	8.38721e-05	0.04
MXE_13636	3.76965e-05	0.04
MXE_13958	2.43941e-05	0.04
MXE_14330	8.62919e-05	0.04
MXE_14346	0.000143739	0.04
MXE_14481	8.96408e-05	0.04
MXE_15043	3.21655e-05	0.04
MXE_15142	2.25073e-05	0.04
MXE_15554	0.000119206	0.04
MXE_16002	4.21687e-05	0.04
MXE_16073	9.71787e-05	0.04
MXE_16848	0.0001666	0.04
MXE_16913	9.67574e-05	0.04
MXE_17076	7.35764e-05	0.04
MXE_17228	0.000111367	0.04
MXE_17391	5.1251e-05	0.04
MXE_17393	4.1754e-05	0.04
MXE_17628	0.000149833	0.04
MXE_18186	5.03721e-05	0.04
MXE_18440	3.60762e-05	0.04
MXE_18552	6.55264e-05	0.04
MXE_19365	0.000106894	0.04
MXE_19390	0.0001305	0.04
MXE_19485	6.67759e-05	0.04
MXE_19487	3.52252e-05	0.04
MXE_19608	3.80913e-05	0.04
MXE_19613	0.000105709	0.04
MXE_19865	3.76206e-05	0.04
MXE_20006	2.48803e-05	0.04
MXE_20081	3.27607e-05	0.04
MXE_20136	0.000156204	0.04
MXE_20198	7.5605e-05	0.04
MXE_20846	7.78998e-05	0.04
MXE_21058	3.86002e-05	0.04
MXE_21684	0.00013954	0.04
MXE_21947	0.000114645	0.04
MXE_21998	2.29699e-05	0.04
MXE_24206	0.000146535	0.04
MXE_24696	0.000153013	0.04
MXE_24724	4.95036e-05	0.04
MXE_24879	2.94422e-05	0.04
MXE_24953	0.000151139	0.04
MXE_25062	3.27435e-05	0.04
MXE_25082	0.000166577	0.04
MXE_25083	0.000100745	0.04
MXE_25157	6.53179e-05	0.04
MXE_25596	5.58872e-05	0.04
MXE_26381	6.72144e-05	0.04
MXE_26437	0.000108839	0.04
MXE_27157	7.53208e-05	0.04
MXE_27580	4.56492e-05	0.04
MXE_27638	9.27683e-05	0.04
MXE_27745	0.000128889	0.04
MXE_27758	4.03626e-05	0.04
MXE_27879	4.32069e-05	0.04
MXE_27906	5.91126e-05	0.04
MXE_28144	3.02331e-05	0.04
MXE_28234	9.44114e-05	0.04
MXE_144	0.000929807	0.03
MXE_244	0.000231543	0.03
MXE_274	0.00022884	0.03
MXE_396	0.000439318	0.03
MXE_545	0.000482443	0.03
MXE_680	0.000193047	0.03
MXE_1246	0.000975945	0.03
MXE_1438	0.000311253	0.03
MXE_1448	0.000505947	0.03
MXE_1629	0.000171459	0.03
MXE_1642	0.000341773	0.03
MXE_1695	0.000309579	0.03
MXE_1734	0.000534541	0.03
MXE_1791	0.000685541	0.03
MXE_1896	0.000439658	0.03
MXE_1934	0.0011569	0.03
MXE_1947	0.00018604	0.03
MXE_1952	0.000468894	0.03
MXE_2107	0.000221674	0.03
MXE_2196	0.000758916	0.03
MXE_2417	0.000306304	0.03
MXE_2442	0.000310021	0.03
MXE_2541	0.000424647	0.03
MXE_2546	0.000676036	0.03
MXE_2572	0.000830081	0.03
MXE_2588	0.000561217	0.03
MXE_2606	0.000532927	0.03
MXE_2607	0.000510793	0.03
MXE_2622	0.000320352	0.03
MXE_2909	0.00107446	0.03
MXE_2998	0.000413096	0.03
MXE_3170	0.000736131	0.03
MXE_3195	0.000705807	0.03
MXE_3368	0.000914895	0.03
MXE_3893	0.000307069	0.03
MXE_4173	0.00021886	0.03
MXE_4341	0.000244617	0.03
MXE_4347	0.00104859	0.03
MXE_4404	0.000748773	0.03
MXE_4448	0.000295505	0.03
MXE_4547	0.000770313	0.03
MXE_4553	0.000349089	0.03
MXE_4560	0.000489703	0.03
MXE_4583	0.000281961	0.03
MXE_4592	0.000607361	0.03
MXE_4770	0.00122203	0.03
MXE_4835	0.00112024	0.03
MXE_4865	0.00049026	0.03
MXE_5018	0.000700684	0.03
MXE_5124	0.000266913	0.03
MXE_5158	0.000618473	0.03
MXE_5423	0.000390118	0.03
MXE_5470	0.000673355	0.03
MXE_5475	0.000202178	0.03
MXE_5500	0.000926395	0.03
MXE_5713	0.000437003	0.03
MXE_5981	0.000503346	0.03
MXE_6163	0.00096107	0.03
MXE_6445	0.000641084	0.03
MXE_6559	0.000193302	0.03
MXE_6950	0.000782505	0.03
MXE_7127	0.000885033	0.03
MXE_7539	0.000896007	0.03
MXE_7734	0.000304257	0.03
MXE_7757	0.00029322	0.03
MXE_7815	0.00114081	0.03
MXE_7818	0.000350436	0.03
MXE_7904	0.000477142	0.03
MXE_8015	0.000442148	0.03
MXE_8199	0.00103837	0.03
MXE_8200	0.00111289	0.03
MXE_8203	0.000448098	0.03
MXE_8426	0.000360201	0.03
MXE_8461	0.000184996	0.03
MXE_8486	0.000200923	0.03
MXE_8628	0.000534396	0.03
MXE_8709	0.00104029	0.03
MXE_9162	0.000283929	0.03
MXE_9239	0.000394604	0.03
MXE_9317	0.00061645	0.03
MXE_9391	0.000406644	0.03
MXE_9463	0.000279519	0.03
MXE_9493	0.000293648	0.03
MXE_9525	0.00110469	0.03
MXE_9923	0.000871239	0.03
MXE_10123	0.000382051	0.03
MXE_10288	0.000250428	0.03
MXE_10327	0.000531343	0.03
MXE_10469	0.000652985	0.03
MXE_10482	0.00022734	0.03
MXE_10590	0.000278721	0.03
MXE_10649	0.000193984	0.03
MXE_11351	0.000792867	0.03
MXE_11499	0.000225552	0.03
MXE_11660	0.000243007	0.03
MXE_11932	0.000317361	0.03
MXE_11994	0.000971418	0.03
MXE_12585	0.000515861	0.03
MXE_12872	0.000356641	0.03
MXE_13269	0.000547186	0.03
MXE_13559	0.000341871	0.03
MXE_13781	0.000326389	0.03
MXE_13847	0.00128762	0.03
MXE_13925	0.000821604	0.03
MXE_14123	0.00106415	0.03
MXE_14214	0.000353218	0.03
MXE_14336	0.000538437	0.03
MXE_14499	0.000529675	0.03
MXE_14508	0.000992164	0.03
MXE_14961	0.00122772	0.03
MXE_15014	0.000844406	0.03
MXE_15350	0.000500411	0.03
MXE_15505	0.00119918	0.03
MXE_15673	0.000704947	0.03
MXE_15710	0.000929717	0.03
MXE_15898	0.000220628	0.03
MXE_15900	0.000827378	0.03
MXE_16057	0.0012149	0.03
MXE_16069	0.000251579	0.03
MXE_16387	0.000530431	0.03
MXE_16687	0.000499222	0.03
MXE_16925	0.000918	0.03
MXE_17013	0.000914295	0.03
MXE_17107	0.00112722	0.03
MXE_17152	0.000991032	0.03
MXE_17210	0.000222572	0.03
MXE_17226	0.00123946	0.03
MXE_17455	0.000427764	0.03
MXE_17475	0.000178355	0.03
MXE_17502	0.000426292	0.03
MXE_17579	0.000244751	0.03
MXE_17879	0.00097545	0.03
MXE_18054	0.000671391	0.03
MXE_18189	0.000594229	0.03
MXE_18265	0.000401404	0.03
MXE_18448	0.000255303	0.03
MXE_18769	0.00068185	0.03
MXE_19125	0.000536373	0.03
MXE_19244	0.000816254	0.03
MXE_19256	0.000723587	0.03
MXE_19266	0.000908881	0.03
MXE_19422	0.000780233	0.03
MXE_19876	0.000824492	0.03
MXE_20027	0.000469353	0.03
MXE_20033	0.000476128	0.03
MXE_20337	0.00121214	0.03
MXE_20354	0.000787264	0.03
MXE_20445	0.000844161	0.03
MXE_20840	0.000271873	0.03
MXE_20841	0.000614468	0.03
MXE_20905	0.000185886	0.03
MXE_20981	0.000344296	0.03
MXE_21052	0.000172443	0.03
MXE_21232	0.000854616	0.03
MXE_21235	0.000528013	0.03
MXE_21302	0.000232131	0.03
MXE_21607	0.00102199	0.03
MXE_21612	0.00119996	0.03
MXE_21646	0.000190075	0.03
MXE_21888	0.00041212	0.03
MXE_21921	0.000316765	0.03
MXE_21925	0.000387611	0.03
MXE_22015	0.00112086	0.03
MXE_22220	0.000260646	0.03
MXE_22259	0.000576717	0.03
MXE_22367	0.00114581	0.03
MXE_22369	0.000646461	0.03
MXE_22554	0.00130792	0.03
MXE_22652	0.000257294	0.03
MXE_22831	0.000682262	0.03
MXE_22956	0.00115316	0.03
MXE_22993	0.000361516	0.03
MXE_23039	0.000258185	0.03
MXE_23227	0.00116398	0.03
MXE_23235	0.000959258	0.03
MXE_23290	0.000202814	0.03
MXE_23441	0.00126032	0.03
MXE_23624	0.000269319	0.03
MXE_23689	0.000373336	0.03
MXE_23922	0.000499472	0.03
MXE_24092	0.000583169	0.03
MXE_24120	0.000311848	0.03
MXE_24204	0.000442948	0.03
MXE_24305	0.000397886	0.03
MXE_24316	0.000212355	0.03
MXE_24447	0.00111313	0.03
MXE_24456	0.000807014	0.03
MXE_24882	0.00110817	0.03
MXE_24934	0.00121309	0.03
MXE_25067	0.0010231	0.03
MXE_25084	0.000236054	0.03
MXE_25501	0.00122144	0.03
MXE_25502	0.000967755	0.03
MXE_25827	0.00033772	0.03
MXE_25828	0.000448331	0.03
MXE_25844	0.000940237	0.03
MXE_26034	0.000290583	0.03
MXE_26396	0.000959506	0.03
MXE_26436	0.000366941	0.03
MXE_26724	0.000322227	0.03
MXE_27039	0.000452823	0.03
MXE_27089	0.000376744	0.03
MXE_27904	0.00063245	0.03
MXE_27953	0.000713627	0.03
MXE_28259	0.000888471	0.03
MXE_28289	0.000281154	0.03
MXE_6	0.00998328	0.02
MXE_28	0.00409407	0.02
MXE_187	0.00169126	0.02
MXE_482	0.0081372	0.02
MXE_483	0.00741027	0.02
MXE_557	0.0078171	0.02
MXE_596	0.00476763	0.02
MXE_690	0.00173818	0.02
MXE_692	0.00189918	0.02
MXE_704	0.00140734	0.02
MXE_743	0.00993105	0.02
MXE_757	0.00323423	0.02
MXE_775	0.00251789	0.02
MXE_776	0.00362251	0.02
MXE_791	0.0043375	0.02
MXE_978	0.00622528	0.02
MXE_987	0.00135699	0.02
MXE_1026	0.00145396	0.02
MXE_1070	0.00452845	0.02
MXE_1086	0.00198426	0.02
MXE_1190	0.00236225	0.02
MXE_1232	0.0028543	0.02
MXE_1251	0.00498485	0.02
MXE_1280	0.00208232	0.02
MXE_1389	0.0080167	0.02
MXE_1451	0.0102794	0.02
MXE_1539	0.00591167	0.02
MXE_1634	0.00883206	0.02
MXE_1948	0.0089484	0.02
MXE_2041	0.00140725	0.02
MXE_2077	0.00554755	0.02
MXE_2155	0.00936994	0.02
MXE_2418	0.00235319	0.02
MXE_2571	0.00894706	0.02
MXE_2576	0.0100512	0.02
MXE_2621	0.00945834	0.02
MXE_2678	0.00792251	0.02
MXE_2681	0.00568508	0.02
MXE_2762	0.00930506	0.02
MXE_2814	0.00397875	0.02
MXE_3048	0.00992129	0.02
MXE_3069	0.00595775	0.02
MXE_3124	0.00886945	0.02
MXE_3196	0.00158525	0.02
MXE_3198	0.005533	0.02
MXE_3255	0.00196201	0.02
MXE_3360	0.00550423	0.02
MXE_3383	0.00439625	0.02
MXE_3625	0.00271033	0.02
MXE_3634	0.00995138	0.02
MXE_3665	0.00177649	0.02
MXE_3678	0.00452418	0.02
MXE_3686	0.00604993	0.02
MXE_3742	0.00883993	0.02
MXE_3836	0.00697146	0.02
MXE_3932	0.00406414	0.02
MXE_3961	0.00149291	0.02
MXE_3964	0.00714765	0.02
MXE_3985	0.00209803	0.02
MXE_3986	0.0042716	0.02
MXE_4005	0.00239845	0.02
MXE_4084	0.0024441	0.02
MXE_4199	0.00817671	0.02
MXE_4438	0.00818945	0.02
MXE_4522	0.00696032	0.02
MXE_4546	0.00519028	0.02
MXE_4559	0.00333562	0.02
MXE_4665	0.00225114	0.02
MXE_4900	0.00410414	0.02
MXE_5019	0.00931964	0.02
MXE_5026	0.00674268	0.02
MXE_5174	0.00274585	0.02
MXE_5183	0.00320367	0.02
MXE_5303	0.00810595	0.02
MXE_5409	0.00156842	0.02
MXE_5410	0.00504686	0.02
MXE_5451	0.00615454	0.02
MXE_5464	0.00706034	0.02
MXE_5478	0.00770102	0.02
MXE_5507	0.00583423	0.02
MXE_5658	0.00245669	0.02
MXE_5712	0.00777592	0.02
MXE_5861	0.00201685	0.02
MXE_5923	0.00757905	0.02
MXE_6070	0.00417539	0.02
MXE_6398	0.00606957	0.02
MXE_6468	0.00955887	0.02
MXE_6490	0.00428027	0.02
MXE_6652	0.00184369	0.02
MXE_6752	0.0087405	0.02
MXE_6755	0.00495285	0.02
MXE_6773	0.00202069	0.02
MXE_7203	0.00853635	0.02
MXE_7226	0.00973912	0.02
MXE_7344	0.00521971	0.02
MXE_7357	0.00404558	0.02
MXE_7422	0.00718992	0.02
MXE_7447	0.00233713	0.02
MXE_7792	0.00441196	0.02
MXE_7968	0.00671947	0.02
MXE_8381	0.00147643	0.02
MXE_8463	0.00235909	0.02
MXE_8471	0.00301558	0.02
MXE_8600	0.00222556	0.02
MXE_8621	0.00415728	0.02
MXE_8736	0.00164507	0.02
MXE_8753	0.00696291	0.02
MXE_8911	0.00391571	0.02
MXE_8999	0.00552145	0.02
MXE_9237	0.00312065	0.02
MXE_9389	0.00745802	0.02
MXE_9450	0.00491286	0.02
MXE_9630	0.00204405	0.02
MXE_9704	0.0100841	0.02
MXE_9922	0.00503812	0.02
MXE_9966	0.00389524	0.02
MXE_9988	0.0103343	0.02
MXE_9989	0.00630388	0.02
MXE_10049	0.0101161	0.02
MXE_10096	0.00909484	0.02
MXE_10284	0.00196532	0.02
MXE_10285	0.00941301	0.02
MXE_10314	0.00492964	0.02
MXE_10315	0.00641138	0.02
MXE_10483	0.00258201	0.02
MXE_10550	0.0101881	0.02
MXE_10712	0.00205628	0.02
MXE_10810	0.0057052	0.02
MXE_10906	0.00664209	0.02
MXE_10909	0.00586111	0.02
MXE_10916	0.0041322	0.02
MXE_11068	0.00791312	0.02
MXE_11076	0.0100344	0.02
MXE_11248	0.0016034	0.02
MXE_11344	0.00534017	0.02
MXE_11353	0.00360788	0.02
MXE_11459	0.00478075	0.02
MXE_11460	0.00316158	0.02
MXE_11599	0.00602612	0.02
MXE_11685	0.0093735	0.02
MXE_11702	0.00155903	0.02
MXE_12153	0.00425049	0.02
MXE_12234	0.00465602	0.02
MXE_12282	0.00911667	0.02
MXE_12284	0.00524688	0.02
MXE_12373	0.00175263	0.02
MXE_12379	0.00743545	0.02
MXE_12480	0.00575168	0.02
MXE_12499	0.00217973	0.02
MXE_12551	0.00370676	0.02
MXE_12562	0.00764717	0.02
MXE_12616	0.00585537	0.02
MXE_12641	0.0046064	0.02
MXE_12681	0.00226764	0.02
MXE_12701	0.00354126	0.02
MXE_12704	0.00220041	0.02
MXE_12734	0.00422451	0.02
MXE_12913	0.00146011	0.02
MXE_12931	0.00183807	0.02
MXE_12985	0.00212041	0.02
MXE_13063	0.00850456	0.02
MXE_13232	0.00281715	0.02
MXE_13265	0.00550321	0.02
MXE_13277	0.00419734	0.02
MXE_13375	0.00445933	0.02
MXE_13453	0.00711063	0.02
MXE_13606	0.00836619	0.02
MXE_13632	0.00964493	0.02
MXE_13770	0.00290226	0.02
MXE_13943	0.00363126	0.02
MXE_13955	0.00375713	0.02
MXE_14255	0.00463541	0.02
MXE_14345	0.00197816	0.02
MXE_14377	0.00264498	0.02
MXE_14480	0.00320736	0.02
MXE_14569	0.00899404	0.02
MXE_14589	0.00300477	0.02
MXE_14642	0.00821733	0.02
MXE_14678	0.00652478	0.02
MXE_14717	0.0100088	0.02
MXE_14740	0.00347599	0.02
MXE_14893	0.0040024	0.02
MXE_14921	0.00308346	0.02
MXE_15088	0.00259223	0.02
MXE_15119	0.00989912	0.02
MXE_15128	0.0101236	0.02
MXE_15315	0.00415586	0.02
MXE_15329	0.00782913	0.02
MXE_15383	0.00546502	0.02
MXE_15517	0.00750792	0.02
MXE_15534	0.00152265	0.02
MXE_15543	0.00206353	0.02
MXE_15570	0.00719336	0.02
MXE_15732	0.00172535	0.02
MXE_15887	0.00932048	0.02
MXE_15934	0.00290829	0.02
MXE_15935	0.00276046	0.02
MXE_15995	0.00389416	0.02
MXE_16059	0.00924549	0.02
MXE_16082	0.00154397	0.02
MXE_16146	0.00716772	0.02
MXE_16158	0.0024307	0.02
MXE_16170	0.00488226	0.02
MXE_16182	0.00190227	0.02
MXE_16262	0.00533072	0.02
MXE_16264	0.00643931	0.02
MXE_16298	0.00749125	0.02
MXE_16323	0.0102507	0.02
MXE_16458	0.00274101	0.02
MXE_16635	0.00221826	0.02
MXE_16682	0.00733417	0.02
MXE_16723	0.00744876	0.02
MXE_16805	0.00257286	0.02
MXE_16827	0.00556605	0.02
MXE_16926	0.00932864	0.02
MXE_16950	0.00602962	0.02
MXE_17095	0.00590172	0.02
MXE_17400	0.00226904	0.02
MXE_17418	0.00195937	0.02
MXE_17495	0.00737545	0.02
MXE_17496	0.00581304	0.02
MXE_17505	0.00623201	0.02
MXE_17514	0.00234583	0.02
MXE_17543	0.00430464	0.02
MXE_17894	0.00960162	0.02
MXE_18117	0.00648449	0.02
MXE_18133	0.00290726	0.02
MXE_18149	0.00722938	0.02
MXE_18193	0.00167173	0.02
MXE_18244	0.00487629	0.02
MXE_18308	0.00137124	0.02
MXE_18357	0.00686757	0.02
MXE_18444	0.00952345	0.02
MXE_18647	0.00598759	0.02
MXE_19039	0.00252611	0.02
MXE_19041	0.00653332	0.02
MXE_19070	0.00823545	0.02
MXE_19217	0.00716461	0.02
MXE_19219	0.00733909	0.02
MXE_19220	0.00757284	0.02
MXE_19366	0.00233914	0.02
MXE_19388	0.00184348	0.02
MXE_19395	0.00160972	0.02
MXE_19611	0.00898526	0.02
MXE_19723	0.0064223	0.02
MXE_19725	0.00143079	0.02
MXE_19768	0.00505813	0.02
MXE_19783	0.00827374	0.02
MXE_20079	0.00773772	0.02
MXE_20135	0.00471851	0.02
MXE_20190	0.0023737	0.02
MXE_20195	0.00493002	0.02
MXE_20262	0.0031437	0.02
MXE_20381	0.00851812	0.02
MXE_20404	0.00180183	0.02
MXE_20408	0.00256456	0.02
MXE_20575	0.00160985	0.02
MXE_20636	0.00638576	0.02
MXE_20767	0.00246751	0.02
MXE_20787	0.00614951	0.02
MXE_20802	0.00360961	0.02
MXE_20843	0.00263066	0.02
MXE_20859	0.00506717	0.02
MXE_20970	0.00178569	0.02
MXE_21081	0.00852896	0.02
MXE_21083	0.00167036	0.02
MXE_21084	0.0023869	0.02
MXE_21247	0.00268967	0.02
MXE_21285	0.00296863	0.02
MXE_21333	0.00778797	0.02
MXE_21590	0.00884338	0.02
MXE_21595	0.00271558	0.02
MXE_21775	0.00430101	0.02
MXE_21829	0.00290651	0.02
MXE_21841	0.0038054	0.02
MXE_21878	0.00172827	0.02
MXE_22014	0.00538189	0.02
MXE_22260	0.00428136	0.02
MXE_22479	0.0086393	0.02
MXE_22637	0.00561889	0.02
MXE_22841	0.00373894	0.02
MXE_22843	0.0101835	0.02
MXE_22844	0.00143956	0.02
MXE_22923	0.00564479	0.02
MXE_23033	0.00413558	0.02
MXE_23070	0.00590341	0.02
MXE_23086	0.00169299	0.02
MXE_23116	0.0046104	0.02
MXE_23249	0.00182709	0.02
MXE_23298	0.00427002	0.02
MXE_23299	0.00920377	0.02
MXE_23425	0.00515075	0.02
MXE_23450	0.00409249	0.02
MXE_23485	0.00974803	0.02
MXE_23579	0.00205327	0.02
MXE_23595	0.00415472	0.02
MXE_23763	0.00301907	0.02
MXE_23801	0.00221714	0.02
MXE_23833	0.00566725	0.02
MXE_23872	0.00984502	0.02
MXE_24165	0.00650397	0.02
MXE_24207	0.00153422	0.02
MXE_24472	0.00776992	0.02
MXE_24561	0.0029714	0.02
MXE_24569	0.00167333	0.02
MXE_24627	0.0087176	0.02
MXE_24656	0.00880867	0.02
MXE_24697	0.00377398	0.02
MXE_24731	0.00139063	0.02
MXE_24918	0.00283861	0.02
MXE_24949	0.00321065	0.02
MXE_24950	0.00167926	0.02
MXE_25023	0.00553849	0.02
MXE_25040	0.00393018	0.02
MXE_25068	0.00154319	0.02
MXE_25106	0.00131797	0.02
MXE_25118	0.00639649	0.02
MXE_25142	0.00502619	0.02
MXE_25212	0.00151571	0.02
MXE_25286	0.00680804	0.02
MXE_25603	0.00544565	0.02
MXE_25809	0.00927685	0.02
MXE_25992	0.0046859	0.02
MXE_26038	0.00325072	0.02
MXE_26081	0.00516601	0.02
MXE_26083	0.00245524	0.02
MXE_26124	0.00211025	0.02
MXE_26139	0.00143961	0.02
MXE_26141	0.00599607	0.02
MXE_26143	0.0102016	0.02
MXE_26311	0.00415887	0.02
MXE_26377	0.00391316	0.02
MXE_26378	0.00294008	0.02
MXE_26533	0.0026496	0.02
MXE_26561	0.00812937	0.02
MXE_26595	0.00558086	0.02
MXE_26603	0.00664161	0.02
MXE_26654	0.00298529	0.02
MXE_26798	0.00177414	0.02
MXE_26961	0.00528545	0.02
MXE_26965	0.00132138	0.02
MXE_26986	0.00553147	0.02
MXE_27094	0.003649	0.02
MXE_27264	0.00764272	0.02
MXE_27428	0.0066434	0.02
MXE_27591	0.00413768	0.02
MXE_27682	0.00164174	0.02
MXE_27752	0.00505107	0.02
MXE_27845	0.00945278	0.02
MXE_27861	0.00770996	0.02
MXE_28050	0.0097544	0.02
MXE_28122	0.00349692	0.02
MXE_28143	0.00664764	0.02
MXE_3	0.0253249	0.01
MXE_30	0.0405853	0.01
MXE_68	0.0262892	0.01
MXE_275	0.0236767	0.01
MXE_278	0.0250525	0.01
MXE_334	0.0163825	0.01
MXE_337	0.022978	0.01
MXE_433	0.0216245	0.01
MXE_442	0.039306	0.01
MXE_503	0.0131366	0.01
MXE_598	0.0279283	0.01
MXE_599	0.0243897	0.01
MXE_691	0.0243514	0.01
MXE_777	0.0309042	0.01
MXE_825	0.0227887	0.01
MXE_844	0.0333677	0.01
MXE_988	0.0352268	0.01
MXE_1016	0.0329305	0.01
MXE_1101	0.0323859	0.01
MXE_1149	0.0115569	0.01
MXE_1150	0.0254355	0.01
MXE_1167	0.0283979	0.01
MXE_1204	0.0129212	0.01
MXE_1368	0.0326601	0.01
MXE_1391	0.0126792	0.01
MXE_1592	0.0104131	0.01
MXE_1610	0.0117119	0.01
MXE_1729	0.0333585	0.01
MXE_1752	0.0419233	0.01
MXE_1770	0.023398	0.01
MXE_1853	0.0117714	0.01
MXE_1930	0.0462902	0.01
MXE_1937	0.0178309	0.01
MXE_1960	0.0230367	0.01
MXE_2027	0.018003	0.01
MXE_2028	0.0130629	0.01
MXE_2040	0.0133588	0.01
MXE_2044	0.0405668	0.01
MXE_2076	0.0445288	0.01
MXE_2104	0.0152799	0.01
MXE_2113	0.021875	0.01
MXE_2195	0.0191865	0.01
MXE_2343	0.0108706	0.01
MXE_2377	0.0320995	0.01
MXE_2452	0.019971	0.01
MXE_2453	0.0364234	0.01
MXE_2544	0.0255096	0.01
MXE_2605	0.0289982	0.01
MXE_2616	0.0117555	0.01
MXE_2786	0.0472428	0.01
MXE_2816	0.0454129	0.01
MXE_2856	0.0468097	0.01
MXE_2864	0.0276436	0.01
MXE_2933	0.0477722	0.01
MXE_2972	0.0327992	0.01
MXE_3009	0.034668	0.01
MXE_3139	0.012446	0.01
MXE_3167	0.0106332	0.01
MXE_3169	0.0220545	0.01
MXE_3217	0.033463	0.01
MXE_3243	0.010835	0.01
MXE_3252	0.0288277	0.01
MXE_3278	0.0261292	0.01
MXE_3293	0.0294564	0.01
MXE_3308	0.0214933	0.01
MXE_3341	0.0437492	0.01
MXE_3365	0.0302472	0.01
MXE_3544	0.031987	0.01
MXE_3573	0.039861	0.01
MXE_3701	0.0235974	0.01
MXE_3702	0.0121448	0.01
MXE_3760	0.0191436	0.01
MXE_3762	0.0196793	0.01
MXE_3817	0.0456938	0.01
MXE_3940	0.0423879	0.01
MXE_3963	0.0147287	0.01
MXE_4079	0.0290854	0.01
MXE_4166	0.020452	0.01
MXE_4272	0.0440672	0.01
MXE_4275	0.0408083	0.01
MXE_4300	0.039274	0.01
MXE_4326	0.0156934	0.01
MXE_4339	0.0363165	0.01
MXE_4344	0.0447271	0.01
MXE_4351	0.0465306	0.01
MXE_4401	0.020172	0.01
MXE_4402	0.0183121	0.01
MXE_4418	0.0125983	0.01
MXE_4452	0.0368698	0.01
MXE_4487	0.012154	0.01
MXE_4533	0.0373476	0.01
MXE_4534	0.0395213	0.01
MXE_4535	0.0394938	0.01
MXE_4649	0.0373438	0.01
MXE_4677	0.0330416	0.01
MXE_4884	0.0275667	0.01
MXE_4967	0.0296237	0.01
MXE_4970	0.0128129	0.01
MXE_4998	0.0262246	0.01
MXE_5002	0.0208742	0.01
MXE_5010	0.0416543	0.01
MXE_5020	0.0240081	0.01
MXE_5205	0.017497	0.01
MXE_5219	0.0316081	0.01
MXE_5342	0.0162355	0.01
MXE_5476	0.0253317	0.01
MXE_5489	0.0273343	0.01
MXE_5602	0.0415424	0.01
MXE_5615	0.0228747	0.01
MXE_5730	0.0228394	0.01
MXE_5795	0.0397348	0.01
MXE_5896	0.0134699	0.01
MXE_5938	0.0458778	0.01
MXE_5948	0.0462433	0.01
MXE_5960	0.020584	0.01
MXE_5979	0.0255963	0.01
MXE_6015	0.0150987	0.01
MXE_6076	0.0444376	0.01
MXE_6123	0.0161593	0.01
MXE_6260	0.0131785	0.01
MXE_6312	0.0200711	0.01
MXE_6325	0.0146337	0.01
MXE_6418	0.0431302	0.01
MXE_6470	0.0215734	0.01
MXE_6549	0.04738	0.01
MXE_6585	0.0203737	0.01
MXE_6616	0.0460626	0.01
MXE_6629	0.0200399	0.01
MXE_6644	0.0303837	0.01
MXE_6666	0.0454566	0.01
MXE_6724	0.0152291	0.01
MXE_6763	0.0296383	0.01
MXE_6816	0.0114287	0.01
MXE_6840	0.0132465	0.01
MXE_6991	0.0308011	0.01
MXE_7060	0.0455662	0.01
MXE_7119	0.0485494	0.01
MXE_7145	0.0287515	0.01
MXE_7146	0.0252372	0.01
MXE_7304	0.0311649	0.01
MXE_7353	0.0400269	0.01
MXE_7355	0.0163949	0.01
MXE_7571	0.0239738	0.01
MXE_7572	0.0153394	0.01
MXE_7738	0.0319385	0.01
MXE_7848	0.0169512	0.01
MXE_7905	0.0242775	0.01
MXE_7932	0.0325861	0.01
MXE_8166	0.0411632	0.01
MXE_8186	0.0141087	0.01
MXE_8220	0.0479815	0.01
MXE_8266	0.0311653	0.01
MXE_8272	0.0366542	0.01
MXE_8399	0.0251068	0.01
MXE_8429	0.0303269	0.01
MXE_8484	0.0197919	0.01
MXE_8517	0.013795	0.01
MXE_8692	0.0412035	0.01
MXE_8719	0.0121424	0.01
MXE_8755	0.0449891	0.01
MXE_8768	0.0241019	0.01
MXE_8793	0.018422	0.01
MXE_8794	0.0169638	0.01
MXE_8896	0.0345943	0.01
MXE_8910	0.021038	0.01
MXE_8979	0.0118528	0.01
MXE_9018	0.0466738	0.01
MXE_9038	0.0417073	0.01
MXE_9047	0.0239951	0.01
MXE_9068	0.0140596	0.01
MXE_9154	0.0403749	0.01
MXE_9244	0.021986	0.01
MXE_9298	0.016588	0.01
MXE_9313	0.0301264	0.01
MXE_9332	0.023141	0.01
MXE_9372	0.0236263	0.01
MXE_9379	0.0427257	0.01
MXE_9467	0.0134584	0.01
MXE_9580	0.049389	0.01
MXE_9582	0.0310599	0.01
MXE_9605	0.0107079	0.01
MXE_9612	0.0217222	0.01
MXE_9640	0.0139285	0.01
MXE_9641	0.0339428	0.01
MXE_9642	0.0156876	0.01
MXE_9800	0.0320939	0.01
MXE_9817	0.0279622	0.01
MXE_9852	0.02465	0.01
MXE_9968	0.0130873	0.01
MXE_9990	0.0254527	0.01
MXE_9991	0.0104586	0.01
MXE_9993	0.0106491	0.01
MXE_9995	0.0309969	0.01
MXE_10051	0.0401791	0.01
MXE_10069	0.0148513	0.01
MXE_10115	0.0117317	0.01
MXE_10354	0.0185065	0.01
MXE_10456	0.0468517	0.01
MXE_10467	0.0182244	0.01
MXE_10517	0.0216818	0.01
MXE_10599	0.0492292	0.01
MXE_10619	0.0216192	0.01
MXE_10626	0.0378662	0.01
MXE_10654	0.012708	0.01
MXE_10701	0.0163631	0.01
MXE_10744	0.0297575	0.01
MXE_10843	0.0151235	0.01
MXE_10951	0.035433	0.01
MXE_10956	0.0240536	0.01
MXE_11027	0.0455802	0.01
MXE_11058	0.0422876	0.01
MXE_11072	0.0196396	0.01
MXE_11125	0.0468691	0.01
MXE_11142	0.0447046	0.01
MXE_11334	0.0232657	0.01
MXE_11393	0.0310715	0.01
MXE_11432	0.0345321	0.01
MXE_11454	0.0390303	0.01
MXE_11465	0.0275362	0.01
MXE_11512	0.0456853	0.01
MXE_11518	0.0445588	0.01
MXE_11546	0.0387765	0.01
MXE_11548	0.0115136	0.01
MXE_11648	0.024527	0.01
MXE_11673	0.012225	0.01
MXE_11675	0.018406	0.01
MXE_11694	0.0129495	0.01
MXE_11741	0.0138359	0.01
MXE_11752	0.0266617	0.01
MXE_11794	0.0169522	0.01
MXE_11802	0.0123478	0.01
MXE_11822	0.0457907	0.01
MXE_11910	0.0206679	0.01
MXE_11911	0.0198004	0.01
MXE_12026	0.0105253	0.01
MXE_12027	0.0104033	0.01
MXE_12193	0.0174655	0.01
MXE_12197	0.0345775	0.01
MXE_12316	0.0140399	0.01
MXE_12329	0.0408961	0.01
MXE_12358	0.0111178	0.01
MXE_12381	0.0127034	0.01
MXE_12430	0.015565	0.01
MXE_12471	0.0289703	0.01
MXE_12578	0.0333869	0.01
MXE_12634	0.0166682	0.01
MXE_12637	0.0167635	0.01
MXE_12770	0.0354043	0.01
MXE_12953	0.0332716	0.01
MXE_12954	0.0419051	0.01
MXE_12955	0.0431265	0.01
MXE_13030	0.0259693	0.01
MXE_13260	0.0481228	0.01
MXE_13272	0.013194	0.01
MXE_13301	0.0391102	0.01
MXE_13302	0.0411938	0.01
MXE_13322	0.0135471	0.01
MXE_13406	0.0347034	0.01
MXE_13451	0.0179458	0.01
MXE_13467	0.0193061	0.01
MXE_13491	0.0151514	0.01
MXE_13728	0.04467	0.01
MXE_13768	0.0108838	0.01
MXE_13780	0.0106725	0.01
MXE_13867	0.0364059	0.01
MXE_13923	0.0301392	0.01
MXE_13980	0.0143464	0.01
MXE_13983	0.012572	0.01
MXE_14051	0.0209142	0.01
MXE_14121	0.0149243	0.01
MXE_14143	0.0248596	0.01
MXE_14262	0.020871	0.01
MXE_14308	0.0233418	0.01
MXE_14326	0.0242586	0.01
MXE_14337	0.0358701	0.01
MXE_14453	0.0268661	0.01
MXE_14479	0.04587	0.01
MXE_14540	0.016809	0.01
MXE_14568	0.0173629	0.01
MXE_14651	0.0418639	0.01
MXE_14693	0.0114409	0.01
MXE_14732	0.0243315	0.01
MXE_14887	0.0304484	0.01
MXE_14930	0.0136925	0.01
MXE_15007	0.0120938	0.01
MXE_15011	0.0356288	0.01
MXE_15015	0.0154085	0.01
MXE_15017	0.0146557	0.01
MXE_15023	0.0144726	0.01
MXE_15060	0.0398786	0.01
MXE_15062	0.0115815	0.01
MXE_15089	0.0300896	0.01
MXE_15129	0.0353197	0.01
MXE_15479	0.0362825	0.01
MXE_15665	0.0316459	0.01
MXE_15676	0.0149265	0.01
MXE_15709	0.0147493	0.01
MXE_15746	0.0281483	0.01
MXE_15771	0.0274611	0.01
MXE_15789	0.0261344	0.01
MXE_15827	0.0329232	0.01
MXE_15828	0.0242087	0.01
MXE_15833	0.0240895	0.01
MXE_15836	0.023065	0.01
MXE_15883	0.028456	0.01
MXE_15929	0.0269981	0.01
MXE_15932	0.0382629	0.01
MXE_16006	0.0172274	0.01
MXE_16060	0.0306183	0.01
MXE_16086	0.028939	0.01
MXE_16188	0.0126585	0.01
MXE_16226	0.0497903	0.01
MXE_16256	0.020936	0.01
MXE_16304	0.0204298	0.01
MXE_16326	0.0296255	0.01
MXE_16329	0.017737	0.01
MXE_16356	0.0155505	0.01
MXE_16374	0.0362465	0.01
MXE_16525	0.0326078	0.01
MXE_16618	0.0444061	0.01
MXE_16636	0.0270222	0.01
MXE_16768	0.0226164	0.01
MXE_16770	0.015373	0.01
MXE_16832	0.0294884	0.01
MXE_16857	0.0177355	0.01
MXE_17056	0.0230861	0.01
MXE_17081	0.016394	0.01
MXE_17140	0.0446643	0.01
MXE_17153	0.0150317	0.01
MXE_17194	0.0428133	0.01
MXE_17303	0.0250983	0.01
MXE_17305	0.0403104	0.01
MXE_17396	0.0372357	0.01
MXE_17425	0.0426087	0.01
MXE_17556	0.0114187	0.01
MXE_17647	0.0139328	0.01
MXE_17648	0.0336422	0.01
MXE_17726	0.0312423	0.01
MXE_17829	0.0185117	0.01
MXE_17896	0.043003	0.01
MXE_17988	0.0164461	0.01
MXE_18057	0.0357364	0.01
MXE_18061	0.0112086	0.01
MXE_18146	0.0391733	0.01
MXE_18147	0.0143099	0.01
MXE_18355	0.0433781	0.01
MXE_18387	0.0187098	0.01
MXE_18446	0.0166839	0.01
MXE_18623	0.0145187	0.01
MXE_18661	0.024957	0.01
MXE_18684	0.012804	0.01
MXE_18688	0.0390791	0.01
MXE_18753	0.0205289	0.01
MXE_18856	0.0333591	0.01
MXE_19009	0.0116379	0.01
MXE_19049	0.0359281	0.01
MXE_19157	0.0174401	0.01
MXE_19238	0.0213643	0.01
MXE_19317	0.0365698	0.01
MXE_19418	0.0147533	0.01
MXE_19437	0.0168022	0.01
MXE_19461	0.0159654	0.01
MXE_19514	0.018659	0.01
MXE_19540	0.0480439	0.01
MXE_19637	0.0239135	0.01
MXE_19645	0.0298736	0.01
MXE_19718	0.022138	0.01
MXE_19771	0.0214736	0.01
MXE_19796	0.0107761	0.01
MXE_19819	0.0271825	0.01
MXE_19864	0.0123636	0.01
MXE_19878	0.0403934	0.01
MXE_19890	0.0436521	0.01
MXE_19924	0.0300962	0.01
MXE_19980	0.0345372	0.01
MXE_20111	0.0152745	0.01
MXE_20150	0.0270628	0.01
MXE_20153	0.0477517	0.01
MXE_20168	0.0193775	0.01
MXE_20237	0.0139508	0.01
MXE_20246	0.0196687	0.01
MXE_20248	0.0171667	0.01
MXE_20376	0.029878	0.01
MXE_20454	0.0170011	0.01
MXE_20484	0.0373785	0.01
MXE_20513	0.0456655	0.01
MXE_20521	0.0415066	0.01
MXE_20910	0.0133305	0.01
MXE_20958	0.0248837	0.01
MXE_21082	0.0127579	0.01
MXE_21103	0.0224123	0.01
MXE_21229	0.0193943	0.01
MXE_21239	0.0147169	0.01
MXE_21326	0.0104528	0.01
MXE_21445	0.021846	0.01
MXE_21519	0.0122556	0.01
MXE_21622	0.0170798	0.01
MXE_21643	0.0106173	0.01
MXE_21668	0.0116771	0.01
MXE_21741	0.0270683	0.01
MXE_21872	0.0237068	0.01
MXE_21989	0.0460209	0.01
MXE_21992	0.0216071	0.01
MXE_22019	0.0249385	0.01
MXE_22035	0.0247173	0.01
MXE_22082	0.019723	0.01
MXE_22093	0.0261157	0.01
MXE_22415	0.0489278	0.01
MXE_22419	0.0130074	0.01
MXE_22547	0.0274874	0.01
MXE_22688	0.0206277	0.01
MXE_22952	0.0150653	0.01
MXE_23052	0.0200741	0.01
MXE_23156	0.0165782	0.01
MXE_23172	0.0423648	0.01
MXE_23197	0.0476759	0.01
MXE_23198	0.0457991	0.01
MXE_23430	0.0391075	0.01
MXE_23442	0.0210483	0.01
MXE_23446	0.0122071	0.01
MXE_23462	0.0212697	0.01
MXE_23507	0.0312519	0.01
MXE_23520	0.0110727	0.01
MXE_23621	0.0197297	0.01
MXE_23627	0.0183981	0.01
MXE_23769	0.0107306	0.01
MXE_23834	0.0148863	0.01
MXE_23855	0.0344764	0.01
MXE_23873	0.0423673	0.01
MXE_23887	0.015654	0.01
MXE_23888	0.0128957	0.01
MXE_23893	0.0119648	0.01
MXE_24089	0.0147118	0.01
MXE_24203	0.0359	0.01
MXE_24489	0.0156389	0.01
MXE_24495	0.0368856	0.01
MXE_24547	0.0433128	0.01
MXE_24585	0.0457357	0.01
MXE_24671	0.0151211	0.01
MXE_24690	0.0355479	0.01
MXE_24712	0.0115928	0.01
MXE_24716	0.0321132	0.01
MXE_24914	0.023273	0.01
MXE_25000	0.0256666	0.01
MXE_25025	0.0133689	0.01
MXE_25104	0.013009	0.01
MXE_25169	0.0221477	0.01
MXE_25187	0.0144654	0.01
MXE_25207	0.0325357	0.01
MXE_25209	0.0131638	0.01
MXE_25210	0.0109234	0.01
MXE_25341	0.0110158	0.01
MXE_25363	0.0185962	0.01
MXE_25433	0.034523	0.01
MXE_25559	0.0170386	0.01
MXE_25565	0.0131284	0.01
MXE_25585	0.0437783	0.01
MXE_25696	0.0255362	0.01
MXE_25719	0.0294471	0.01
MXE_25777	0.0135374	0.01
MXE_25811	0.0317953	0.01
MXE_25813	0.0312226	0.01
MXE_25860	0.030693	0.01
MXE_25900	0.0303311	0.01
MXE_25965	0.0239875	0.01
MXE_25967	0.0231221	0.01
MXE_26067	0.0420728	0.01
MXE_26120	0.0130757	0.01
MXE_26134	0.0270904	0.01
MXE_26153	0.0230832	0.01
MXE_26333	0.0205117	0.01
MXE_26350	0.0286668	0.01
MXE_26410	0.0273294	0.01
MXE_26445	0.0282999	0.01
MXE_26526	0.0125793	0.01
MXE_26553	0.0227934	0.01
MXE_26702	0.0143554	0.01
MXE_26754	0.0117893	0.01
MXE_26768	0.041435	0.01
MXE_26796	0.0226764	0.01
MXE_26808	0.0122371	0.01
MXE_26899	0.034059	0.01
MXE_26948	0.0360263	0.01
MXE_27036	0.0173263	0.01
MXE_27257	0.0188534	0.01
MXE_27316	0.0378987	0.01
MXE_27329	0.0447445	0.01
MXE_27330	0.0441824	0.01
MXE_27332	0.048854	0.01
MXE_27391	0.0299038	0.01
MXE_27577	0.0198672	0.01
MXE_27681	0.0152086	0.01
MXE_27699	0.0128142	0.01
MXE_27809	0.0413527	0.01
MXE_27931	0.0188912	0.01
MXE_28049	0.0485755	0.01
MXE_28102	0.0249618	0.01
MXE_28229	0.0147882	0.01
MXE_28232	0.0320161	0.01
MXE_28291	0.028746	0.01
SE_85904	2.17667e-12	0.12
SE_46544	1.84819e-11	0.11
SE_6111	6.95897e-10	0.1
SE_20939	5.53433e-10	0.1
SE_31199	1.59674e-09	0.09
SE_92532	2.43546e-09	0.09
SE_93335	2.98651e-08	0.08
SE_134040	1.09011e-08	0.08
SE_35745	2.02214e-07	0.07
SE_56721	8.95779e-08	0.07
SE_87541	6.64747e-08	0.07
SE_93149	2.99358e-07	0.07
SE_93334	1.49398e-07	0.07
SE_108593	2.75314e-07	0.07
SE_3090	7.28076e-07	0.06
SE_11807	9.07317e-07	0.06
SE_37565	1.06723e-06	0.06
SE_41723	6.05769e-07	0.06
SE_53113	2.06874e-06	0.06
SE_59159	3.93157e-07	0.06
SE_64150	1.20909e-06	0.06
SE_106925	1.29343e-06	0.06
SE_6422	1.16531e-05	0.05
SE_14100	4.56844e-06	0.05
SE_36121	1.33696e-05	0.05
SE_50386	1.03192e-05	0.05
SE_64751	3.97024e-06	0.05
SE_67199	1.16741e-05	0.05
SE_96252	1.15117e-05	0.05
SE_125850	8.30489e-06	0.05
SE_15665	2.77189e-05	0.04
SE_17357	2.72379e-05	0.04
SE_37571	3.92853e-05	0.04
SE_54164	3.52909e-05	0.04
SE_55935	0.000130202	0.04
SE_62493	2.73011e-05	0.04
SE_65112	2.30883e-05	0.04
SE_79027	0.000131738	0.04
SE_103549	4.82871e-05	0.04
SE_113041	4.50683e-05	0.04
SE_115087	8.2805e-05	0.04
SE_128127	0.000159105	0.04
SE_134039	4.40232e-05	0.04
SE_134951	4.02791e-05	0.04
SE_4991	0.00065605	0.03
SE_7416	0.000890347	0.03
SE_9435	0.000817703	0.03
SE_24602	0.000638814	0.03
SE_26576	0.00122836	0.03
SE_32087	0.000393351	0.03
SE_33276	0.000730731	0.03
SE_34984	0.000524627	0.03
SE_35038	0.00048199	0.03
SE_40015	0.00121487	0.03
SE_43998	0.000730754	0.03
SE_47798	0.000765959	0.03
SE_47885	0.000184491	0.03
SE_57796	0.000530036	0.03
SE_100891	0.00110131	0.03
SE_788	0.00417472	0.02
SE_1946	0.00180632	0.02
SE_10704	0.00820236	0.02
SE_10710	0.00556317	0.02
SE_11810	0.00688749	0.02
SE_20947	0.00303877	0.02
SE_25336	0.00665834	0.02
SE_30475	0.00546675	0.02
SE_32375	0.00377347	0.02
SE_36402	0.00204587	0.02
SE_39856	0.00896998	0.02
SE_52636	0.00208106	0.02
SE_65116	0.00313321	0.02
SE_66344	0.00575751	0.02
SE_66348	0.00313502	0.02
SE_68717	0.001451	0.02
SE_74484	0.00132627	0.02
SE_74742	0.00372032	0.02
SE_74831	0.00176054	0.02
SE_78933	0.00311396	0.02
SE_81430	0.00139037	0.02
SE_84284	0.00302544	0.02
SE_85185	0.00807455	0.02
SE_87288	0.00995996	0.02
SE_93150	0.00133547	0.02
SE_94143	0.00756799	0.02
SE_107466	0.00749776	0.02
SE_109073	0.00306325	0.02
SE_111773	0.00487546	0.02
SE_115101	0.00989275	0.02
SE_122595	0.00352564	0.02
SE_128698	0.00217167	0.02
SE_129576	0.00679582	0.02
SE_133601	0.0044072	0.02
SE_134534	0.00213517	0.02
SE_138225	0.00276814	0.02
SE_139295	0.00228138	0.02
SE_790	0.0317438	0.01
SE_3872	0.0150802	0.01
SE_4214	0.0238816	0.01
SE_5717	0.0319248	0.01
SE_15664	0.0108123	0.01
SE_16662	0.0331529	0.01
SE_18362	0.0274681	0.01
SE_18726	0.0449966	0.01
SE_20350	0.0252269	0.01
SE_23310	0.0329009	0.01
SE_28734	0.0467915	0.01
SE_32371	0.0211908	0.01
SE_32397	0.0191874	0.01
SE_34679	0.0202039	0.01
SE_36405	0.0427411	0.01
SE_37591	0.0133715	0.01
SE_40944	0.0144761	0.01
SE_41178	0.0198705	0.01
SE_45370	0.0156766	0.01
SE_45375	0.0291902	0.01
SE_49455	0.0147558	0.01
SE_49820	0.0258861	0.01
SE_55490	0.0401441	0.01
SE_56742	0.0185669	0.01
SE_59252	0.0284435	0.01
SE_64437	0.0258967	0.01
SE_65885	0.0108424	0.01
SE_71823	0.0219108	0.01
SE_71825	0.029744	0.01
SE_73005	0.0198554	0.01
SE_81357	0.0109358	0.01
SE_82408	0.0282705	0.01
SE_82411	0.0183299	0.01
SE_84348	0.0154799	0.01
SE_85760	0.0198416	0.01
SE_85773	0.0206019	0.01
SE_85911	0.0126323	0.01
SE_94145	0.0111272	0.01
SE_103993	0.0211458	0.01
SE_105540	0.0310838	0.01
SE_112817	0.0323862	0.01
SE_114252	0.0238026	0.01
SE_126338	0.0197695	0.01
SE_131740	0.0407486	0.01
SE_132053	0.018144	0.01
SE_132524	0.0287207	0.01
SE_133034	0.0354908	0.01
SE_133035	0.0452107	0.01
SE_134954	0.0217594	0.01
SE_136111	0.0164366	0.01
SE_136704	0.0236494	0.01
RI_139	2.91339e-97	0.69
RI_2067	6.31987e-31	0.3
RI_1582	3.31685e-28	0.28
RI_6006	1.02099e-25	0.26
RI_4817	1.92208e-22	0.23
RI_4754	6.11496e-18	0.18
RI_1306	8.06726e-17	0.17
RI_4815	8.72855e-17	0.17
RI_2843	7.37753e-15	0.15
RI_4573	1.7825e-14	0.15
RI_5937	3.99295e-14	0.14
RI_1322	1.32406e-12	0.13
RI_1544	3.9403e-13	0.13
RI_2976	6.46935e-13	0.13
RI_4819	1.00606e-12	0.13
RI_4820	1.00089e-12	0.13
RI_2259	9.18577e-12	0.12
RI_2842	1.58512e-12	0.12
RI_2844	1.40734e-12	0.12
RI_3112	5.93685e-12	0.12
RI_488	8.69603e-11	0.11
RI_2342	2.29369e-11	0.11
RI_4065	6.93996e-11	0.11
RI_6025	5.58983e-11	0.11
RI_1682	1.92596e-10	0.1
RI_2090	1.3001e-10	0.1
RI_1307	3.9381e-08	0.08
RI_2256	1.54956e-08	0.08
RI_2375	1.01519e-08	0.08
RI_2599	1.41503e-08	0.08
RI_2854	2.34218e-08	0.08
RI_3111	6.95474e-09	0.08
RI_3115	4.57036e-08	0.08
RI_4025	3.19039e-08	0.08
RI_4846	3.46303e-08	0.08
RI_5437	1.88574e-08	0.08
RI_5924	2.06024e-08	0.08
RI_6205	1.96878e-08	0.08
RI_365	5.18451e-08	0.07
RI_2016	1.15285e-07	0.07
RI_2450	8.5788e-08	0.07
RI_2592	1.01428e-07	0.07
RI_3016	1.14411e-07	0.07
RI_3440	1.53149e-07	0.07
RI_3765	8.1177e-08	0.07
RI_3797	2.46368e-07	0.07
RI_4061	2.03777e-07	0.07
RI_5022	2.40327e-07	0.07
RI_5246	8.72807e-08	0.07
RI_5334	2.64744e-07	0.07
RI_5361	9.58863e-08	0.07
RI_5827	3.33598e-07	0.07
RI_5938	2.29377e-07	0.07
RI_177	5.17556e-07	0.06
RI_1321	4.38868e-07	0.06
RI_1856	2.13642e-06	0.06
RI_2008	4.97936e-07	0.06
RI_2185	9.61635e-07	0.06
RI_2366	2.17196e-06	0.06
RI_3225	3.97867e-07	0.06
RI_3726	2.31001e-06	0.06
RI_4821	2.40548e-06	0.06
RI_5509	2.15948e-06	0.06
RI_5918	1.96476e-06	0.06
RI_5925	5.71706e-07	0.06
RI_5981	1.41263e-06	0.06
RI_6024	6.15995e-07	0.06
RI_86	1.35967e-05	0.05
RI_415	4.97721e-06	0.05
RI_804	1.06227e-05	0.05
RI_835	5.90818e-06	0.05
RI_836	6.04365e-06	0.05
RI_1254	3.34829e-06	0.05
RI_1256	3.85534e-06	0.05
RI_1512	6.20043e-06	0.05
RI_1621	3.1488e-06	0.05
RI_1715	1.17912e-05	0.05
RI_2458	3.74793e-06	0.05
RI_2933	1.96609e-05	0.05
RI_3022	1.71427e-05	0.05
RI_3137	1.14866e-05	0.05
RI_3367	1.30959e-05	0.05
RI_3428	1.6498e-05	0.05
RI_3757	5.90819e-06	0.05
RI_3774	1.84574e-05	0.05
RI_3800	5.46353e-06	0.05
RI_3934	7.6835e-06	0.05
RI_4164	1.0241e-05	0.05
RI_4290	5.51273e-06	0.05
RI_4823	1.85529e-05	0.05
RI_5027	1.06814e-05	0.05
RI_5240	9.06096e-06	0.05
RI_5242	5.59408e-06	0.05
RI_5376	3.66548e-06	0.05
RI_5517	5.42012e-06	0.05
RI_5674	1.09265e-05	0.05
RI_5681	1.93443e-05	0.05
RI_5710	2.1349e-05	0.05
RI_6208	4.33805e-06	0.05
RI_1	3.94829e-05	0.04
RI_245	6.92569e-05	0.04
RI_332	5.96102e-05	0.04
RI_404	2.78213e-05	0.04
RI_627	7.77735e-05	0.04
RI_1252	0.00012544	0.04
RI_1459	5.28285e-05	0.04
RI_1533	8.72969e-05	0.04
RI_1540	7.37507e-05	0.04
RI_1542	0.000126295	0.04
RI_1956	2.59611e-05	0.04
RI_1978	8.56422e-05	0.04
RI_2085	3.33167e-05	0.04
RI_2153	3.36291e-05	0.04
RI_2159	0.000156006	0.04
RI_2178	3.36715e-05	0.04
RI_2506	6.98479e-05	0.04
RI_2741	0.000105646	0.04
RI_3035	0.000170497	0.04
RI_3336	3.28092e-05	0.04
RI_3524	3.36414e-05	0.04
RI_3533	6.52199e-05	0.04
RI_3534	4.6723e-05	0.04
RI_3990	7.94515e-05	0.04
RI_4021	0.000106744	0.04
RI_4105	0.000153469	0.04
RI_4328	7.08402e-05	0.04
RI_4692	0.000110619	0.04
RI_4730	0.000117695	0.04
RI_4773	0.000140213	0.04
RI_4791	0.000166394	0.04
RI_4814	4.69245e-05	0.04
RI_4822	0.000120967	0.04
RI_5069	0.000104181	0.04
RI_5182	5.50118e-05	0.04
RI_5218	8.4061e-05	0.04
RI_5241	5.4046e-05	0.04
RI_5245	0.00010348	0.04
RI_5301	7.40574e-05	0.04
RI_5424	8.20555e-05	0.04
RI_5518	0.000100037	0.04
RI_5520	0.000164215	0.04
RI_5678	0.000128287	0.04
RI_5881	4.28813e-05	0.04
RI_6145	2.31764e-05	0.04
RI_6160	0.000105223	0.04
RI_16	0.000461066	0.03
RI_39	0.000203324	0.03
RI_80	0.00112587	0.03
RI_225	0.000997349	0.03
RI_249	0.00130206	0.03
RI_689	0.000381315	0.03
RI_858	0.00103345	0.03
RI_867	0.000719072	0.03
RI_894	0.00120546	0.03
RI_912	0.00066926	0.03
RI_946	0.000869982	0.03
RI_959	0.000936964	0.03
RI_1001	0.00106296	0.03
RI_1080	0.000189194	0.03
RI_1172	0.000869711	0.03
RI_1353	0.000484331	0.03
RI_1397	0.000631268	0.03
RI_1641	0.00045228	0.03
RI_1723	0.00117871	0.03
RI_1857	0.000173998	0.03
RI_1871	0.000184558	0.03
RI_1890	0.000223771	0.03
RI_1918	0.000465683	0.03
RI_2171	0.000354042	0.03
RI_2253	0.000548101	0.03
RI_2348	0.000939589	0.03
RI_2446	0.00110296	0.03
RI_2489	0.000344732	0.03
RI_2598	0.000348579	0.03
RI_2639	0.000820401	0.03
RI_2662	0.000414716	0.03
RI_2670	0.000260831	0.03
RI_2790	0.000627468	0.03
RI_2809	0.000393036	0.03
RI_2851	0.000197584	0.03
RI_2926	0.000443776	0.03
RI_2928	0.00120307	0.03
RI_2940	0.00101984	0.03
RI_3063	0.000875579	0.03
RI_3119	0.000382063	0.03
RI_3129	0.000751066	0.03
RI_3183	0.000286908	0.03
RI_3201	0.000749584	0.03
RI_3333	0.000278758	0.03
RI_3389	0.000926167	0.03
RI_3430	0.00106904	0.03
RI_3532	0.000194906	0.03
RI_3573	0.00120584	0.03
RI_3644	0.000868257	0.03
RI_3663	0.000460699	0.03
RI_3666	0.000194313	0.03
RI_3707	0.000209324	0.03
RI_3711	0.000215707	0.03
RI_3752	0.000253299	0.03
RI_3987	0.000528212	0.03
RI_4020	0.00112142	0.03
RI_4166	0.00126225	0.03
RI_4193	0.000817536	0.03
RI_4202	0.000219834	0.03
RI_4232	0.000330397	0.03
RI_4430	0.000864283	0.03
RI_4492	0.00038174	0.03
RI_4493	0.000547643	0.03
RI_4756	0.000173301	0.03
RI_4825	0.000273294	0.03
RI_5007	0.00120294	0.03
RI_5067	0.000492356	0.03
RI_5143	0.000240753	0.03
RI_5332	0.000181682	0.03
RI_5425	0.000240702	0.03
RI_5660	0.00123061	0.03
RI_5679	0.0002374	0.03
RI_5687	0.00129607	0.03
RI_5724	0.000565031	0.03
RI_5848	0.000574976	0.03
RI_6032	0.000404341	0.03
RI_6050	0.000396086	0.03
RI_6053	0.000841245	0.03
RI_78	0.00195362	0.02
RI_87	0.00594531	0.02
RI_105	0.00313227	0.02
RI_326	0.00682447	0.02
RI_329	0.00456695	0.02
RI_335	0.00314175	0.02
RI_362	0.00403539	0.02
RI_363	0.00170565	0.02
RI_366	0.00990354	0.02
RI_461	0.00858562	0.02
RI_500	0.00217941	0.02
RI_562	0.00476546	0.02
RI_574	0.00261472	0.02
RI_618	0.00541379	0.02
RI_691	0.0047274	0.02
RI_735	0.00271904	0.02
RI_748	0.00236301	0.02
RI_831	0.00522527	0.02
RI_833	0.00405154	0.02
RI_865	0.00709109	0.02
RI_870	0.0067788	0.02
RI_1042	0.00475625	0.02
RI_1103	0.00588087	0.02
RI_1129	0.00317918	0.02
RI_1207	0.00208371	0.02
RI_1282	0.00765249	0.02
RI_1440	0.00707363	0.02
RI_1461	0.00452473	0.02
RI_1473	0.00445178	0.02
RI_1707	0.00499535	0.02
RI_1840	0.00702633	0.02
RI_1883	0.00451086	0.02
RI_2146	0.00483367	0.02
RI_2188	0.00969409	0.02
[truncated: 220 more rows]
