# Supplementary material for: Aging-related alternative splicing drive neoantigen emergence revealed by transcriptome analysis of 1,255 human blood samples
Source: Front Aging. 2025 May 9;6:1575862. doi: 10.3389/fragi.2025.1575862 (PMC12098113; doi:10.3389/fragi.2025.1575862)
Supplement: Supplementary file 1 [file DataSheet1.zip › TableS9.Top 200 differential AS events-related gene GO enrichment analysis.xlsx]

## Sheet: Sheet1
Table.S9 Top 200 differential AS events-related gene GO enrichment analysis.
ID	Description	GeneRatio	BgRatio	pvalue	p.adjust	qvalue	geneID	Count
GO:0007399	nervous system development	247/6590	490/17911	3.19333e-10	1.16461e-06	1.01514e-06	C2CD3/SEZ6/HDAC4/SZT2/NDUFV2/IGSF9B/CDK5/MAB21L2/MBD5/NOTCH2/PKD1/MECP2/EP300/NF1/MTR/SEMA6A/ZEB2/GRIK1/PRPS1/DBNL/SMARCE1/STIL/CYP26C1/BZW2/NR2C2/SCRG1/CPLX2/ARHGEF7/NHEJ1/ALDH1A2/THOC6/TRAPPC6B/ZBTB16/FBXL17/DYRK1A/NPAS1/GDF11/ARHGAP26/PHF10/PROP1/DICER1/DNAH11/TRPC5/EPHB1/TMEM41B/CPNE6/MEF2D/SMARCA2/FUT10/SLC5A3/CHD7/TIMM8A/CSGALNACT1/EVL/PHGDH/DRD1/TBCB/AMBRA1/MYLIP/APOB/MBP/CRIM1/PAFAH1B3/TE…	247
GO:0070268	cornification	72/6590	112/17911	2.99572e-09	5.39239e-06	4.70033e-06	IVL/PPL/KRT10/KRT18/PRSS8/LIPK/PERP/SPINK9/KRT82/KRT75/KRT26/KRT84/RPTN/KRT32/KRT37/KRT35/FURIN/KRT4/KRT3/KRT81/KRT33A/KLK12/KRT12/KRT25/KRT85/KRT72/DSG2/KRT9/KRT76/KRT27/KRT33B/KRT17/ST14/PKP1/CSTA/KRT6B/KRT78/CASP14/KRT86/KRT16/SPRR2G/KRT34/KRT8/KRT14/KRT31/DSG4/SPRR2F/KRT71/LOR/KRT40/KRT2/SPRR1B/KRT5/KRT39/KRT13/DSC3/DSG3/KRT83/KRT24/KRT38/KRT36/KRT7/CYP26B1/KRT74/KRT80/KRT77/KRT15/KRT73/KAZN/…	72
GO:0006334	nucleosome assembly	66/6590	101/17911	5.03903e-09	5.39239e-06	4.70033e-06	HIST1H1B/HIST1H1D/HIST1H1E/HIST1H2BB/HIST1H2BM/HIST1H3F/HIST1H3I/HIST1H4B/HIST1H4E/HIST1H4F/HIST1H4L/HIST4H4/HIST1H1A/HIST1H2BI/HIST2H3D/HIST1H4C/HIST1H3B/HIST1H4A/HIST1H3C/HIST1H4D/TSPYL6/HIST1H2BF/SMARCA5/HIST1H3A/HMGB2/HIST1H4J/HIST1H3J/SET/ANP32B/NAP1L1/HIST2H3C/H1FOO/HIST1H4K/HIST1H3G/HIST3H3/ASF1A/HIST1H1C/H3F3B/NAP1L5/SETSIP/KAT6A/HIST1H2BL/SHPRH/SMYD3/HIST1H4H/KAT6B/HIST1H2BN/HIST2H2BE/NP…	66
GO:0006936	muscle contraction	90/6590	150/17911	5.91433e-09	5.39239e-06	4.70033e-06	TTN/CHRNG/CKMT2/UTRN/MYH11/MYL12A/HSBP1/NEB/NDUFS6/GLRA1/PPP1R12B/TBX20/MYL5/MYL6/MYL12B/SLMAP/SNTB1/TACR2/SLC8A1/PXN/CHRNB1/TLN1/SRI/CHRND/TPM2/VIM/TNNC1/HCN4/ACTA1/MYH13/MYOT/EDN1/ASPH/DYSF/CAV1/TPM3/MYH3/MYL1/DES/KCNB2/ADA/CAV3/TNNC2/SLC6A8/GAMT/MYH8/MYH7/MYH1/CHRNB4/MYOF/ACTG2/MYH2/TNNI2/HSPB6/TRDN/TRIM72/ACTC1/KCNA1/GALR2/MYL2/SNTA1/NPY2R/MYH4/FXYD1/KCNIP2/TNNI1/ITGA1/GJA1/MYL10/HRC/MYOCD/SC…	90
GO:0007156	homophilic cell adhesion via plasma membrane adhesion molecules	79/6590	130/17911	2.23331e-08	1.62898e-05	1.41991e-05	IGSF9B/PKD1/CDH23/CDHR2/CDHR5/PCDHGA4/FAT2/PCDHGA9/PCDHGB3/PCDHGB1/PCDHGC5/PCDH12/CD84/PCDHGA11/PCDHGB2/PTPN23/CELSR1/CLSTN1/FAT1/PCDHGA12/CDH1/PCDHGA10/PLXNB2/PCDHGB4/PCDHGA7/PCDH11X/PCDHGB7/PCDHGB6/PCDHGA8/PCDH15/CEACAM6/PCDHGA6/PCDHGA5/PCDHA11/PCDHGC4/DSG2/PCDHA6/PCDHAC1/PCDH7/CEACAM5/PLXNB3/PCDHA1/PCDH19/PCDHB4/PCDHA3/PCDHA2/DSG4/PCDHB3/CADM3/PCDHA9/PCDHB7/FAT4/PCDH17/PCDHB13/PCDHB11/DSC3/DSG…	79
GO:0000184	nuclear-transcribed mRNA catabolic process, nonsense-mediated decay	72/6590	118/17911	7.31818e-08	4.44823e-05	3.87735e-05	PPP2CA/SMG1/RPL27A/RPL30/MAGOH/RPL11/SECISBP2/ETF1/NBAS/RPS19/EIF3E/RPS8/RPL37/RPL37A/EIF4A3/RPL5/RPS9/RPS20/RPL35/UPF3B/GSPT2/RPL36/RPL4/RPL35A/RPS11/RPS23/RPS27A/RPL29/RPL8/RPS14/RPS12/RPL34/SMG6/RPL23A/RPL26/RPS4X/RPS13/RPL10A/RPL7/RPS17/RPL38/RPS5/RPL31/RPL6/PNRC2/RPL17/RPL14/MAGOHB/RPL24/RPS10/RPL23/RPS18/RPS24/RPL27/RPL18/RPL19/RPS3/RPS7/RPS21/CTIF/RPS6/RPS27/RPS29/RPS3A/RPL32/RPS26/RPL21/R…	72
GO:0009887	animal organ morphogenesis	142/6590	272/17911	1.29955e-07	6.71135e-05	5.85002e-05	TTN/FAM20A/NOTCH2/PKD1/EP300/NF1/SEMA6A/NOTCH1/SEC24B/ESRP2/BRAF/WNT16/MDM4/SKI/FOXN3/TBX20/PPARGC1B/LHX4/ZFPM1/MAPK1/ACAN/DGCR2/ADARB1/MEGF8/LFNG/EVL/TLE3/HOXA3/PTCH1/SFTPB/TGFBR3/LRRK2/BMPR2/ITGAX/SOS1/JUN/GDF7/COL2A1/PAX5/IFITM5/PLXND1/IFT80/EDN1/IRX4/TGFB1/FOXF1/ALX1/TGFBR2/FGF4/NKX6-1/CCL2/FBN2/LIF/NKX3-2/FZD1/PAX6/TBX1/ADAMTS5/MAPK14/TREH/COL11A1/GMNN/DLG5/LAMA1/GAMT/SIX2/CHSY1/COMP/SLIT1/H…	142
GO:0006614	SRP-dependent cotranslational protein targeting to membrane	64/6590	103/17911	1.47219e-07	6.71135e-05	5.85002e-05	SRP54/ZFAND2B/RPL27A/RPL30/SRP14/SSR3/RPL11/RPS19/RPS8/RPL37/RPL37A/RPL5/RPS9/RPS20/RPL35/SRP72/RPL36/RPL4/RPL35A/RPS11/RPS23/RPS27A/RPL29/RPL8/RPS14/RPS12/RPL34/RPL23A/SRP9/RPL26/RPS4X/RPS13/RPL10A/RPL7/RPS17/RPL38/RPS5/TRAM2/RPL31/RPL6/RPL17/RPL14/RPL24/RPS10/RPL23/RPS18/RPS24/RPL27/RPL18/RPL19/RPS3/RPS7/RPS21/RPS6/RPS27/RPS29/RPS3A/RPL32/RPS26/RPL21/RPS15A/RPS25/RPL9/RPS4Y1	64
GO:0045652	regulation of megakaryocyte differentiation	47/6590	70/17911	2.38087e-07	9.6478e-05	8.40961e-05	HIST1H3F/HIST1H3I/HIST1H4B/HIST1H4E/HIST1H4F/HIST1H4L/HIST4H4/KMT2C/TNRC6B/KMT2D/RUNX1/HIST2H3D/KMT2A/HIST1H4C/HIST1H3B/HIST1H4A/RBM15/HIST1H3C/HIST1H4D/EP300/TNRC6C/HIST1H3A/HIST1H4J/HIST1H3J/AGO1/HDAC1/HIST2H3C/HIST1H4K/HIST1H3G/KMT2B/L3MBTL1/EIF6/H3F3B/ZFPM1/AGO3/PRMT1/HIST1H4H/KAT2B/DPY30/GP1BA/AGO4/SETD1A/H3F3A/HIST2H3A/HIST2H4B/HIST1H3H/MYL9	47
GO:0006333	chromatin assembly or disassembly	67/6590	111/17911	3.66218e-07	0.00011059	9.63969e-05	HIST1H1B/HIST1H1D/HIST1H1E/HIST1H2BB/HIST1H2BM/HIST1H3F/HIST1H3I/HIST1H4B/HIST1H4E/HIST1H4F/HIST1H4L/HIST4H4/HIST1H1A/HIST1H2BI/HIST2H3D/HIST1H4C/HIST1H3B/HIST1H4A/HIST1H3C/HIST1H4D/TSPYL6/HIST1H2BF/SMARCA5/HIST1H3A/HMGB2/HIST1H4J/HIST1H3J/SET/ANP32B/NAP1L1/HIRIP3/HIST2H3C/H1FOO/HIST1H4K/HIST1H3G/HIST3H3/ASF1A/HIST1H1C/H3F3B/NAP1L5/SETSIP/KAT6A/HIST1H2BL/SHPRH/SMYD3/HIST1H4H/KAT6B/HIST1H2BN/HIST2…	67
GO:0031497	chromatin assembly	67/6590	111/17911	3.66218e-07	0.00011059	9.63969e-05	HIST1H1B/HIST1H1D/HIST1H1E/HIST1H2BB/HIST1H2BM/HIST1H3F/HIST1H3I/HIST1H4B/HIST1H4E/HIST1H4F/HIST1H4L/HIST4H4/HIST1H1A/HIST1H2BI/HIST2H3D/HIST1H4C/HIST1H3B/HIST1H4A/HIST1H3C/HIST1H4D/TSPYL6/HIST1H2BF/SMARCA5/HIST1H3A/HMGB2/HIST1H4J/HIST1H3J/SET/ANP32B/NAP1L1/HIST2H3C/H1FOO/HIST1H4K/HIST1H3G/HIST3H3/ASF1A/HIST1H1C/H3F3B/NAP1L5/SETSIP/KAT6A/HIST1H2BL/SHPRH/SMYD3/M1AP/HIST1H4H/KAT6B/HIST1H2BN/HIST2H2…	67
GO:0000183	rDNA heterochromatin assembly	30/6590	39/17911	3.7296e-07	0.00011059	9.63969e-05	HIST1H3F/HIST1H3I/HIST1H4B/HIST1H4E/HIST1H4F/HIST1H4L/HIST4H4/HIST2H3D/HIST1H4C/HIST1H3B/HIST1H4A/HIST1H3C/HIST1H4D/SMARCA5/HIST1H3A/HIST1H4J/HIST1H3J/BAZ2A/HIST2H3C/HIST1H4K/HIST1H3G/PHF8/H3F3B/HIST1H4H/SUV39H1/PHF2/H3F3A/HIST2H3A/HIST2H4B/HIST1H3H	30
GO:0006413	translational initiation	90/6590	160/17911	3.94206e-07	0.00011059	9.63969e-05	PAIP2/EIF3I/EIF3J/EIF3M/DDX1/AGO2/EIF5/RPL27A/RPL30/EIF2S2/RBM4/EIF4E2/RPL11/EIF3D/LARP1/RPS19/EIF3E/RPS8/RPL37/RPL37A/RPL5/EIF2A/COPS5/EIF3K/RPS9/EIF6/EIF5B/EIF3H/EIF4G3/RPS20/RPL35/EIF4EBP2/RPL36/RPL4/EIF2S1/RPL35A/RPS11/EIF3G/RPS23/CDC123/RPS27A/RPL29/RPL8/RPS14/RPS12/RPL34/RPL23A/EIF4E/RPL26/RPS4X/RPS13/RPL10A/RPL7/RPS17/RPL38/RPS5/RPL31/RPL6/RPL17/RPL14/RPL24/RPS10/RPL23/RPS18/RPS24/RPL27/RP…	90
GO:0003012	muscle system process	37/6590	52/17911	4.89784e-07	0.000127589	0.000111214	TTN/NEB/PPP1R12B/MYL5/MYL6/SRI/TPM2/VIM/TNNC1/ACTA1/TPM3/MYH3/MYL1/DES/TNNC2/MYH8/MYH7/MYH2/TNNI2/HSPB6/TRIM72/ACTC1/KCNA1/MYL2/MYH4/TNNI1/MYBPC1/TMOD1/ACTN3/TNNT1/NEUROG1/MYBPC2/TNNT2/MYH6/MYL9/ACTN2/MSTN	37
GO:0007268	chemical synaptic transmission	156/6590	310/17911	6.50941e-07	0.000158265	0.000137954	SPG11/CDK5/PRKCE/NF1/PPFIA1/HCRTR1/CHRNB2/GRIK1/MYO5A/TACR1/BCR/HTR3E/KCTD13/GLRA1/PTK2B/HSPA8/CASK/PARK7/USP14/MAPK1/EIF4EBP2/ABR/SYPL1/EPHB1/OXT/CPNE6/KCNC4/GALR3/DRD1/CA7/MBP/LRRK2/SLC7A11/WNT3A/PLCL1/DOC2A/PPFIA3/PLP1/LIN7B/MINK1/CHAT/SYN3/KCND2/SV2C/KCNMB4/CCL2/LRRC4/TPGS1/RIMS1/GAD2/CHRNA4/NRG3/SLC22A2/NLGN3/GIPC1/CX3CR1/KCNK3/CDH11/CBLN1/SERPINE2/PPFIA2/CACNA1D/GRIK2/MTNR1B/SLC6A1/CACNB2/E…	156
GO:0019080	viral gene expression	65/6590	111/17911	2.44351e-06	0.000556967	0.000485486	RPL27A/POM121/RPL30/RPL11/NUP210/POM121C/RPS19/RPS8/RPL37/RPL37A/RPL5/RPS9/NUP153/RPS20/NUP98/RPL35/NUP37/RPL36/RPL4/RPL35A/RPS11/RPS23/RPS27A/RPL29/RPL8/RPS14/RPS12/RPL34/RPL23A/RPL26/RPS4X/RPS13/RPL10A/RPL7/RPS17/RPL38/RPS5/NUP50/RPL31/RPL6/RPL17/RPL14/RPL24/RPS10/RPL23/RPS18/RPS24/RPL27/RPL18/FURIN/RPL19/RPS3/RPS7/RPS21/RPS6/RPS27/RPS29/RPS3A/RPL32/RPS26/RPL21/RPS15A/RPS25/RPL9/RPS4Y1	65
GO:0022607	cellular component assembly	126/6590	248/17911	4.04075e-06	0.00086686	0.000755608	BRK1/HIST1H1B/HIST1H1D/HIST1H1E/HIST1H2BB/HIST1H2BM/HIST1H3F/HIST1H3I/HIST1H4B/HIST1H4E/HIST1H4F/HIST1H4L/HIST4H4/SUMO1/HIST1H1A/HIST1H2BI/HIST2H3D/HIST1H4C/HIST1H3B/HIST1H4A/HIST1H3C/HIST1H4D/TSPYL6/HSP90AA1/NOTCH1/HIST1H2BF/CDHR2/CDHR5/SMARCA5/HIST1H3A/RAP1A/HMGB2/HIST1H4J/HIST1H3J/RAPGEF1/SET/SPIDR/ANP32B/NAP1L1/HIST2H3C/SMAD3/H1FOO/HIST1H4K/HIST1H3G/HSPA8/LATS1/HIST3H3/ASF1A/HIST1H1C/H3F3B/SV…	126
GO:0090090	negative regulation of canonical Wnt signaling pathway	89/6590	166/17911	6.84877e-06	0.00138764	0.00120955	APC2/PSMC5/PSMD13/PSMB6/PSMB5/PSMA7/PSMC3/PSMB2/LIMD1/PSMD4/PSMD12/PSMD7/PSMA5/PSMD14/RAPGEF1/RUVBL2/PSMD10/PSMC4/PSME2/FOXO1/HDAC1/PSMD8/INVS/LATS1/PSME1/NPHP4/PSMB7/PSMB1/PFDN5/FOXO3/IGFBP4/PSMB4/PSMC2/MAD2L2/GLI1/CTHRC1/PSMA1/PSMB3/DDIT3/APC/PSMC6/PSMB8/MCC/DKK4/PSMA4/PSMF1/CAV1/AMER1/FZD1/KREMEN2/MAPK14/LATS2/TCF7L2/APOE/CTNND1/RBX1/PTPRU/WWTR1/GPC3/NKX2-5/AMER2/SOX9/DAB2IP/FERMT1/LRP4/DACT3/…	89
GO:0019083	viral transcription	81/6590	149/17911	8.77255e-06	0.00168387	0.00146776	GTF2F1/RPL27A/POM121/RPL30/RPL11/SUPT4H1/POLR2K/NUP210/POM121C/RPS19/TRIM62/ZFP36/RPS8/RPL37/RPL37A/RPL5/TRIM13/RPS9/NUP153/RPS20/TRIM14/NUP98/RPL35/GTF2B/NUP37/RPL36/RPL4/RPL35A/RPS11/POLR2I/RPS23/RPS27A/RPL29/RPL8/RPS14/CTDP1/RPS12/RPL34/TARBP2/NELFE/RPL23A/RPL26/RPS4X/RPS13/RPL10A/RPL7/RPS17/RPL38/RPS5/NUP50/RPL31/RPL6/RPL17/MID2/RPL14/RPL24/RPS10/RPL23/RPS18/RPS24/RPL27/RPL18/RPL19/IFITM3/RPS…	81
GO:0030049	muscle filament sliding	28/6590	39/17911	9.31512e-06	0.00169861	0.00148061	TTN/NEB/MYL6/TPM2/VIM/TNNC1/ACTA1/TPM3/MYH3/MYL1/DES/TNNC2/MYH8/MYH7/MYH2/TNNI2/ACTC1/MYL2/MYH4/TNNI1/MYBPC1/TMOD1/ACTN3/TNNT1/MYBPC2/TNNT2/MYH6/ACTN2	28
GO:0042220	response to cocaine	31/6590	45/17911	1.21412e-05	0.00206665	0.00180141	MTOR/HDAC2/CDK5/DNM2/CHRNB2/HSPA5/PTK2B/TIAM1/OXT/DRD1/DRD4/HOMER2/HSP90AB1/SLC6A3/SLC6A1/HNMT/PPP1R1B/TACR3/OPRM1/HTR3A/ADGRL3/CACNG4/DRD3/OXTR/HTR2A/OPRK1/SNCA/RGS4/DRD2/SDK1/HTR1B	31
GO:0007605	sensory perception of sound	76/6590	139/17911	1.24667e-05	0.00206665	0.00180141	ATP8B1/CEMIP/CHRNB2/CDH23/TIMM9/LRIG2/LRIG1/TIMM13/BARHL1/LRTOMT/NDUFB9/KCNQ1/MYO15A/CHD7/SOD1/MBP/HEXB/COL4A3/CDC14A/TUB/HOMER2/RPL38/SLC52A3/COL2A1/DIAPH1/ALDH7A1/NAV2/MKKS/TIMM10/PSAP/SLC26A5/USH1C/CLRN1/TBX1/CASP3/COL11A1/P2RX2/CACNA1D/PCDH15/ATP6V0A4/OTOG/GJB6/LRP2/ZNF354A/PAX3/CRYM/CNTN5/USH1G/BIRC5/TIMM8B/GABRA5/KCNE1/GRXCR2/SOBP/SNAI2/MYO3B/FGFR1/TFAP2A/SRRM4/OTOR/MYH14/SLC1A3/MARVELD2/GJ…	76
GO:0050905	neuromuscular process	30/6590	44/17911	2.30119e-05	0.00364888	0.00318059	POMK/ZMPSTE24/MYCBP2/MECP2/CDH23/DRD1/KCNAB2/CHRND/UBA5/GRIN3A/HOXC10/USH1C/SLC6A3/CLRN1/PCDH15/STRA6/AGTPBP1/COMP/BACE1/USH1G/KCNA1/HOXD10/GRID2/FABP7/DRD3/UCHL1/CTNNA2/FGF12/DRD2/NRXN1	30
GO:0007267	cell-cell signaling	182/6590	389/17911	2.85781e-05	0.00434268	0.00378535	APC2/ASH1L/WNT4/MACF1/VPS26A/PKD1/CSNK2B/MAPT/ESR2/OTULIN/LNPEP/TNKS/CCDC88C/EFNA3/WNT16/SKP1/TNIK/USP34/RNF43/INVS/PLCG2/TAX1BP3/WNT2B/AIMP1/GDF15/SNX3/FAM53B/STRN/PAF1/GLI1/EFNA4/RPS27A/TLE3/PCSK1/TLE4/VPS29/ITGAM/ITGB2/HBP1/DDIT3/WNT3A/TOLLIP/TSPAN32/CTF1/FAT1/APC/STAB1/MCC/SEMA4F/DKK4/CDK14/EDN1/PCSK5/GJA8/GJA4/CCNE1/IL18/ECE2/FGF4/SIGLEC6/FGF17/AMER1/HIC1/IL15/FZD1/GATA4/CXCL9/KREMEN2/AGT/GA…	182
GO:0007507	heart development	129/6590	264/17911	3.58691e-05	0.00521086	0.00454211	CC2D2A/MYH10/MTOR/AKAP13/NDUFV2/ZMPSTE24/MATR3/PKD1/EP300/DNM2/NF1/NOTCH1/ARID2/PLN/NCOA6/SMAD3/MDM4/ARID1A/HEG1/MICAL2/ALDH1A2/JMJD6/BORCS8/PPARA/DNAH11/NKX2-6/ACAN/PRKDC/OXT/SETD2/MEGF8/MED12/ATM/CACNA1C/WDR11/CHD7/ZMIZ1/SRI/KAT2B/PCNA/PTCH1/MMP21/TSC2/TGFBR3/FOXJ1/BMPR2/BCOR/ECE1/HTR2B/COL2A1/PRDM1/PLXND1/KCNAB1/EDN1/PCSK5/IRX4/FOXN4/TGFB1/FOXF1/MKKS/HDAC9/GNA11/INSR/TGFBR2/BMP7/SUFU/CSRP3/RPG…	129
GO:0007010	cytoskeleton organization	137/6590	283/17911	3.7149e-05	0.00521086	0.00454211	BRK1/MTOR/CLASP1/SYNE3/SIPA1L3/MYCBP2/MAPT/LIMD1/SEMA6A/ARHGAP35/YEATS4/BCAS3/MICAL3/FGD2/CAMSAP1/TNIK/MICAL2/PFDN2/LRP1/SIGLEC15/PPARGC1B/BCL2/BICD1/MAPK1/TAOK1/SVIL/TUBA3D/TMSB10/MAD2L2/CNTNAP1/NCK1/PLXNA3/CLASP2/CDC42BPB/INPPL1/EVL/NEDD9/NCK2/FZD10/PAK6/PRPF40A/FGD3/CDK2AP2/BRWD1/SIPA1/CELSR1/BST2/WNT3A/PDZD8/TSPAN32/GAN/FAT1/ABL1/TMSB15B/DIAPH1/DES/KRT84/DMTN/CCL2/BRWD3/ANK1/LAMA5/DPYSL2/FTCD…	137
GO:0034220	ion transmembrane transport	135/6590	279/17911	4.33674e-05	0.00585782	0.00510603	ATP8B1/ATP6V1E1/TTYH1/ATP6V1G1/ZACN/GRIK1/TMC6/ATP2B4/KCNA3/TMEM63A/YWHAE/PDZD11/ATP6V1D/ATP6V1C1/CLCN6/KCNJ13/KCNJ9/TPCN2/ATP1B3/CLIC1/ATP10A/YWHAQ/TTYH3/ATP6V1F/KCNQ1/PDZK1/KCNC4/SFXN2/ATP13A4/KCNG2/KCNH1/BSND/ATP8B2/KCNK12/C8orf44-SGK3/ATP6V0E1/SCNN1G/TPCN1/S100A6/ATP2A3/TMEM63B/KCNV2/TMC3/TMC8/GJD3/ATP4A/ATP6V1G2/HCN4/ANO6/ASPH/KCNC3/KCND2/ATP4B/SFXN5/CLCN7/GPR89A/SLC26A5/KCNB2/SLC9B2/SGK2/SL…	135
GO:0048562	embryonic organ morphogenesis	56/6590	99/17911	4.72439e-05	0.00615352	0.00536378	NTN1/BCR/TBX20/MAPK1/ABR/MYO15A/MEGF8/HOXA2/GLI1/FOXE1/CHD7/CRB2/CELSR1/WNT3A/RPL38/COL2A1/EDN1/FOXF1/NEUROD1/NKX3-2/USH1C/TBX1/SALL1/COL11A1/GATA2/ZIC1/SIX2/ATP8A2/ATOH1/OSR2/USH1G/SOX9/TEAD2/TWIST1/SOBP/NOG/EFNA1/HMX2/FGFR1/WNT1/RBP4/DLX6/TFAP2A/FOXI1/PRRX1/OSR1/FGF10/NEUROG1/YAP1/GBX2/ATP6V1B1/GSC/ITGA8/EYA1/ROR2/PAX8	56
GO:0006335	DNA replication-dependent nucleosome assembly	23/6590	32/17911	5.8019e-05	0.00729639	0.00635998	HIST1H3F/HIST1H3I/HIST1H4B/HIST1H4E/HIST1H4F/HIST1H4L/HIST4H4/HIST1H4C/HIST1H3B/HIST1H4A/HIST1H3C/HIST1H4D/HIST1H3A/HIST1H4J/HIST1H3J/HIST1H4K/HIST1H3G/ASF1A/HAT1/NASP/HIST1H4H/HIST2H4B/HIST1H3H	23
GO:0002062	chondrocyte differentiation	51/6590	89/17911	6.38925e-05	0.0077672	0.00677036	SNX19/TRPS1/CREB3L2/SMAD3/ZBTB16/WNT2B/SOX6/ACAN/MEF2D/RARB/BMPR2/GPLD1/COL2A1/IFT80/TGFB1/NKX3-2/MAPK14/COL11A1/MAF/NFIB/SCX/SIX2/CHSY1/LOXL2/COMP/ZNF219/SOX5/OSR2/SCIN/SOX9/EFEMP1/CHADL/HOXA11/WNT7A/PTHLH/SNAI2/FGFR1/CYTL1/GDF6/SMPD3/MSX2/SFRP2/OSR1/BMP4/HMGA2/FGFR3/PTH/GLI3/SULF1/ADAMTS7/BMPR1B	51
GO:0030219	megakaryocyte differentiation	54/6590	96/17911	7.8666e-05	0.00925467	0.00806694	HIST1H3F/HIST1H3I/HIST1H4B/HIST1H4E/HIST1H4F/HIST1H4L/HIST4H4/KMT2C/TNRC6B/KMT2D/RUNX1/HIST2H3D/KMT2A/HIST1H4C/HIST1H3B/HIST1H4A/RBM15/HIST1H3C/HIST1H4D/EP300/TNRC6C/HIST1H3A/HMGB2/HIST1H4J/HIST1H3J/SH2B3/AGO1/PIP4K2A/HDAC1/HIST2H3C/HIST1H4K/HIST1H3G/KMT2B/L3MBTL1/WASF2/EIF6/H3F3B/ZFPM1/AGO3/PRMT1/HIST1H4H/KAT2B/DPY30/GP1BA/AGO4/SETD1A/H3F3A/GATA2/THPO/SCIN/HIST2H3A/HIST2H4B/HIST1H3H/MYL9	54
GO:0097553	calcium ion transmembrane import into cytosol	33/6590	52/17911	8.34759e-05	0.00928405	0.00809254	CEMIP/PRKCE/ATP2B4/PDPK1/ATG5/GRIN2C/PTK2B/SRI/DRD1/CAPN3/ABL1/DIAPH1/RAMP3/GRIN2D/TGFB1/TRPC1/CXCL9/XCL1/CX3CL1/F2/TRDN/ANK2/THY1/AKAP6/BDKRB1/CALCR/APLNR/CXCL10/SNCA/GPER1/IL13/GRIN2A/CXCL11	33
GO:0035176	social behavior	32/6590	50/17911	8.4007e-05	0.00928405	0.00809254	MTOR/MECP2/ATXN1/CHRNB2/ATXN1L/EIF4EBP2/OXT/PTCHD1/CIC/DRD4/NRXN3/MKKS/GNB1L/TBX1/NLGN3/CX3CR1/BRINP1/VPS13A/GRPR/EN1/NR2E1/AVP/DRD3/SHANK3/SHANK1/GRID1/GAD1/GNG8/NPAS4/NRXN2/NRXN1/NLGN4Y	32
GO:0007189	adenylate cyclase-activating G protein-coupled receptor signaling pathway	45/6590	77/17911	8.9055e-05	0.00949458	0.00827606	ADCY7/PRKCA/DRD1/MRAP/ADCY9/GPR161/ADCY1/ABCA1/RAMP3/PTGER2/ADGRD1/CXCL9/CALCA/MC3R/GHRHR/GLP1R/GCGR/NME2/ADGRF1/MC4R/GPHB5/IAPP/OPRM1/GALR2/GPR78/ADCYAP1/SSTR4/PTHLH/APLP1/ADCY2/MC2R/CALCRL/ADORA2B/CALCR/ADCY5/UCN2/CXCL10/VIP/GPER1/LHCGR/ADM/PTH/TSHR/ADRA2A/CXCL11	45
GO:0009952	anterior/posterior pattern specification	57/6590	103/17911	9.33908e-05	0.00949458	0.00827606	TMED2/BPTF/CYP26C1/HIPK1/HIPK2/SKI/ALDH1A2/ZBTB16/ALX4/MED12/LFNG/PCGF2/RING1/BMPR2/CELSR1/WNT3A/RNF2/PCSK5/ALX1/NEUROD1/HOXC10/PAX6/TBX1/HOXB1/HOXA9/ACVR2B/HOXD13/SIX2/SMO/GPC3/HES7/HOXC13/HOXC9/VANGL2/EMX2/HOXD10/HOXA11/ZIC3/EN1/NOG/GDF3/DKK1/MSX2/SFRP2/MEOX2/HOXA10/BMP4/ARC/HOXC8/BARX1/NR2F2/LHX1/GLI3/HEY2/HNF1B/WNT3/SFRP1	57
GO:0051209	release of sequestered calcium ion into cytosol	44/6590	75/17911	9.37222e-05	0.00949458	0.00827606	CEMIP/ITPR1/ITPR2/PRKCE/PDPK1/ATG5/TPCN2/PTK2B/PLCG2/RASA3/JPH3/SRI/DRD1/TPCN1/PTPRC/DDIT3/CAPN3/ABL1/HTR2B/CHERP/DIAPH1/TGFB1/TRPC1/CXCL9/XCL1/MCOLN3/CX3CL1/F2/CCL21/TRDN/ANK2/THY1/AKAP6/BDKRB1/APLNR/HTR2A/CXCL10/SNCA/GPER1/TRPA1/IL13/DRD2/CXCL11/CCL19	44
GO:0008284	positive regulation of cell population proliferation	217/6590	482/17911	0.000105036	0.0103531	0.0090244	BIRC6/BRK1/UBE2A/KMT2D/CDK13/HDAC4/HDAC2/MAB21L2/SYF2/MECP2/AVPR2/NOTCH1/DNAJA2/ROMO1/EIF5A/HIPK1/HIPK2/NTN1/NAP1L1/SERTAD1/HDAC1/CDK4/CDK2/PTK2B/DOT1L/ALDH1A2/NACC2/ACER2/MCTS1/IGF1R/CCND2/MARCKSL1/BCL2/TNC/RPS9/SLC25A5/TIAM1/NANOGP8/TNS3/PRMT1/NKX2-6/TRPC5/FZR1/PDF/DERL2/CD248/ARRB1/GLI1/FOLR2/CNBP/CDC123/SUZ12/NOP2/HOXA3/KIF20B/TIMP1/KLB/IRS2/XBP1/CNOT7/PDCD10/ZNF268/HILPDA/ITGAX/TET1/ACER3/RP…	217
GO:0007178	transmembrane receptor protein serine/threonine kinase signaling pathway	108/6590	220/17911	0.000117733	0.0112992	0.00984911	ING2/VASN/STRAP/CSNK2B/EP300/DNM2/SNW1/NOTCH1/LDLRAD4/SMURF1/LNPEP/HSPA5/PDPK1/SMAD9/HIPK2/ZBTB7A/SMAD3/SKI/ASPN/NODAL/HTRA4/GDF11/GDF15/CREBBP/UBE2O/STUB1/BCL9L/ZC3H3/PBLD/RPS27A/TGFBR3/VIM/CRB2/BMPR2/CAV2/FAM89B/GOT1/HSP90AB1/JUN/SKOR2/ABL1/GDF7/ZNF451/TGFB1/BAMBI/CAV1/TGFBR2/BMP7/AKAP4/LTBP4/FZD1/GATA4/CIDEA/PML/MAPK14/CAV3/ACVR2B/WFIKKN1/GIPC1/GPC3/NKX2-1/TFAP2B/LRP2/ATOH8/SNX25/LTBP1/CHRDL1/…	108
GO:0043043	peptide biosynthetic process	155/6590	332/17911	0.000122807	0.011484	0.0100102	LARP4B/MTOR/EIF3I/EIF3J/EIF3M/ATXN2/AGO2/HNRNPD/EIF5/RPL27A/PPA1/RPL30/EIF2S2/RBM4/MAGOH/EIF4E2/RPL11/EIF3D/SERP1/LARP1/NCL/KARS/CDK4/RPS19/EIF3E/PTK2B/RPS8/RPL37/TARS/RPL37A/EIF4A3/RPL5/EIF2A/COPS5/EIF3K/NARS/CPEB3/ACO1/MIF4GD/MAPKAPK5/RPS9/EIF6/EIF5B/EIF3H/EIF4G3/AIMP1/FOXO3/DNAJC1/PA2G4/RPS20/SARNP/EPRS/RPL35/NANOS1/UPF3B/MAPK1/RPL36/DARS/RNF139/RPL4/EIF2S1/RPL35A/RPS11/EIF3G/GCN1/RPS23/TUFM/R…	155
GO:0035108	limb morphogenesis	45/6590	78/17911	0.000135891	0.0123899	0.0107998	C2CD3/HDAC2/LMBR1/HDAC1/ZBTB16/CREBBP/ALX4/MEGF8/PTCH1/WDPCP/ECE1/COL2A1/PCSK5/ASPH/HOXD12/TMEM231/SALL1/TBX4/HOXD13/EVX2/ZNF219/HAND2/FREM2/OSR2/SOX9/LRP4/TWIST1/HOXA11/WNT7A/NOG/PLXNA2/GJA1/TBX2/GRHL2/B9D1/SFRP2/OSR1/BMP4/FGF10/GLI3/INTU/WNT3/TBX3/ROR2/BMPR1B	45
GO:0051290	protein heterotetramerization	33/6590	53/17911	0.000143347	0.0124815	0.0108796	HIST1H3F/HIST1H3I/HIST1H4B/HIST1H4E/HIST1H4F/HIST1H4L/HIST4H4/HIST1H4C/HIST1H3B/PKD1/HIST1H4A/HIST1H3C/HIST1H4D/HIST1H3A/HIST1H4J/HIST1H3J/KRT10/HIST1H4K/HIST1H3G/HIST3H3/HSD17B8/NUDT21/RCC1/HIST1H4H/FARSB/INSR/RRM1/S100A10/LRP4/HIST2H4B/RRM2/HIST1H3H/NLGN1	33
GO:0042471	ear morphogenesis	44/6590	76/17911	0.000143741	0.0124815	0.0108796	NTN1/BCR/MAPK1/ABR/MYO15A/HOXA2/CHD7/CELSR1/WNT3A/RPL38/COL2A1/EDN1/NKX3-2/USH1C/TBX1/SALL1/COL11A1/GATA2/ZIC1/SIX2/ATP8A2/GJB6/ATOH1/OSR2/USH1G/TWIST1/SOBP/NOG/HMX2/FGFR1/WNT1/DLX6/TFAP2A/FOXI1/PRRX1/OSR1/NEUROG1/GBX2/ATP6V1B1/GSC/ITGA8/EYA1/ROR2/PAX8	44
GO:0051283	negative regulation of sequestering of calcium ion	27/6590	41/17911	0.000147542	0.0125136	0.0109076	CEMIP/PRKCE/PDPK1/ATG5/PTK2B/SRI/DRD1/CAPN3/ABL1/DIAPH1/TGFB1/TRPC1/CXCL9/XCL1/CX3CL1/F2/TRDN/ANK2/THY1/AKAP6/BDKRB1/APLNR/CXCL10/SNCA/GPER1/IL13/CXCL11	27
GO:0007613	memory	43/6590	74/17911	0.000151863	0.0125873	0.0109719	MAPT/ATXN1/CHRNB2/FEN1/KMT2B/ATXN1L/EIF4EBP2/OXT/CRTC1/NTAN1/JPH3/DRD1/PLK2/CIC/PLCB1/LGMN/ITPR3/ABCA7/INSR/SLC24A2/CX3CR1/LMX1A/SHISA7/HRH2/SYT4/CEBPB/ADGRF1/HRH1/PPP1R1B/SORCS3/NETO1/KLK8/ASIC1/SHANK3/KCNK10/SLC8A2/OXTR/HTR2A/ITGA8/GRIN2A/S100B/DBH/PTN	43
GO:0030198	extracellular matrix organization	109/6590	224/17911	0.000170562	0.0138231	0.012049	CLASP1/COL10A1/NF1/NOTCH1/PRDX4/LAMB1/VTN/CFLAR/VCAN/SMAD3/ITGB6/LRP1/ATXN1L/TNC/ADAM19/FBLN5/ADAMTSL4/ACAN/ITGA4/ITGA11/COL4A4/ITGAL/CLASP2/ABI3BP/CSGALNACT1/FGA/COL4A3/COL19A1/ITGAX/ITGAM/ITGB2/WNT3A/ABL1/CDH1/COL2A1/PTX3/TGFB1/FOXF1/B4GALT1/FBN2/LAMB3/LAMA5/FURIN/RGCC/AGT/COL11A1/CREB3L1/ITGB3/LAMA1/SH3PXD2A/COMP/FGG/COL18A1/DMP1/BSG/PDGFA/DSPP/PDGFB/KDR/FBN1/COL1A2/MFAP5/NCAN/SOX9/COL3A1/EGFL…	109
GO:0006336	DNA replication-independent nucleosome assembly	19/6590	26/17911	0.000183181	0.0145231	0.0126592	HIST1H4B/HIST1H4E/HIST1H4F/HIST1H4L/HIST4H4/HIST1H4C/HIST1H4A/HIST1H4D/HIST1H4J/HIST1H4K/ASF1A/H3F3B/HAT1/NASP/HIST1H4H/CABIN1/H3F3A/UBN1/HIST2H4B	19
GO:0001502	cartilage condensation	15/6590	19/17911	0.000218672	0.016968	0.0147903	PKD1/ACAN/COL2A1/ALX1/FGF4/MAPK14/COL11A1/FGF6/SOX9/UNCX/WNT7A/OTOR/MGP/ROR2/BMPR1B	15
GO:0022008	neurogenesis	144/6590	309/17911	0.000231762	0.0176091	0.0153491	MMP24/MYH10/APPL2/CDK5/POMK/NNAT/SNW1/NOTCH1/BRSK2/PPP1CC/SORL1/TRAPPC9/SMARCE1/HSPA5/HMGB2/YWHAE/HIPK1/HIPK2/NTN1/NAP1L1/COPS2/HDAC1/STAR/PTK2B/ATF4/FBXO45/ALDH1A2/TBX20/PER2/ZNF335/WNT2B/MATN2/BARHL1/TRPC5/TOP2B/EPHB1/IER2/USP9X/CHD7/ADNP2/FZD10/NDE1/SPEN/CELSR1/AUTS2/RACGAP1/WNT3A/CTF1/PLXNB2/NAV2/HDAC9/NEUROD1/NKX6-1/FZD1/PAX6/FZD5/GAS6/REST/CX3CR1/EPHA4/NFIB/GATA2/FGF5/BRINP1/DOCK7/CDKL5/NEU…	144
GO:0007416	synapse assembly	73/6590	142/17911	0.000252946	0.0188264	0.0164102	CDK5/MECP2/CHRNB2/DBNL/SEMA4D/UBE2V2/NTN1/LRRTM2/EPHB1/OXT/LHFPL4/DRD1/ADGRL1/WNT3A/PLXND1/GHRL/VSTM5/DNM3/FZD1/FZD5/SPTBN2/BDNF/LRRN3/NLGN3/CBLN1/DLG5/GJA10/ERBB4/SLIT1/EFNB2/POU4F1/CNTN5/FLRT1/ADGRF1/SRPX2/PCDHB4/GPM6A/PCDHB3/WNT7A/EPHA7/SLITRK2/GRID2/NRCAM/ADGRL3/FARP1/IL1RAPL1/PCDHB13/LRRTM1/SYNDIG1/NTRK2/PCDHB11/DSCAM/SHANK3/SDK2/PCDHB5/LRRN1/PCDHB6/OXTR/CDH9/KIRREL3/PCDHB16/ADGRB1/FLRT2/ADG…	73
GO:0001503	ossification	114/6590	238/17911	0.000271124	0.0196409	0.0171202	ZMPSTE24/NF1/NOTCH1/HSPE1/SMURF1/TACR1/FBL/ALYREF/VCAN/CCDC47/ASPN/GTPBP4/ZBTB16/ASF1A/PPARGC1B/BCL2/TNC/H3F3B/MAPK1/RSL1D1/ITGA11/OXT/PSMC2/SBDS/SP7/DNAJC13/MEF2D/ZBTB40/GLI1/ADAR/SYNCRIP/PAM16/SBNO2/BMPR2/GPLD1/WNT3A/PTGER4/RPL38/MYOG/IFITM5/IFT80/ANO6/TGFB1/BMP7/H3F3A/BCAP29/RASSF2/FASN/KREMEN2/MAPK14/COL11A1/CREB3L1/CDH11/ATP6V0A4/SIX2/CHSY1/COMP/IGFBP5/DHH/WWTR1/EGFR/DMP1/SMO/GPC3/IFITM1/SOR…	114
GO:0036499	PERK-mediated unfolded protein response	16/6590	21/17911	0.000274661	0.0196409	0.0171202	HSPA5/ATF4/PTPN1/PTPN2/EIF2S1/NCK1/NCK2/PPP1R15B/AGR2/DDIT3/ASNS/CCL2/PPP1R15A/ATF3/CXCL8/BOK	16
GO:0048565	digestive tract development	46/6590	82/17911	0.00028204	0.0197807	0.0172421	PKD1/CLMP/ID2/BCL2/NODAL/NKX2-6/ALX4/MEGF8/GLI1/FOXE1/CBFA2T2/GATA5/CLDN18/AGR2/TGFB1/FOXF1/TGFBR2/SAV1/TCF7/GATA4/TCF21/CCNB1/STRA6/SIX2/HRH2/EGFR/OVOL2/COL3A1/DNAAF1/VANGL2/CCKBR/ZIC3/FAT4/TBX2/MYOCD/SFRP2/EDNRB/FOXL1/FGF10/OXTR/PYY/PDGFRA/GLI3/HNF1B/PDGFC/SFRP1	46
GO:0090596	sensory organ morphogenesis	44/6590	78/17911	0.000321175	0.0212211	0.0184976	NTN1/BCR/MAPK1/ABR/MYO15A/HOXA2/CHD7/CELSR1/WNT3A/RPL38/COL2A1/EDN1/NKX3-2/USH1C/TBX1/SALL1/COL11A1/GATA2/ZIC1/SIX2/ATP8A2/AGTPBP1/ATOH1/OSR2/USH1G/TWIST1/SOBP/NOG/HMX2/FGFR1/WNT1/DLX6/TFAP2A/FOXI1/PRRX1/OSR1/NEUROG1/GBX2/ATP6V1B1/GSC/ITGA8/EYA1/ROR2/PAX8	44
GO:0048665	neuron fate specification	17/6590	23/17911	0.000325173	0.0212211	0.0184976	NKX6-2/NKX6-1/SUFU/PAX6/EVX1/FEV/POU4F1/FOXA1/DMRTA2/POU3F2/TLX3/ISL1/ESRP1/ASCL1/GLI3/EYA1/MYT1L	17
GO:0061314	Notch signaling involved in heart development	10/6590	11/17911	0.000331545	0.0212211	0.0184976	NOTCH2/NOTCH1/GALNT11/JAG1/SNAI2/SNAI1/DLL4/HEY2/HEY1/HEYL	10
GO:0030326	embryonic limb morphogenesis	49/6590	89/17911	0.000331811	0.0212211	0.0184976	C2CD3/HDAC2/LMBR1/HDAC1/SKI/ZBTB16/CREBBP/ALX4/MEGF8/PTCH1/WDPCP/ECE1/ALX1/MYH3/BMP7/FBN2/HOXD12/TMEM231/HOXC10/SALL1/TBX4/HOXD13/HAND2/FREM2/OSR2/LRP4/TWIST1/HOXD10/HOXA11/WNT7A/NOG/DYNC2H1/GJA1/FGFR1/TBX2/GRHL2/DLX6/PRRX1/DKK1/B9D1/SFRP2/HOXA10/OSR1/BMP4/CYP26B1/GLI3/INTU/TBX3/ROR2	49
GO:0006813	potassium ion transport	62/6590	118/17911	0.000335068	0.0212211	0.0184976	CD63/KCNA3/KCNJ13/CDK2/PTK2B/ATF4/KCNS1/KCNQ1/FLNA/KCNC4/ANK3/KCNG2/KCNH1/DRD1/KCNAB2/SLC24A4/KCNAB1/KCNMB4/CAV1/KCNS2/KCNG1/KCNB2/CAV3/KCNC1/SLC24A2/KCNK3/CACNA1D/KCNA5/KCNS3/KCNA10/KCNJ1/KCNA4/KCNJ5/KCNA1/KCNE1/KCNE2/ADCYAP1/NOS1AP/FXYD1/KCNIP2/ANK2/KCNN1/KCNF1/KCNV1/KCNK7/KCNK9/FXYD3/KCNJ4/AKAP6/NOS1/HTR2A/OPRK1/KCNA2/RGS4/ADORA1/DRD2/DPP10/ADRA2A/ATP1A2/ATP1A4/ACTN2/KCNJ16	62
GO:0019933	cAMP-mediated signaling	36/6590	61/17911	0.00033749	0.0212211	0.0184976	KSR1/UBE2B/PDE3B/DGKQ/EIF4EBP2/PRKCA/MRAP/MGRN1/ADCY1/RAPGEF3/GPR62/SCTR/GHRHR/NDUFS4/GNAI1/GLP1R/SOX9/GPR61/OPRM1/EPHA5/LPAR1/NPY2R/ADCYAP1/SSTR4/APLP1/ADCY2/RIMS2/AKAP6/GAL/OR51E2/ADGRG6/PDE10A/APLNR/TCP11/PDE3A/DEFB1	36
GO:0006412	translation	214/6590	483/17911	0.000352373	0.0217814	0.018986	CHCHD1/LARP4B/MTOR/EIF3I/EIF3J/EIF3M/ATXN2/AGO2/TRMT10C/HNRNPD/EIF5/MRPS9/RPL27A/MRPL30/PPA1/RPL30/EIF2S2/RBM4/MAGOH/MRPS7/EIF4E2/RPL11/EIF3D/SERP1/LARP1/NCL/KARS/RPL36AL/MRPL18/MRPS17/CDK4/RPS19/EIF3E/PTK2B/RPS8/RPL37/TARS/RPL37A/MRPL44/EIF4A3/RPL5/EIF2A/COPS5/EIF3K/NARS/CPEB3/ACO1/MIF4GD/MAPKAPK5/RPS9/EIF6/EIF5B/MRPL15/EIF3H/EIF4G3/AIMP1/MRPL43/FOXO3/DNAJC1/PA2G4/RPS20/SARNP/MRPS35/AURKAIP1/EPR…	214
GO:0010469	regulation of signaling receptor activity	196/6590	439/17911	0.000378519	0.0230076	0.0200548	WNT4/MAPT/ENDOU/AGRP/IFNK/MANF/FNDC5/NENF/TG/NODAL/GDF11/CMTM1/AIMP1/GDF15/GFER/GNRH2/OXT/IL31/IL5/INSL6/CKLF/TIMP1/RLN3/ENHO/FGF22/QRFP/FGF19/WNT3A/CTF1/RLN2/CNTF/GDF7/EDN1/GHRL/TGFB1/GMFB/IL18/FGF4/BMP7/NRTN/LIF/FGF17/IL15/NPPA/GDF9/GAS6/CXCL9/BDNF/NRG3/AGT/CMTM2/STC2/NGF/C1QTNF9/IL6R/GMFG/FGF5/NMB/THBS4/CALCA/ANGPTL3/GH2/FGF23/IL7/XCL1/IL36RN/THPO/BMP15/FGF3/FGF6/PRLH/PDGFA/PDGFB/FBN1/NTF3/INH…	196
GO:0007601	visual perception	101/6590	209/17911	0.000395831	0.0236655	0.0206283	ATXN7/CHRNB2/CDH23/MYO5A/SLC24A1/GLRA1/CRYBA1/FSCN2/ARR3/OCLM/RAX2/EYS/PRPH2/BBS9/PDE6G/MYO9A/RLBP1/CNGB3/OPN4/PDC/MIP/COL2A1/RAX/MKKS/PRCD/PDE6A/ABCC6/CRYBB1/RIMS1/PAX6/RBP3/CLRN1/TYR/OAT/PRR4/SLC24A2/COL11A1/OPN1SW/AIPL1/SLC4A10/IRX5/BEST1/GJA10/RP1/ATP8A2/GPR143/MFRP/KRT12/CACNB2/RDH12/COL18A1/GPR179/VSX2/CRX/CNGA3/RGR/TULP1/CABP1/RPE65/SEMA5B/NR2E3/RD3/LCTL/EFEMP1/CRYGC/AOC2/GABRR2/CRYBA4/GUC…	101
GO:0042417	dopamine metabolic process	19/6590	27/17911	0.000404789	0.0238107	0.0207549	HPRT1/CHRNB2/PARK7/DRD1/DRD4/ITGAM/ITGB2/SLC6A3/HTR1A/NPR1/TACR3/SNCAIP/GPR37/DRD3/SNCB/MAOB/SNCA/DRD2/GRIN2A	19
GO:0042330	taxis	20/6590	29/17911	0.000433307	0.0241398	0.0210417	ARHGAP35/USP14/PTPN2/RARRES2/TGFB1/TREM2/EPHA4/AIF1/EFNB2/PDGFB/SEMA5B/PPM1F/CCL21/CCL26/PDGFRB/ADGRA2/ELANE/PDGFRA/CCL19/DPYSL4	20
GO:0051281	positive regulation of release of sequestered calcium ion into cytosol	20/6590	29/17911	0.000433307	0.0241398	0.0210417	CEMIP/PDPK1/SRI/DRD1/CAPN3/ABL1/TRPC1/CXCL9/XCL1/CX3CL1/F2/THY1/AKAP6/BDKRB1/APLNR/CXCL10/SNCA/GPER1/IL13/CXCL11	20
GO:0048146	positive regulation of fibroblast proliferation	30/6590	49/17911	0.000434185	0.0241398	0.0210417	CTC1/CDK4/ESR1/PRKDC/BMI1/ZMIZ1/S100A6/FOSL2/JUN/TGFB1/CCNA2/GAS6/PML/AGT/CCNB1/EGFR/NDUFS4/PDGFA/PDGFB/WNT2/WNT1/E2F1/PDGFRB/FGF10/BTC/PLA2G1B/PDGFRA/PDGFC/EREG/IGF1	30
GO:0007626	locomotory behavior	50/6590	92/17911	0.000437318	0.0241398	0.0210417	MTOR/HPRT1/GPR52/CHRNB2/CDH23/MYO5A/ZFHX3/ANKH/MYO15A/STRN/ZDHHC8/SOD1/HEXB/CELSR1/QRFP/NAV2/GMFB/SLC6A3/CHRNA4/LMX1A/CHRNB4/NKX2-1/GRM5/MCOLN3/GRM1/PPP1R1B/OPRM1/ASTN1/NPY2R/VPS13A/SOBP/HPGDS/AVP/ADGRL3/NEGR1/GPR37/LRRTM1/DRD3/GRM6/DSCAM/NPY1R/ADCY5/OPRK1/SNAP25/DRD2/C1QL1/DBH/ESPN/NRG1/NOVA1	50
GO:0030099	myeloid cell differentiation	91/6590	186/17911	0.000447602	0.0241398	0.0210417	HIST1H3F/HIST1H3I/HIST1H4B/HIST1H4E/HIST1H4F/HIST1H4L/HIST4H4/KMT2C/TNRC6B/KMT2D/RUNX1/HIST2H3D/KMT2A/HIST1H4C/HIST1H3B/HIST1H4A/KLF13/RBM15/HIST1H3C/HIST1H4D/LYAR/EP300/HMGB3/TNRC6C/HIST1H3A/HMGB2/HIST1H4J/HIST1H3J/SH2B3/ID2/AGO1/PIP4K2A/ITPKB/HDAC1/TET2/NCOA6/HIST2H3C/PTK2B/HIST1H4K/ZFP36/INPP5D/HIST1H3G/JMJD6/KMT2B/ZBTB16/L3MBTL1/WASF2/PRKCB/EIF6/H3F3B/FOXO3/ZFPM1/CREBBP/KAT6A/AGO3/PRMT1/SOX6/…	91
GO:0016055	Wnt signaling pathway	187/6590	418/17911	0.000450098	0.0241398	0.0210417	APC2/PPP2CA/WNT4/MACF1/PSMC5/PSMD13/JRK/PSMB6/RUNX1/PSMB5/PSMA7/WNK1/NFATC1/VPS26A/PSMC3/PKD1/PSMB2/CSNK2B/LIMD1/PSMD4/PSMD12/OTULIN/PSMD7/ZEB2/PSMA5/UBR5/PSMD14/RNF213/TNKS/CCDC88C/RAPGEF1/RUVBL2/PSMD10/PSMC4/PSME2/FOXO1/LRRK1/WNT16/HDAC1/SKP1/UBE2B/SMAD3/TNIK/SKI/USP34/PSMD8/RNF43/INVS/PLCG2/LATS1/PSME1/ESR1/IFT20/LRP1/TAX1BP3/NPHP4/WNT2B/PSMB7/PSMB1/PFDN5/FOXO3/IGFBP4/PSMB4/TIAM1/SNX3/NLK/FAM5…	187
GO:1905314	semi-lunar valve development	22/6590	33/17911	0.000469476	0.0248142	0.0216295	NFATC1/NOTCH2/NOTCH1/TBX20/GATA5/BMPR2/TGFB1/GATA4/STRA6/SOX9/JAG1/TWIST1/EFNA1/SNAI2/SNAI1/BMP4/DLL4/SMAD6/SLIT3/HEY2/HEY1/HEYL	22
GO:0060285	cilium-dependent cell motility	25/6590	39/17911	0.000481587	0.0249338	0.0217338	DNAH1/TAC4/TACR1/UBE2B/DNAH3/DNAH11/TACR2/CFAP157/SPAG16/RFX3/DNAH17/TPGS1/DNAAF2/IQCG/TACR3/PLA2G3/SEMG1/RGN/EPPIN/DRC1/TEX101/DNAH7/DNAH6/CFAP46/CFAP43	25
GO:0006814	sodium ion transport	61/6590	117/17911	0.000487179	0.0249338	0.0217338	WNK1/RANGRF/SLC10A1/SLC38A4/SLC22A5/ATP2B4/SLC23A1/COMMD3/YWHAH/SLC13A4/SLC23A2/MLLT6/SLMAP/SLC8A1/SLC4A8/ANK3/SLC34A3/SLC5A3/BPIFA1/SCNN1G/TGFB1/SLC13A2/SLC38A1/ADRB2/SLC9B2/SCN3B/SLC4A10/SLC6A8/SERPINE2/SLC4A7/SLC38A3/NKX2-5/WNK4/SLC10A2/SLC17A6/SLC5A8/SLC6A15/SLC17A4/SNTA1/SLC4A5/FXYD1/SLC10A4/SLC5A7/SCN7A/SLC38A11/SLC13A5/FXYD3/ASIC1/FGF12/SIK1/SLC4A4/NOS1/SCNN1B/SLC17A3/WNK3/SLC10A6/SCN4B/DR…	61
GO:0045137	development of primary sexual characteristics	57/6590	108/17911	0.000492419	0.0249338	0.0217338	WNT4/MEA1/PRDX4/EIF2S2/KDM5A/HMGB2/CBL/STAR/ESR1/BCL2/H3F3B/WNT2B/NCOA1/NASP/IDH1/NUDT1/KLHL10/AGO4/MKKS/INSR/H3F3A/RRM1/SOX15/GATA4/SALL1/WT1/HOXA9/SRD5A1/IRX5/LRP2/INHA/FSHR/SOX9/LHB/YBX3/ZFP42/BCL2L1/HOXA11/LHX9/LHX8/TEX11/GJA1/CBX2/TFAP2C/CYP19A1/NKX3-1/PDGFRB/NR5A1/SFRP2/HOXA10/KITLG/OSR1/LRRC6/NUPR1/LHCGR/BOK/SFRP1	57
GO:0055085	transmembrane transport	179/6590	399/17911	0.000499086	0.0249338	0.0217338	PSMC5/PSMD13/PSMB6/PSMB5/ABCC1/PSMA7/ABCC10/PSMC3/PSMB2/PSMD4/SLC10A1/PSMD12/PSMD7/PSMA5/PSMD14/EIF2S2/KCNA3/TMEM266/PSMD10/PSMC4/PDZD11/MFSD14C/PSME2/KCNJ13/SLC22A23/KCNJ9/TPCN2/PSMD8/GJB7/PSME1/CLIC1/ABCA13/YWHAQ/BCL2/OSCP1/PSMB7/MAGT1/SLC6A16/PSMB1/SLC25A5/PSMB4/SLC16A4/ANKH/ABCA2/SLC47A2/PSMC2/EIF2S1/KCNC4/SLC22A12/KCNG2/PSMA1/KCNH1/ERLEC1/RPS27A/SLC51A/ABCB10/KCNK12/TPCN1/PSMB3/KCNV2/SLC25A5…	179
GO:0042310	vasoconstriction	36/6590	62/17911	0.000521541	0.0257035	0.0224047	TACR1/DOCK5/PER2/FGA/BMPR2/ECE1/HTR2B/EDN1/KCNMB4/CAV1/HTR1A/AGT/KCNA5/FGG/HRH2/EGFR/ARHGAP42/HRH1/ADRA2C/ADRA1A/AVP/SMTNL1/GJA1/DOCK4/HTR1D/APLN/EDNRB/HTR7/HTR2A/ADM/ADRA2B/LEP/ADRA2A/ATP1A2/DBH/HTR1B	36
GO:0001501	skeletal system development	118/6590	251/17911	0.000535785	0.0260535	0.0227098	ASH1L/AKAP13/HDAC4/COL10A1/PPIB/PKD1/SERP1/TRPS1/CREB3L2/RAI1/ZBTB16/GDF11/HYAL1/ANKH/SOX6/ACAN/ANKRD11/ALX4/VKORC1/MEGF8/PRDX1/PCGF2/CHD7/CSGALNACT1/HOXA3/TIMP1/USP1/HEXB/COL19A1/EBP/PTGER4/RPL38/COL2A1/EDN1/GHRL/MKKS/GNA11/BMP7/SUFU/AMER1/HOXD12/NKX3-2/PLS3/HOXC10/RASSF2/HOXB1/TBX4/SRD5A1/ACVR2B/COL11A1/CDH11/HOXD13/MDFI/COMP/EVC/TEAD4/MEPE/TLL1/DSPP/FBN1/COL1A2/OSR2/HES7/INHA/BMP8B/HOXC9/SOX9/…	118
GO:0030048	actin filament-based movement	11/6590	13/17911	0.000571658	0.0274321	0.0239115	MYH10/MYO5A/MYO9B/WASF2/MYH3/MYH9/MYO1E/ACTC1/MYH4/MYH14/MYO1B	11
GO:0010842	retina layer formation	16/6590	22/17911	0.000662333	0.0313705	0.0273444	MEGF11/HIPK1/HIPK2/TOPORS/FOXN4/RDH13/ATP8A2/TFAP2B/FJX1/TFAP2A/DSCAM/SDK2/TSPAN12/PTPRM/LHX1/SDK1	16
GO:0045165	cell fate commitment	52/6590	98/17911	0.000722942	0.0334577	0.0291638	NOTCH2/NKX6-2/KDM6B/HOXA2/PTCH1/FOXA2/GDF7/RORA/EBF2/PAX6/TBX1/PML/MYOD1/CASP3/ERBB4/GATA2/FEV/SMO/POU4F1/FOXA1/SOX9/CEBPB/ONECUT2/BARHL2/JAG1/LBX1/MYL2/PAX7/DMRTA2/NR2E1/TBX2/WNT1/GDF3/PRRX1/POU3F2/TLX3/FKBP8/BMP4/NEUROG1/CYP26B1/ISL1/POU1F1/SOSTDC1/ASCL1/HEY2/GLIS1/GAP43/NEUROD4/EYA1/ROR2/DSCAML1/MYT1L	52
GO:0060429	epithelium development	114/6590	243/17911	0.000724749	0.0334577	0.0291638	C2CD3/ZMPSTE24/EP300/EDF1/ZEB2/NOTCH1/CDHR2/STIL/PGK1/ID2/NTN1/CNN3/SMAD3/LATS1/TBX20/CBR1/SETSIP/MAPK1/PRKDC/DNPH1/ALX4/RHCG/KDM6B/MEGF8/HNRNPH3/ATM/LFNG/CHD7/PCNA/PTCH1/FOXJ1/CRB2/CELSR1/SOS1/TOLLIP/GDF7/MTSS1/FOXF1/BMP7/KRT84/CDK1/SAV1/CPT1A/UPK2/LAMA5/FZD1/KRT4/RPGRIP1L/TBX1/TCF21/KRT3/WT1/TBX4/ERBB4/SCX/TST/HAND2/EGFR/SMO/AKR1C2/PDGFA/FREM2/NKX2-5/FOXA1/HOXC13/UPK1B/SOX9/CEBPB/ID3/KRT16/CA9/…	114
GO:0048738	cardiac muscle tissue development	42/6590	76/17911	0.000775428	0.0352622	0.0307366	TTN/AKAP13/MAML1/NDUFV2/NOTCH1/PLN/CACYBP/ARID1A/HEG1/ALDH1A2/IFT20/TBX20/ZFPM1/SOX6/KDM6B/RXRA/TGFBR3/TNNC1/CALR/TGFB1/BMP7/CSRP3/COL11A1/MYH7/FGF3/NKX2-5/ACTC1/MYL2/TNNI1/CCM2L/TBX2/MYOCD/RBP4/SIK1/NOX4/NPRL3/BMP4/ISL1/GJC1/TNNT2/MYH6/NRG1	42
GO:0007517	muscle organ development	72/6590	144/17911	0.000783174	0.0352622	0.0307366	HIST1H1B/UTRN/CDK5/EP300/FOXK1/NF1/MAPK12/FRG1/EID2B/SERP1/CFLAR/NEB/COPRS/ZFHX3/CFL2/ZNF609/MEF2B/MYL6/SOX6/ITGA11/MEF2D/ALX4/FXR1/SVIL/SRI/BORCS8-MEF2B/SRPK3/XBP1/COL19A1/FOXO4/CTF1/CAPN3/METTL21C/MYOG/CNTF/ITGB1BP2/KCNAB1/CAV1/MYH3/CSRP3/LIF/LAMA5/TBX1/MAPK14/CAV3/MYOD1/USP2/EVC/TEAD4/PAX3/BVES/ID3/TRIM72/TWIST1/HOXD10/LBX1/DCN/SGCD/MEOX2/MYOZ2/MYH14/NEUROG1/CXCL10/ADGRB1/NR2F2/TCF23/GSC/TCF15…	72
GO:0061061	muscle structure development	26/6590	42/17911	0.000816197	0.0362652	0.031611	SYNE1/PLEKHM3/MAML1/MAPK12/DDX17/SERP1/ASF1A/H3F3B/SEMA4C/FBXO40/CAPN3/MYOG/CNTF/KCNAB1/LGALS1/RORA/LIF/H3F3A/TBX1/FGF6/JAG1/RNF165/NEUROG1/GSC/TCF15/IGF1	26
GO:0001964	startle response	19/6590	28/17911	0.000825339	0.0362652	0.031611	MECP2/GLRA1/NPAS1/KCNH1/DRD1/GRIN2D/GRIN3A/SLC6A3/BACE1/KCNA1/GRID2/FABP7/DRD3/CTNNA2/GLRB/DRD2/GRIN2A/CSMD1/NRXN1	19
GO:0030501	positive regulation of bone mineralization	24/6590	38/17911	0.000853974	0.0370767	0.0323183	WNT4/SMAD3/ATRAID/SLC8A1/BMPR2/ANO6/TGFB1/BMP7/FBN2/FAM20C/ADRB2/ISG15/ACVR2B/OSR2/NELL1/GPM6B/TFAP2A/OSR1/BMP4/ADGRV1/KL/PTH/PTN/BMPR1B	24
GO:0071392	cellular response to estradiol stimulus	22/6590	34/17911	0.000869297	0.0372979	0.0325112	H2AFZ/NCOA3/HNRNPD/RUVBL2/CFLAR/AIFM1/ESR1/MYOG/RAMP3/CCNA2/MYOD1/SRD5A1/EGFR/POU4F1/ZNF703/KIF18A/MSX2/UGT1A1/IL10/GPER1/FAM210B/SFRP1	22
GO:0046546	development of primary male sexual characteristics	49/6590	92/17911	0.000909617	0.0385613	0.0336124	WNT4/MEA1/PRDX4/EIF2S2/KDM5A/HMGB2/CBL/STAR/ESR1/BCL2/H3F3B/WNT2B/NCOA1/NASP/NUDT1/KLHL10/AGO4/INSR/H3F3A/RRM1/SOX15/GATA4/WT1/HOXA9/SRD5A1/LRP2/INHA/FSHR/SOX9/LHB/YBX3/ZFP42/BCL2L1/HOXA11/LHX9/TEX11/GJA1/TFAP2C/NKX3-1/PDGFRB/NR5A1/SFRP2/HOXA10/KITLG/LRRC6/NUPR1/LHCGR/BOK/SFRP1	49
GO:0009653	anatomical structure morphogenesis	130/6590	283/17911	0.000919889	0.0385613	0.0336124	MEGF11/HDAC2/CDK5/PKD1/EP300/NOTCH1/HSPA5/BCAS3/HIPK1/HIPK2/ERVW-1/HDAC1/CAMSAP1/SKI/KRT18/TBX20/TRIM13/PTPN14/BICD1/PROP1/DICER1/FSCN2/BCL9L/ANKRD11/CD248/GLI1/FOXE1/CSGALNACT1/HOXA3/RARB/BMPR2/PTBP3/TOPORS/PDZD8/FAT1/ABL1/LYVE1/IRX4/ASPH/FOXN4/AGO4/TGFB1/CLTCL1/MYH3/TGFBR2/FGF4/NEDD8/TCF7/RDH13/NKX3-2/KRT35/MCAM/TBX1/FZD5/HOXB1/SPTBN2/LST1/ACVR2B/IRX5/SERPINE2/HOXD13/CCBE1/SCX/STRA6/SIX2/ATP8A2…	130
GO:0030182	neuron differentiation	130/6590	284/17911	0.0010879	0.0450859	0.0392996	HPRT1/CDK5/WNK1/MAPT/NNAT/BRSK2/PPP1CC/TRAPPC9/HTRA2/HSPA5/GPR37L1/SECISBP2/HIPK1/ID2/HIPK2/ALK/COPS2/EFNA3/HDAC1/ATF4/CNTN2/ALDH1A2/BCL11B/YWHAH/GDF11/WNT2B/FOXO3/TIAM1/NCOA1/TRPC5/IER2/DGKG/HOXA2/ADNP2/RARB/FZD10/XBP1/EIF4E/ECT2/WNT3A/CTF1/KDM4C/CALR/CNTF/GDF7/GPRC5B/HDAC9/NEUROD1/TDP2/BMP7/NKX6-1/LIF/FZD1/PAX6/FZD5/MMD2/REST/LMX1A/NGF/GATA2/BRINP3/NEUROG2/ATOH1/SMARCA1/NKX2-5/FOXA1/ZNF536/RNF1…	130
GO:0001656	metanephros development	30/6590	51/17911	0.00111417	0.0456559	0.0397964	PKD1/NF1/ID2/GREB1L/BCL2/GDF11/PTCH1/BMP7/WT1/DLG5/GPC3/TFAP2B/FBN1/OSR2/ID3/AQP2/HOXA11/NKX3-1/PDGFRB/SPRY1/OSR1/WNT7B/BMP4/FGF10/ITGA8/IRX3/GLI3/CITED1/EYA1/PAX8	30
GO:0061844	antimicrobial humoral immune response mediated by antimicrobial peptide	29/6590	49/17911	0.00117276	0.0475229	0.0414238	HIST1H2BI/HIST1H2BF/RPL30/ROMO1/RPS19/BPIFA1/HIST2H2BE/HIST1H2BK/HIST1H2BE/GAPDH/HIST1H2BC/RNASE6/HIST1H2BG/H2BFS/F2/HIST1H2BJ/PGLYRP3/SEMG1/MUC7/S100A12/DEFB118/PLA2G1B/DEFA1/DEFA3/LTF/KRT6A/DEFB1/PGLYRP4/DEFA4	29
GO:0003407	neural retina development	28/6590	47/17911	0.00123144	0.0487518	0.0424951	MEGF11/ATP2B4/HIPK1/HIPK2/RAB11FIP4/TOPORS/SDHAF4/FOXN4/NEUROD1/RDH13/IRX5/ATP8A2/TFAP2B/RPE65/FJX1/GPM6A/TFAP2A/DSCAM/SDK2/SLC17A7/TSPAN12/DLL4/PTPRM/LHX1/SIX3/SDK1/NEUROD4/VSX1	28
GO:0030166	proteoglycan biosynthetic process	28/6590	47/17911	0.00123144	0.0487518	0.0424951	XYLT1/VCAN/UGDH/ACAN/CHST12/CHST15/CSGALNACT1/BMPR2/DSEL/UST/HS3ST3B1/GAL3ST4/TCF7L2/CHSY1/NCAN/NDST1/DCN/HS3ST5/FOXL1/CSPG5/CHSY3/CSPG4/BCAN/CHST13/CHST9/BMPR1B/IGF1/BGN	28
GO:0048839	inner ear development	63/6590	125/17911	0.00124872	0.0487518	0.0424951	ATG5/NTN1/ANP32B/BCR/IFT20/ABR/KCNQ1/MYO15A/CHD7/CELSR1/WNT3A/COL2A1/TGFB1/NEUROD1/LRP10/PSAP/SLC26A5/USH1C/RPGRIP1L/TBX1/CCNA2/COL11A1/MAF/KCNK3/GATA2/ZIC1/HPCA/PCDH15/ATP8A2/GJB6/ATOH1/FREM2/USH1G/NOX3/GABRA5/SOBP/HMX2/FGFR1/WNT1/DLX6/PHOX2B/TFAP2A/FOXI1/CYTL1/PRRX1/SOX2/CXCL14/PDGFRB/BMP4/FGF20/NEUROG1/GJB2/GBX2/ADGRV1/ATP6V1B1/SPARC/ITGA8/HEY2/BMPER/EYA1/ROR2/GABRB3/PAX8	63
GO:0060070	canonical Wnt signaling pathway	137/6590	302/17911	0.00126298	0.0487518	0.0424951	APC2/WNT4/PSMC5/PSMD13/JRK/PSMB6/PSMB5/PSMA7/WNK1/PSMC3/PSMB2/LIMD1/PSMD4/PSMD12/OTULIN/PSMD7/PSMA5/UBR5/PSMD14/TNKS/RAPGEF1/RUVBL2/PSMD10/PSMC4/PSME2/FOXO1/LRRK1/HDAC1/UBE2B/SMAD3/USP34/PSMD8/INVS/LATS1/PSME1/IFT20/NPHP4/PROP1/WNT2B/PSMB7/PSMB1/PFDN5/FOXO3/IGFBP4/PSMB4/FAM53B/BCL9L/PSMC2/PRDM15/MED12/MAD2L2/GLI1/CTHRC1/PSMA1/GSKIP/FZD10/LRRK2/PSMB3/DDIT3/WNT3A/APC/PSMC6/PSMB8/MCC/DKK4/PSMA4/PSMF…	137
GO:0051649	establishment of localization in cell	109/6590	234/17911	0.00126993	0.0487518	0.0424951	CLASP1/MPC2/CDK5/PRKCE/DYNC1H1/NF1/CHRNB2/BRSK2/RAP1A/CASK/LRP1/HMGN3/JAGN1/PRKCB/BCL2/TIAM1/FBXL20/ENY2/KCNC4/ARRB1/RHOT1/SYT9/CLASP2/SRI/P2RY4/DRD1/LRRK2/DENND1A/ADCY1/FOXA2/GPLD1/ZWINT/WNT3A/DOC2A/CTBP2/PHPT1/PPFIA3/VSNL1/GHRL/KLF7/SYN3/NADK/PLD1/KCNMB4/CAV1/GRIN3A/DMTN/FCER1G/DNM3/BLOC1S6/NR1H4/RIMS1/STON2/SYNJ1/CHRNA4/PML/SLC9B2/GIPC1/ANO1/P2RX2/CHRNB4/SYT4/BACE1/STXBP4/SLC17A6/ERC2/SNCAIP/E…	109
GO:0014059	regulation of dopamine secretion	10/6590	12/17911	0.00132728	0.0488948	0.0426197	CHRNB2/CHRNA4/DRD3/SNCG/FGF20/HTR2A/KCNA2/SNCA/CHRNA6/HTR1B	10
GO:0030208	dermatan sulfate biosynthetic process	10/6590	12/17911	0.00132728	0.0488948	0.0426197	VCAN/CHST12/DSEL/UST/NCAN/DCN/CSPG5/CSPG4/BCAN/BGN	10
GO:0051481	negative regulation of cytosolic calcium ion concentration	10/6590	12/17911	0.00132728	0.0488948	0.0426197	SMAD3/LRP1/SLC8A1/GOT1/KCNK3/GTF2I/MTNR1B/KCNA5/DRD2/ATP1A2	10
GO:2000649	regulation of sodium ion transmembrane transporter activity	10/6590	12/17911	0.00132728	0.0488948	0.0426197	UTRN/RANGRF/YWHAH/SCN3B/CAV3/FXYD1/FGF12/SCN2B/SCN4B/PTPN3	10
GO:0060021	roof of mouth development	39/6590	71/17911	0.00137316	0.0496248	0.043256	SUMO1/ANP32B/SKI/GDF11/ALX4/FOXE1/PAK1IP1/BCOR/WDPCP/SOS1/COL2A1/ASPH/ALX1/BNC2/FZD1/TBX1/TCF21/ACVR2B/OSR2/VAX1/TWIST1/MMP25/SNAI2/TBX2/DLX6/TFAP2A/PRRX1/MEOX2/MSC/SNAI1/OSR1/NPRL3/WFIKKN2/FOXF2/PDGFRA/GLI3/PRDM16/TBX3/GABRB3	39
GO:0043066	negative regulation of apoptotic process	213/6590	491/17911	0.00137431	0.0496248	0.043256	BIRC6/DNAJA1/HDAC2/NOTCH2/HSPD1/ZNF830/TRIAP1/DAD1/HSPA5/SEMA4D/HSP90B1/STIL/ERC1/HIGD1A/RHBDD1/CBL/PSMD10/CFLAR/ATG5/ARF4/BRAF/TMEM14A/SON/FOXO1/PHB2/HDAC1/ZFAND6/UBE2B/PDCD4/SMAD3/PTK2B/MDM4/PSMG2/KRT18/HAX1/GLO1/THOC6/LAMTOR5/TPT1/IGF1R/BCL11B/SETX/COPS5/PARK7/CCND2/PIM1/BCL2/HTATIP2/LHX4/PROP1/AREL1/PA2G4/WDR73/NKX2-6/HNRNPK/PRKDC/OGG1/SERPINB2/FLNA/ANXA5/TAF9/PRDX5/APIP/BAG4/ANXA1/ADAR/RPS27…	213
GO:0048705	skeletal system morphogenesis	43/6590	80/17911	0.00143647	0.0509239	0.0443884	PKD1/SKI/PPARGC1B/ACAN/ANKRD11/COL2A1/IFITM5/IFT80/ALX1/FGF4/FBN2/NKX3-2/MAPK14/TBX4/ACVR2B/COL11A1/CHSY1/FGF6/OSR2/SOX9/UNCX/MMP13/WNT7A/PAX1/FGFR1/HOXD8/TFAP2A/MSX2/OTOR/SFRP2/CYP26B1/MMP2/HAS2/HOXC8/FMN1/FGFR3/MGP/TCF15/LTF/COL1A1/ROR2/BMPR1B/SFRP1	43
GO:0050766	positive regulation of phagocytosis	24/6590	39/17911	0.00144979	0.0509239	0.0443884	LYAR/DOCK2/DNM2/BCR/LRP1/APOA2/ABR/SOD1/TUB/IL2RB/CALR/PTX3/ABCA7/IL15/GAS6/GATA2/TULP1/APOA1/MBL2/SLC11A1/MERTK/AZU1/SFTPD/SPACA3	24
GO:0008016	regulation of heart contraction	47/6590	89/17911	0.00145218	0.0509239	0.0443884	ITPR1/ITPR2/ATP2B4/CELF2/PLN/ATP1B3/KCNQ1/SLC8A1/KCNG2/SRI/ATP2A3/ITPR3/ASPH/FOXN4/TMEM65/TRPC1/DES/NPPA/CAV3/AGT/CYP2J2/NPR1/NKX2-5/ABCC9/GLP1R/TRDN/ATP1B1/ATP1A3/FXYD1/KCNIP2/TBX2/CHRM2/FXYD3/ATP1B2/SLC8A2/NOS1/TNNT2/MYH6/ATP2B2/TMIGD3/FXYD4/CORIN/ADORA3/TNNI3K/ATP1A2/KCNJ11/ATP1A4	47
GO:0010001	glial cell differentiation	61/6590	121/17911	0.00146623	0.0509269	0.044391	MMP24/MTOR/HDAC2/CDK5/NKX6-2/NF1/PRMT5/NOTCH1/GPR37L1/ID2/HDAC1/CNTN2/DICER1/MED12/PHGDH/DRD1/VIM/PLP1/TGFB1/NKX6-1/CDK1/LIF/MYRF/SERPINE2/EPHA4/NFIB/FGF5/S100A8/METRN/RNF112/SOX9/TP73/F2/CD9/LIN28A/LPAR1/ZNF365/NR2E1/NOG/PTPRZ1/DRD3/PHOX2B/CDH2/SOX2/TLR4/POU3F2/KLF15/MT3/SLC45A3/DUSP15/DAAM2/ASCL1/TMEM98/GAP43/NEUROD4/ROR2/LAMC3/PTN/WASF3/DLX1/NRG1	61
GO:0035113	embryonic appendage morphogenesis	32/6590	56/17911	0.00151566	0.0516928	0.0450586	C2CD3/HDAC2/LMBR1/HDAC1/ZBTB16/CREBBP/ALX4/WDPCP/ECE1/HOXD12/TMEM231/SALL1/HOXD13/HAND2/FREM2/OSR2/LRP4/TWIST1/HOXA11/WNT7A/NOG/GJA1/TBX2/GRHL2/B9D1/SFRP2/OSR1/BMP4/GLI3/INTU/TBX3/ROR2	32
GO:0007339	binding of sperm to zona pellucida	22/6590	35/17911	0.0015308	0.0516928	0.0450586	HSPA1L/CCT3/CCT2/TCP1/CCT7/VDAC2/ADAM20/CCT4/PCSK4/CCT8/B4GALT1/ADAM30/PAEP/ZAN/ACR/PRSS37/ADAM21/CLGN/ZPBP/ZP1/TEX101/SPA17	22
GO:0035094	response to nicotine	22/6590	35/17911	0.0015308	0.0516928	0.0450586	HDAC2/CHRNB2/TACR1/STAR/BCL2/PPARA/MAPK1/CHRNB1/SLC7A11/EDN1/NKX6-1/SLC6A3/CHRNA4/CASP3/CHRNB4/PPP1R1B/AVP/LYPD1/VCAM1/IL13/DRD2/ATP1A2	22
GO:0034109	homotypic cell-cell adhesion	19/6590	29/17911	0.0015702	0.0520593	0.0453781	MEGF11/SH2B3/ALOX12/PRKCA/ANK3/DMTN/SERPINE2/FGG/PTPRU/CEACAM5/CD9/ZNF703/PDPN/CCM2L/TNFSF11/PLPP3/MEGF10/C1QTNF1/CEACAM1	19
GO:0070252	actin-mediated cell contraction	19/6590	29/17911	0.0015702	0.0520593	0.0453781	SUMO1/PLN/CACNA1C/SRI/GATA4/SCN3B/CACNA1D/EMP2/KCNE1/KCNE2/CACNA1G/ANK2/PDPN/FGF12/SCN2B/ADORA1/SCN4B/ATP1A2/CACNA2D1	19
GO:0031214	biomineral tissue development	53/6590	103/17911	0.00162659	0.0534431	0.0465842	WNT4/FAM20A/ZMPSTE24/NOTCH1/OMD/SMAD3/PTK2B/ATF4/ASPN/ANKH/ATRAID/SLC8A1/BMPR2/BCOR/IFITM5/ANO6/TGFB1/BMP7/FBN2/AMTN/FAM20C/ADRB2/ISG15/GAS6/ACVR2B/PHOSPHO1/COMP/FGF23/MEPE/DMP1/DSPP/OSR2/SOX9/CEBPB/NELL1/ENPP1/TWIST1/GPM6B/KLK4/GJA1/TFAP2A/ENAM/OSR1/BMP4/ADGRV1/SPP1/MGP/KL/PTH/HEY2/HEY1/PTN/BMPR1B	53
GO:0043010	camera-type eye development	85/6590	178/17911	0.00170165	0.0548203	0.0477847	CC2D2A/MYH10/HDAC2/MAB21L2/NF1/ARHGAP35/HIPK1/HIPK2/HDAC1/CDK4/SKI/JMJD6/CRYBA1/NPHP4/GDF11/WNT2B/PFDN5/EPHB1/RXRA/CACNA1C/CHD7/PRPH2/C12orf57/RING1/TTLL5/HMGN1/WDPCP/TUB/SOS1/FAT1/JUN/RAX/GJA8/RPL24/TGFBR2/BMP7/FBN2/RRM1/TMEM231/PAX6/RPGRIP1L/FZD5/WT1/HPCA/STRA6/MFRP/MTNR1B/GPD2/EGFR/LIMK2/AQP5/TULP1/FBN1/OSR2/NR2E3/SOX9/EFEMP1/MAB21L1/VAX1/WNT2/TWIST1/CRYBA4/PAX4/NR2E1/SLC4A5/GJA1/LIM2/MERTK/TB…	85
GO:0042493	response to drug	105/6590	226/17911	0.00171312	0.0548203	0.0477847	SRP54/RPP21/HDAC4/ABCC1/KMT2A/HDAC2/GPR52/CHRNB2/FABP3/NFATC2/SLC22A5/SRP14/DAD1/HMGB2/NPC1/ATG5/HSD11B2/CDK4/UBE2B/RPN2/PARP4/BCL2/OSCP1/APOA2/PPARA/SRP72/NCOA1/RAB6C/ABCA2/CYP2A6/PDZK1/SLC22A12/CHRNB1/ARRB1/PLIN2/SLC12A5/DRD1/SOD1/PTCH1/DRD4/ABCA1/ABCC4/HTR2B/CALR/LGALS1/BLMH/ACACB/NEUROD1/TGFBR2/SLC15A2/APOC2/CPT1A/CYP2C9/EMX1/ABCC6/FZD1/GATA4/GAD2/CHRNA4/SPINK4/KCNK3/APOD/CHRNB4/COL18A1/TFAP2…	105
GO:0001508	action potential	30/6590	52/17911	0.0017136	0.0548203	0.0477847	SUMO1/CHRNB2/TACR1/YWHAE/GLRA1/YWHAH/KCNQ1/SLC8A1/CACNA1C/SRI/HCN4/KCND2/KCNMB4/CHRNA4/SCN3B/CACNA1D/MTNR1B/CHRNB4/KCNE1/KCNE2/ADRA1A/ATP1B1/NOS1AP/KCNIP2/GJD2/FGF12/AKAP6/SCN2B/SCN4B/ATP1A2	30
GO:0030900	forebrain development	52/6590	101/17911	0.00176208	0.0548731	0.0478308	HPRT1/AVPR2/NF1/ZEB2/ARHGAP35/HTRA2/STIL/ARID1A/ZNF335/WNT2B/TOP2B/DNAJB1/SETD2/SLC8A1/ITGAM/WNT3A/APAF1/GDF7/RRM1/EMX1/RFX4/LHX5/SLIT1/SMO/NKX2-1/LRP2/SEMA5A/ARX/EMX2/WNT7A/NEUROG3/SSTR1/SSTR4/NR2E1/DYNC2H1/FABP7/WNT1/E2F1/SOX2/DKK1/OPHN1/WNT7B/BMP4/NRGN/OXTR/NR2F2/GSC/LHX1/SIX3/NOTCH3/TBX3/TYRO3	52
GO:0048148	behavioral response to cocaine	11/6590	14/17911	0.00177544	0.0548731	0.0478308	CDK5/DRD1/DRD4/HOMER2/PPP1R1B/DRD3/HTR2A/OPRK1/SNCA/DRD2/SDK1	11
GO:0055012	ventricular cardiac muscle cell differentiation	11/6590	14/17911	0.00177544	0.0548731	0.0478308	MYH10/ATG5/NKX2-6/RXRA/RARB/CDK1/CCNB1/LMNA/NKX2-5/MYOCD/HEY2	11
GO:0072347	response to anesthetic	11/6590	14/17911	0.00177544	0.0548731	0.0478308	CDK5/DRD1/DRD4/HOMER2/PPP1R1B/DRD3/HTR2A/OPRK1/SNCA/DRD2/SDK1	11
GO:0030512	negative regulation of transforming growth factor beta receptor signaling pathway	40/6590	74/17911	0.00180188	0.0552224	0.0481352	VASN/STRAP/DNM2/LDLRAD4/SMURF1/HSPA5/PDPK1/ZBTB7A/SMAD3/SKI/ASPN/HTRA4/STUB1/BCL9L/PBLD/RPS27A/TGFBR3/CAV2/FAM89B/SKOR2/ZNF451/TGFB1/BAMBI/CAV1/TGFBR2/CIDEA/WFIKKN1/NKX2-1/SNX25/ONECUT2/RASL11B/DAND5/WNT1/WFIKKN2/HTRA3/HTRA1/SMAD6/VEPH1/PRDM16/ADAMTSL2	40
GO:0001523	retinoid metabolic process	35/6590	63/17911	0.00182579	0.0554887	0.0483673	ADH4/RBP1/RBP2/LRP1/APOA2/RARRES2/APOM/APOB/RLBP1/ADH5/AKR1C4/APOC2/RBP3/GPC1/OPN1SW/PNLIP/GPIHBP1/APOE/STRA6/RDH12/GPC3/LRP2/APOA1/RPE65/SDC2/CLPS/GPC6/RDH5/RBP4/SDC1/AKR1B10/LPL/APOC3/HSPG2/ABCA4	35
GO:0030168	platelet activation	70/6590	143/17911	0.00188415	0.0567893	0.049501	ITPR1/ITPR2/PRKCE/MYL12A/F2RL2/PDPK1/C1GALT1C1/PIK3CG/PIK3R5/DGKD/PLCG2/CLIC1/LCP2/VAV2/PRKCB/DGKZ/DGKQ/PRKCH/MAPK1/PRKCA/FIBP/DGKG/FLNA/ARRB1/TLN1/FGA/MPL/GP1BA/SLC7A11/WNT3A/TSPAN32/ITPR3/F8/GNA11/TRPC7/FCER1G/GAS6/ITGB3/APOE/COMP/FGG/SAA1/PDGFA/PDGFB/COL1A2/DGKH/COL3A1/F2/MYH9/GP6/ADRA2C/CD9/PDPN/MERTK/P2RY1/ACTB/TLR4/C1QTNF1/ENTPD2/GP5/PRKCG/PDGFRA/MYL9/ADRA2B/DGKI/COL1A1/TYRO3/ADRA2A/PF4V1/H…	70
GO:0006352	DNA-templated transcription, initiation	34/6590	61/17911	0.001958	0.0582279	0.050755	HIST1H4B/HIST1H4E/HIST1H4F/HIST1H4L/HIST4H4/TAF13/GTF2A2/HIST1H4C/HIST1H4A/HIST1H4D/TAF1/TAF5/SMARCA5/HIST1H4J/BAZ2A/NCOA6/HIST1H4K/TAF4/SETX/TAF10/GTF2B/PAXIP1/TAF12/HIST1H4H/TAF7/JUN/ZNF451/HNF1A/NKX2-5/HIST2H4B/TWIST1/HEY2/HNF1B/MORC1	34
GO:0030282	bone mineralization	54/6590	106/17911	0.00197721	0.0582279	0.050755	WNT4/ZMPSTE24/OMD/SMAD3/PTK2B/ASPN/ANKH/ATRAID/SBDS/SLC8A1/ZBTB40/SBNO2/BMPR2/BCOR/IFITM5/ANO6/TGFB1/BMP7/FBN2/FAM20C/ADRB2/ISG15/ACVR2B/PHOSPHO1/COMP/FGF23/GPC3/COL1A2/OSR2/SOX9/NELL1/ENPP1/TWIST1/MMP13/TUFT1/PTHLH/GPM6B/GJA1/TFAP2A/SMPD3/OSR1/BMP4/GPNMB/WNT11/ADGRV1/FGFR3/MGP/KL/PTH/LTF/ALOX15/ROR2/PTN/BMPR1B	54
GO:0042773	ATP synthesis coupled electron transport	43/6590	81/17911	0.00198293	0.0582279	0.050755	NDUFB6/NDUFV2/MECP2/NDUFC2/NDUFS2/COX8A/NDUFA12/NDUFS6/NDUFAB1/NDUFA2/COX5A/NDUFS3/NDUFA8/COX4I1/NDUFB10/UQCRC1/NDUFAF1/NDUFA1/UQCRB/NDUFB11/UQCR10/COX6A1/NDUFB9/COX7C/NDUFS5/NDUFA6/NDUFB7/NDUFV1/UQCRH/COX5B/NDUFB3/NDUFB5/NDUFA3/NDUFC1/CDK1/NDUFB2/COX7B/CCNB1/UQCRQ/NDUFS4/NDUFA4/NDUFA7/COX6C	43
GO:0007417	central nervous system development	150/6590	337/17911	0.00199575	0.0582279	0.050755	MTOR/C2CD3/SZT2/CDK5/STMN1/POMK/PKD1/ATXN1/NF1/BPTF/GRIK1/VTN/CYP26C1/SLC23A1/ARF4/GRIN2C/BCR/STAR/NCOA6/NHEJ1/THOC6/PHF8/ZBTB16/ZNF335/NPAS1/ATXN1L/NODAL/PROP1/ABR/SOX6/UTP3/PRKDC/MED12/AFF2/ATM/GLI1/CHD7/PHGDH/CIC/MBP/IRS2/PTCH1/EED/FOXJ1/SPATA5/UFC1/BMPR2/ITGAM/CELSR1/ADCY1/SPHK2/CDKN2C/SHC3/ABCB6/COL2A1/PLXNB2/KCNAB1/UFM1/GRIN2D/TGFBR2/LSR/NKX6-1/COX7B/MYRF/DMBX1/JRKL/DPYSL2/PAX6/ACTL6B/HELT/…	150
GO:0099003	vesicle-mediated transport in synapse	57/6590	113/17911	0.00202357	0.058571	0.0510541	RAB11A/CDK5/GRIP2/CHRNB2/GRIP1/RAP1A/CASK/PRKCB/FBXL20/SYT9/P2RY4/DRD1/LRRK2/ADCY1/CLSTN1/WNT3A/DOC2A/CTBP2/PPFIA3/RAB8A/SYN3/PLD1/GRIN3A/BLOC1S6/RIMS1/SYNJ1/CHRNA4/GIPC1/SYT4/BACE1/MAPK10/SLC17A6/ERC2/WNT7A/TRIM9/ADRA1A/SYNDIG1/P2RY1/CHRM2/ADORA2B/SLC17A7/CSPG5/PRKCG/HTR2A/CADPS2/SNCA/SNAP25/DRD2/DGKI/CHRNA6/CHRNB3/RAB3B/NRXN1/NLGN1/CADPS/SYN2/HTR1B	57
GO:0051216	cartilage development	63/6590	127/17911	0.00206106	0.0591866	0.0515906	PKD1/SNX19/CREB3L2/ZBTB16/WNT2B/HYAL1/SOX6/ACAN/MEF2D/CSGALNACT1/HOXA3/TIMP1/BMPR2/GPLD1/COL2A1/IFT80/EDN1/GHRL/TGFB1/MKKS/ALX1/FGF4/BMP7/MAPK14/COL11A1/NFIB/SCX/SIX2/EVC/SOX5/HAND2/FGF6/OSR2/BMP8B/SOX9/UNCX/WNT7A/PAX7/NOG/CHRDL2/SNAI2/FGFR1/CYTL1/PRRX1/FRZB/SMPD3/OTOR/SNAI1/OSR1/WNT7B/BMP4/WNT11/LUM/TYMS/HMGA2/FGFR3/MGP/IL17F/SULF1/LEP/ROR2/BMPR1B/BMP3	63
GO:0003006	developmental process involved in reproduction	100/6590	215/17911	0.00207947	0.0592485	0.0516446	ASH1L/BIRC6/ING2/WNT4/PKD1/RHBDD1/NME5/CDYL/AFF4/RAN/ZBTB16/BCL2/TNC/H3F3B/MAPK1/NCOA1/SETD2/SMARCA2/CEP57/ATM/PCDH12/CHD7/ZFAT/PDILT/CCNB1IP1/ICA1L/TARBP2/SUN5/ADAD1/TSSK4/PACRG/NUP210L/KLHL10/PTX3/GHRL/MKKS/BMP7/LIF/H3F3A/FZD5/SALL1/WT1/GALNTL5/ZGLP1/TOPAZ1/IRX5/STC2/WEE2/HSPA2/CRIP1/DHH/PGR/IQCG/PAEP/DDX25/OSBP2/DMRT1/BSG/ST14/FOXA1/CCDC63/FSHR/SOX9/SPINK2/TDRD5/KRT8/MEIOC/SPO11/CCDC42/PIWIL1/…	100
GO:0043410	positive regulation of MAPK cascade	49/6590	95/17911	0.00224106	0.0633578	0.0552266	ZNF622/PRKCE/HMGB1/GPR37L1/PTPRJ/KSR1/NENF/TMEM106A/GDF15/IGFBP4/PTPRC/CAV2/DUSP19/MYDGF/INSR/LIF/PSAP/ADRB2/TBX1/ADRB3/THPO/PDGFA/PDGFB/KDR/GFRAL/CX3CL1/PELI2/IAPP/DAB2IP/ADRA2C/LPAR1/FCRL3/ADRA1A/EFNA1/GPR37/FGFR1/NTRK2/CDH2/SOX2/C1QTNF1/FGF10/GPER1/FGFR3/KISS1/ADRA2B/LEP/ADRA2A/IGF1/MMP8	49
GO:0030073	insulin secretion	91/6590	194/17911	0.00235683	0.0661181	0.0576325	MPC2/ITPR1/ITPR2/PRKCE/BRSK2/SNX19/MYO5A/RAP1A/SERP1/TARDBP/MYRIP/PARK7/LRP1/PER2/ARL2/HMGN3/JAGN1/SLC25A5/TIAM1/PRKCA/MIDN/ENY2/ARRB1/CACNA1C/SYT9/KCNG2/SRI/IRS2/ENHO/CLOCK/FOXA2/GPLD1/PHPT1/ITPR3/RFX3/VSNL1/GHRL/KLF7/NADK/NEUROD1/NKX6-1/CPT1A/NR1H4/RAPGEF3/HNF1A/REST/SLC9B2/ACVR2B/ANO1/TCF7L2/CACNA1D/MTNR1B/KCNA5/TFAP2B/G6PC2/KCNS3/ICA1/IRS1/STXBP4/GLP1R/PFKFB2/MC4R/SLC30A8/ADRA2C/EPHA5/ADCYAP1…	91
GO:0007043	cell-cell junction assembly	31/6590	55/17911	0.00240483	0.0664597	0.0579303	TBCD/HEG1/ARL2/STRN/HDAC7/PARD6A/TLN1/ECT2/APC/GJA4/CAV1/FRMPD2/NR1H4/PRKCI/AGT/DLG5/RAB13/MPP7/CLDN3/CRB3/LIM2/GRHL2/PARD3/TJP1/CLDN1/TLN2/MARVELD2/WNT11/GJC1/OCLN/CDH5	31
GO:0007221	positive regulation of transcription of Notch receptor target	13/6590	18/17911	0.00242368	0.0664597	0.0579303	MAML1/RBM15/EP300/SNW1/NOTCH1/MAML2/CREBBP/KAT2B/MAML3/PLXND1/DLGAP5/NOTCH3/HEYL	13
GO:0045653	negative regulation of megakaryocyte differentiation	13/6590	18/17911	0.00242368	0.0664597	0.0579303	HIST1H4B/HIST1H4E/HIST1H4F/HIST1H4L/HIST4H4/HIST1H4C/HIST1H4A/HIST1H4D/HIST1H4J/HIST1H4K/PRMT1/HIST1H4H/HIST2H4B	13
GO:0042775	mitochondrial ATP synthesis coupled electron transport	44/6590	84/17911	0.00249488	0.0675141	0.0588494	NDUFB6/NDUFV2/MECP2/NDUFC2/NDUFS2/COX8A/NDUFA12/NDUFS6/NDUFAB1/NDUFA2/COX5A/NDUFS3/NDUFA8/COX4I1/NDUFB10/UQCRC1/NDUFAF1/NDUFA1/UQCRB/NDUFB11/UQCR10/COX6A1/NDUFB9/COX7C/NDUFS5/NDUFA6/NDUFB7/NDUFV1/UQCRH/COX5B/NDUFB3/NDUFB5/NDUFA3/NDUFC1/CDK1/NDUFB2/COX7B/CCNB1/UQCRQ/NDUFS4/NDUFA4/NDUFA7/COX6C/SNCA	44
GO:0048699	generation of neurons	107/6590	233/17911	0.00249915	0.0675141	0.0588494	MYH10/CDK5/POMK/MAPT/NNAT/BRSK2/PPP1CC/TRAPPC9/HSPA5/HMGB2/YWHAE/HIPK1/HIPK2/NTN1/COPS2/HDAC1/ATF4/FBXO45/ALDH1A2/TBX20/PER2/WNT2B/MATN2/BARHL1/METTL14/TRPC5/TOP2B/IER2/USP9X/CHD7/ADNP2/FZD10/NDE1/CELSR1/AUTS2/RACGAP1/WNT3A/CTF1/PLXNB2/HDAC9/NKX6-1/FZD1/PAX6/FZD5/GAS6/CX3CR1/GATA2/LHX5/DOCK7/CDKL5/NEUROG2/NKX2-1/ATOH1/POU4F1/SMARCA1/RNF112/CDK5R2/CEBPB/CX3CL1/EML1/SH3RF1/VAX1/WNT2/EMX2/BARHL2/AST…	107
GO:0007265	Ras protein signal transduction	111/6590	243/17911	0.00261308	0.0699025	0.0609313	PLEKHG6/RREB1/AKAP13/PPP2CB/STMN1/NOTCH2/DENND4B/DNM2/NF1/NOTCH1/TRIO/ARHGAP35/RAPGEF1/FARP2/CBL/NTN1/BCR/KCTD13/KSR1/ITPKB/FGD2/ARHGEF7/CDK2/ARHGEF26/MYO9B/HEG1/PREX1/PARK7/ABL2/VAV2/MCF2L2/MAPKAPK5/RASA3/TIAM1/ABR/RASA4/RALA/RASGRP1/OGT/ARRB1/PLEKHG3/PLK2/OBSCN/IRS2/RFXANK/ARHGEF33/FGD3/ARHGEF12/RALGDS/DENND1A/ECT2/AUTS2/SOS1/ABRA/JUN/SHC3/RASA4B/SOS2/PLD1/PLEKHG1/CDC42SE1/RASAL3/RASGRF2/ECT2L/…	111
GO:0014046	dopamine secretion	14/6590	20/17911	0.0026259	0.0699025	0.0609313	CHRNB2/CHRNA4/NPY2R/DRD3/SNCG/FGF20/CXCL12/HTR2A/OPRK1/KCNA2/SNCA/DRD2/CHRNA6/HTR1B	14
GO:0019731	antibacterial humoral response	21/6590	34/17911	0.00266952	0.0704793	0.0614341	HIST1H2BI/HIST1H2BF/BPIFA1/HIST2H2BE/HIST1H2BK/HIST1H2BE/HIST1H2BC/SLPI/RNASE6/HIST1H2BG/H2BFS/HIST1H2BJ/KLK3/SEMG1/JCHAIN/PLA2G1B/DEFA1/DEFA3/LTF/DEFB1/DEFA4	21
GO:0035023	regulation of Rho protein signal transduction	43/6590	82/17911	0.00270115	0.0704793	0.0614341	PLEKHG6/TRIO/FARP2/BCR/FGD2/ARHGEF7/ARHGEF26/MYO9B/PREX1/VAV2/MCF2L2/TIAM1/ABR/PLEKHG3/OBSCN/ARHGEF33/FGD3/ARHGEF12/ECT2/SOS1/SOS2/PLEKHG1/CDC42SE1/RASGRF2/ECT2L/PLEKHG7/DNMBP/ARHGEF10L/NET1/ARHGEF11/NGEF/FGD6/ARHGEF15/KANK2/FARP1/OPHN1/ARHGEF25/RASGRF1/PREX2/ARHGEF10/FGD5/PLEKHG4B/ARHGEF17	43
GO:0045445	myoblast differentiation	39/6590	73/17911	0.00270554	0.0704793	0.0614341	PLEKHM3/MAML1/MAPK12/NOTCH1/EID2B/DDX17/AKIRIN1/MAP3K5/MBNL3/PLCB1/DDIT3/CAPN3/MYOG/KCNAB1/LGALS1/TGFB1/IL18/SOX15/CXCL9/MAPK14/TCF7L2/SMYD1/FGF6/SOX9/ID3/JAG1/CCL17/TBX2/MYOCD/SDC1/GDF3/BOC/CXCL14/BMP4/CXCL10/SOSTDC1/TBX3/IGF1/MSTN	39
GO:0015698	inorganic anion transport	20/6590	32/17911	0.00274954	0.0711176	0.0619905	LRRC18/VDAC3/VDAC2/SLC4A8/CA7/SLC4A9/GPR89A/ROS1/SLC22A11/SLC4A7/FGF23/LRRC8B/SLC22A6/PRKG2/CCT8L2/SLC4A5/FGFR1/SLC4A3/SLC22A8/SLC4A4	20
GO:0050673	epithelial cell proliferation	128/6590	285/17911	0.00277278	0.0712136	0.0620742	RREB1/MTOR/STRAP/NOTCH2/NF1/NLRC3/LAMB1/TACR1/HMGB2/ESRP2/PHB2/EPPK1/RPTOR/SMAD3/ZFP36/ALDH1A2/CASK/BCL11B/NODAL/AIMP1/UHRF1/PRKCA/HYAL1/PRKDC/NME1/PBLD/IFT57/PTCH1/HMGN1/PDCL3/TGFBR3/ANG/BMPR2/CAV2/PPP1R16B/JUN/HTR2B/MCC/MYDGF/IFT80/GHRL/TGFB1/MTSS1/DYSF/CAV1/KDF1/SAV1/RUNX3/PRKD2/KRT4/PAX6/XDH/TBX1/RGCC/NFIB/ITGB3/TCF7L2/APOE/THBS4/PGR/EGFR/SMO/GPC3/EFNB2/SEMA5A/PDGFB/KDR/OSR2/OVOL2/STXBP4/ATOH…	128
GO:0045662	negative regulation of myoblast differentiation	16/6590	24/17911	0.00283434	0.0714968	0.062321	NOTCH1/EID2B/MBNL3/DDIT3/TGFB1/IL18/SOX9/ID3/CCL17/GDF3/CXCL14/BMP4/CXCL10/SOSTDC1/TBX3/MSTN	16
GO:0003180	aortic valve morphogenesis	18/6590	28/17911	0.00285217	0.0714968	0.062321	NFATC1/NOTCH1/TBX20/GATA5/TGFB1/GATA4/SOX9/JAG1/TWIST1/EFNA1/SNAI2/SNAI1/BMP4/DLL4/SMAD6/SLIT3/HEY2/HEYL	18
GO:0042755	eating behavior	18/6590	28/17911	0.00285217	0.0714968	0.062321	MTOR/AGRP/TACR1/OXT/BBS12/GHRL/CPT1A/ATP8A2/IAPP/OPRM1/UCHL1/P2RY1/NMU/OXTR/OPRK1/OPRD1/LEP/TCF15	18
GO:0097722	sperm motility	17/6590	26/17911	0.00286222	0.0714968	0.062321	DNAH1/TAC4/TACR1/UBE2B/DNAH11/TACR2/CFAP157/SPAG16/TPGS1/IQCG/TACR3/PLA2G3/SEMG1/RGN/EPPIN/TEX101/CFAP43	17
GO:0098609	cell-cell adhesion	88/6590	188/17911	0.00296308	0.0729375	0.0635767	WNT4/BAIAP2L1/TTYH1/PODXL/WNK1/PIEZO1/RAPGEF1/NTN1/CNN3/KIF26B/KRT18/GTPBP4/NPHP4/BCL2/NODAL/ADAM19/PPARA/CYFIP2/ANK3/MAD2L2/ITGAL/ANXA1/FGA/MBP/COL19A1/ITGB2/FOXA2/WNT3A/ADAM8/FAT1/ABL1/CDH1/MINK1/TGFB1/FOXF1/BMP7/CD93/ADA/RGCC/DLG5/PKD1L1/CEACAM6/FGG/PTPRU/EGFR/CD34/ZAN/APOA1/FOXA1/ROPN1B/CSTA/SOX9/CX3CL1/TRIM29/SRPX2/PPM1F/JAG1/EPHA7/ZNF703/NRCAM/PKHD1/LIMS2/NEGR1/CDH10/CCM2L/TNFSF11/WNT1/THY1…	88
GO:0014070	response to organic cyclic compound	33/6590	60/17911	0.0030326	0.0729375	0.0635767	CDK5/PSMB2/ANGPT2/TET2/EIF4A3/VKORC1/PLIN2/DRD1/DRD4/SLC7A11/EPHX1/ABCC4/HOMER2/ACACB/NEDD8/CDK1/CPT1A/CD83/PPP1R1B/DRD3/AMH/EDNRB/LUM/HTR2A/ACSL1/OPRK1/SNCA/TRPA1/DRD2/HNF1B/SDK1/PTGES/SFRP1	33
GO:0033700	phospholipid efflux	9/6590	11/17911	0.00303989	0.0729375	0.0635767	APOA2/ABCA1/ABCA7/APOC2/APOE/APOA1/ABCA12/APOC1/APOC3	9
GO:0055091	phospholipid homeostasis	9/6590	11/17911	0.00303989	0.0729375	0.0635767	FABP3/CETP/ABCA1/TLCD1/ANGPTL3/APOA1/LIPG/TLCD2/HNF4A	9
GO:0060968	regulation of gene silencing	9/6590	11/17911	0.00303989	0.0729375	0.0635767	HIST1H3F/HIST1H3I/HIST1H3B/HIST1H3C/HIST1H3A/HIST1H3J/CDK2/HIST1H3G/HIST1H3H	9
GO:0070471	uterine smooth muscle contraction	9/6590	11/17911	0.00303989	0.0729375	0.0635767	TACR1/OXT/TACR2/AGT/TACR3/ADRA2C/OXTR/GPER1/ADRA2B	9
GO:0001894	tissue homeostasis	48/6590	94/17911	0.0032116	0.0765536	0.0667288	NF1/CDH23/INPP5D/SIGLEC15/NPHP4/PPARGC1B/ACACA/PLEKHM1/NANOS1/PRKCA/ANKRD11/ERCC6/CIB2/CLDN18/BBS12/TUB/ADAM8/CUBN/IQCB1/COL2A1/MKKS/USH1C/CLRN1/ITGB3/PCDH15/SCX/RP1/CALCA/RDH12/WWTR1/EGFR/CD34/PRLH/TULP1/USH1G/SOX9/MC4R/IAPP/IL20RA/BBS1/NXNL2/TNFSF11/FSHB/YAP1/PDK4/LCA5/ADGRV1/ABCA4	48
GO:0007052	mitotic spindle organization	40/6590	76/17911	0.00342861	0.08092	0.0705348	CLASP1/STMN1/PKD1/DYNC1H1/MECP2/TNKS/STIL/SMC3/CHMP4B/RAN/CHMP2B/ANKRD53/CHMP2A/TACC1/PCNT/NDC80/SBDS/CLASP2/RCC1/PLK2/RACGAP1/KIF23/STAG2/CENPE/FSD1/CCNB1/GNAI1/KIF4B/POC1A/EML1/CHMP4C/AURKB/MAP9/CHMP5/KIF11/MAP10/TACC2/TPX2/TTK/SPC25	40
GO:0070374	positive regulation of ERK1 and ERK2 cascade	86/6590	184/17911	0.00345137	0.08092	0.0705348	NOTCH2/NOTCH1/HCRTR1/HMGB1/RAP1A/RAPGEF1/NOD1/CFLAR/KARS/BRAF/PHB2/PTK2B/DDT/LRP1/NODAL/PDE8A/PRKCA/RASGRP1/ARRB1/MFHAS1/MAP3K12/FGA/NELFE/TIRAP/PTPRC/FGF19/JUN/ABL1/HTR2B/ARHGAP8/RAMP3/TGFB1/ABCA7/FGF4/HAVCR2/PRKD2/GATA4/GAS6/GPR183/OR2AT4/TREM2/APOE/ERBB4/HAND2/FGF23/FGG/EGFR/THPO/NDRG4/PDGFA/PDGFB/KDR/FSHR/CX3CL1/OPRM1/CCL21/ADRA1A/ADCYAP1/SSTR4/TNFAIP8L3/NOD2/PLA2G5/PLA2G2A/P2RY1/IL26/TLR4/PD…	86
GO:0006367	transcription initiation from RNA polymerase II promoter	81/6590	172/17911	0.00346134	0.08092	0.0705348	GTF2F1/TAF13/MAML1/GTF2A2/NOTCH2/MECP2/ESR2/TAF11/SNW1/NOTCH1/TAF1/TAF5/MED6/NR2C2/MED13/MAML2/POLR2K/GTF2H1/MED4/CDK4/MED31/GTF2E2/TAF4/ESR1/NR3C2/MED23/TAF10/MED10/PPARA/NRBP1/CREBBP/CCNC/NR2C2AP/GTF2B/TAF1L/MED12/GTF2E1/RXRA/PAXIP1/TAF9/POLR2I/MED30/TAF12/KAT2B/MED15/MAML3/GTF2H3/RARB/E2F2/TAF7/ZNF451/CDK1/RORA/NR1H4/NPPA/GTF2H4/HNF1A/GTF2H5/POLR2A/CCNB1/GTF2I/TEAD4/PGR/WWTR1/NKX2-5/NR2E3/MED7…	81
GO:0060840	artery development	25/6590	43/17911	0.00352529	0.0818901	0.0713804	NF1/SEC24B/LRP1/CHD7/ZMIZ1/APOB/BMPR2/PRDM1/TBX1/ACVR2B/APOE/STRA6/COMP/ANGPTL3/TFAP2B/FOXH1/JAG1/TBX2/PRRX1/PDGFRB/NPRL3/WNT11/GLI3/NOTCH3/EYA1	25
GO:0051276	chromosome organization	97/6590	211/17911	0.00370389	0.0854942	0.074522	HIST1H1B/HIST1H3F/HIST1H3I/HIST1H4B/HIST1H4E/HIST1H4F/HIST1H4L/HIST4H4/ING2/RBBP7/HIST2H3D/HIST1H4C/HIST1H3B/HIST1H4A/HIST1H3C/HIST1H4D/MAPT/CHD6/ZNF830/TAF5/SMARCA5/HIST1H3A/FEN1/IKZF1/HMGB2/HIST1H4J/HIST1H3J/SMC3/CBX6/NCOR1/ZBTB7A/PHB2/HDAC1/HIST2H3C/HIST1H4K/POGZ/HIST1H3G/EHMT1/L3MBTL1/HMGN3/H3F3B/EMSY/SMC1B/BANP/CENPP/CBX7/UTP3/MTF2/CENPQ/BRD4/MIS12/DEK/HIST1H4H/CHD9/CENPH/HMGN1/RCCD1/RBL2/BR…	97
GO:0030277	maintenance of gastrointestinal epithelium	10/6590	13/17911	0.00384602	0.0871207	0.0759397	STRAP/SLC22A5/MUC6/PBLD/NEUROD1/MUC13/NOD2/SERPINA3/RBP4/MUC4	10
GO:0032799	low-density lipoprotein receptor particle metabolic process	10/6590	13/17911	0.00384602	0.0871207	0.0759397	CNPY2/HNRNPK/MYLIP/FURIN/ITGB3/APOE/SEC24A/ITGAV/PCSK9/ADIPOQ	10
GO:0050655	dermatan sulfate proteoglycan metabolic process	10/6590	13/17911	0.00384602	0.0871207	0.0759397	VCAN/CHST12/DSEL/UST/NCAN/DCN/CSPG5/CSPG4/BCAN/BGN	10
GO:0008584	male gonad development	61/6590	125/17911	0.00387999	0.0873476	0.0761375	ING2/WNT4/MEA1/PRDX4/EIF2S2/KDM5A/HMGB2/CBL/STAR/ESR1/BCL2/H3F3B/WNT2B/NCOA1/NASP/NUDT1/KLHL10/AGO4/INSR/H3F3A/RRM1/SOX15/GATA4/TCF21/WT1/HOXA9/SRD5A1/SCX/DHH/NKX2-1/LRP2/DMRT1/MGST1/INHA/FSHR/SOX9/LHB/YBX3/ADGRG1/ZFP42/BCL2L1/HOXA11/LHX9/TEX11/GJA1/FSHB/CTSV/TFAP2C/NKX3-1/KIF18A/PDGFRB/NR5A1/SFRP2/HOXA10/KITLG/LRRC6/NUPR1/PDGFRA/LHCGR/BOK/SFRP1	61
GO:0061371	determination of heart left/right asymmetry	34/6590	63/17911	0.00398122	0.0890768	0.0776448	C2CD3/TMED2/NOTCH1/STIL/SMAD3/MICAL2/TBX20/NODAL/DNAH11/MEGF8/IFT57/MMP21/WNT3A/FOXN4/MKKS/TGFBR2/SUFU/GATA4/HAND2/SMO/NDRG4/NKX2-5/OVOL2/DNAAF1/VANGL2/FOXH1/LBX1/MIB1/ZIC3/DAND5/GJA1/TBX2/SOX18/TBX3	34
GO:0007266	Rho protein signal transduction	74/6590	156/17911	0.00401856	0.0893639	0.077895	PLEKHG6/AKAP13/STMN1/TRIO/ARHGAP35/FARP2/BCR/KCTD13/FGD2/ARHGEF7/ARHGEF26/MYO9B/HEG1/PREX1/ABL2/TAX1BP3/VAV2/MCF2L2/TIAM1/ABR/ARRB1/PLEKHG3/OBSCN/ARHGEF33/FGD3/ARHGEF12/ECT2/CELSR1/ABCA1/SOS1/ABRA/ABL1/SOS2/PLEKHG1/CDC42SE1/RASGRF2/ECT2L/PLEKHG7/DNMBP/APOE/ARHGEF10L/NET1/ARHGEF11/NGEF/APOA1/FGD6/CTNNAL1/COL1A2/ROPN1B/ARHGEF15/ARHGAP42/NGFR/COL3A1/ADGRG1/KANK2/VANGL2/LPAR1/ADRA1A/PDPN/FARP1/OPHN1/…	74
GO:0002244	hematopoietic progenitor cell differentiation	63/6590	130/17911	0.00413658	0.0914309	0.0796967	PSMC5/PSMD13/PSMB6/RUNX1/PSMB5/KMT2A/PSMA7/PSMC3/SIPA1L3/PSMB2/PSMD4/PSMD12/PSMD7/PSMA5/WDR7/PSMD14/PSMD10/PSMC4/ACP6/PSME2/PSMD8/PSME1/PSMB7/PSMB1/PSMB4/PSMC2/DHTKD1/PSMA1/ADAR/ZFAT/KCNAB2/MMP21/PTPRC/PSMB3/PSMC6/ABL1/PSMB8/RBM47/PSMA4/PSMF1/TGFB1/KRT75/SETD1A/STON2/REST/SLC7A6OS/GATA2/BVES/TP73/EML1/DACT2/TOP2A/PTPRZ1/SMPD3/HEATR9/KITLG/BMP4/LMO1/YAP1/PSMA8/FST/PYGO1/SFRP1	63
GO:0042733	embryonic digit morphogenesis	33/6590	61/17911	0.00429909	0.0937339	0.0817041	C2CD3/HDAC2/LMBR1/HDAC1/ZBTB16/CREBBP/ALX4/WDPCP/ECE1/HOXD12/TMEM231/SALL1/HOXD13/HAND2/FREM2/OSR2/LRP4/TWIST1/HOXA11/WNT7A/NOG/GJA1/TBX2/GRHL2/B9D1/MSX2/SFRP2/OSR1/BMP4/GLI3/INTU/TBX3/ROR2	33
GO:0016233	telomere capping	28/6590	50/17911	0.00434358	0.0937339	0.0817041	HIST1H4B/HIST1H4E/HIST1H4F/HIST1H4L/HIST4H4/HIST1H4C/CTC1/HIST1H4A/HIST1H4D/HNRNPD/TNKS/HIST1H4J/HIST1H4K/HIST3H3/MAPKAPK5/MAPK1/PRKDC/RTEL1/ATM/HIST1H4H/POT1/SMG6/NABP2/TEN1/PKIB/AURKB/HIST2H4B/NEK2	28
GO:0021536	diencephalon development	28/6590	50/17911	0.00434358	0.0937339	0.0817041	ALDH1A2/NCOA1/NKX2-6/GLI1/PTCHD1/CDH1/RAX/PAX6/SALL1/SRD5A1/KCNC1/GATA2/UQCRQ/SMO/NKX2-1/SEMA5A/ARX/ADCYAP1/NOG/GSX1/WNT1/SOX2/BMP4/FGF10/ISL1/GBX2/SIX3/PTN	28
GO:0032200	telomere organization	28/6590	50/17911	0.00434358	0.0937339	0.0817041	HIST1H3F/HIST1H3I/HIST1H4B/HIST1H4E/HIST1H4F/HIST1H4L/HIST4H4/HIST1H4C/HIST1H3B/HIST1H4A/SMG1/HIST1H3C/HIST1H4D/HNRNPD/HIST1H3A/HIST1H4J/HIST1H3J/HIST1H4K/HIST1H3G/DOT1L/H3F3B/RTEL1/HIST1H4H/SMG6/H3F3A/PML/HIST2H4B/HIST1H3H	28
GO:0009888	tissue development	97/6590	212/17911	0.00439157	0.0937593	0.0817263	HDAC2/PKD1/NOTCH1/CDHR2/KRT10/PGK1/CNN3/CREB3L2/HDAC1/ATF4/TBX20/ZBTB16/CBR1/NODAL/HYAL1/SOX6/DNPH1/SETD2/RHCG/HNRNPH3/GLI1/CSGALNACT1/PCNA/HOXA3/TIMP1/ITGAM/TOLLIP/GDF7/COL2A1/EDN1/GHRL/TGFB1/MKKS/BMP7/CDK1/CPT1A/UPK2/LIF/AMTN/FZD1/KRT4/TBX1/GAS6/TCF21/KRT3/WT1/TBX4/IGFBP5/TST/EVC/CRIP1/WWTR1/AKR1C2/FREM2/FOXA1/BMP8B/UPK1B/SOX9/CEBPB/ID3/NME2/KRT16/CA9/GSTA2/NEUROG3/PAX7/NOG/KRT2/CHRDL2/FGFR1/GS…	97
GO:0050651	dermatan sulfate proteoglycan biosynthetic process	11/6590	15/17911	0.00443988	0.0937593	0.0817263	VCAN/CHST12/CSGALNACT1/DSEL/UST/NCAN/DCN/CSPG5/CSPG4/BCAN/BGN	11
GO:1904874	positive regulation of telomerase RNA localization to Cajal body	11/6590	15/17911	0.00443988	0.0937593	0.0817263	CCT3/CCT2/TCP1/CCT7/RUVBL2/CCT4/CCT6A/NOP10/NHP2/DKC1/CCT8	11
GO:0070125	mitochondrial translational elongation	44/6590	86/17911	0.00444759	0.0937593	0.0817263	CHCHD1/MRPS9/MRPL30/MRPS7/MRPL18/MRPS17/MRPL44/MRPL15/MRPL43/MRPS35/AURKAIP1/MRPS15/MRPL28/MRPL24/MRPL57/MRPS10/MRPS34/MRPL51/MRPS36/MRPL45/MRPS24/MRPL9/MRPS31/MRPL47/MRPS23/GADD45GIP1/MRPS22/MRPL50/MRPS2/MRPL32/MRPL48/MRPL3/MRPL11/MRPS33/MRPL33/MRPS12/MRPL35/MRPL54/MRPL13/MRPL14/MRPL39/MRPL1/MRPL23/MRPL22	44
GO:0035637	multicellular organismal signaling	47/6590	93/17911	0.00456113	0.0944362	0.0823164	ITPR1/ITPR2/ATP2B4/GLRA1/ATP1B3/SLC8A1/ANK3/CNTNAP1/DRD1/ATP2A3/ITPR3/GHRL/ASPH/TMEM65/KCND2/KCNMB4/TRPC1/NPPA/AGT/GRIK2/MTNR1B/CHRNB4/NPR1/NKX2-5/ABCC9/TRDN/KCNA1/ATP1B1/NRCAM/ATP1A3/FXYD1/AVP/NTRK2/FXYD3/ATP1B2/MYH14/SLC8A2/NOS1/KCNA2/GPER1/ATP2B2/FXYD4/CORIN/TNNI3K/ATP1A2/KCNJ11/ATP1A4	47
GO:0002181	cytoplasmic translation	20/6590	33/17911	0.00458328	0.0944362	0.0823164	RPL30/RPL11/RPL36/RPS23/RPL8/RPL10A/RPL38/RPL31/RPL6/RPL24/RPL18/RPL19/RPS21/CPEB1/RPS29/CPEB2/YBX3/RPL32/RPS26/LIN28A	20
GO:0007009	plasma membrane organization	20/6590	33/17911	0.00458328	0.0944362	0.0823164	BAIAP2L1/DNM2/SERP1/ANK3/SH3GLB1/TLCD1/MTSS1/ABCA7/DYSF/CSRP3/CAV3/MYOF/MYH9/FAT4/ANK2/TLCD2/SH3GL2/A4GALT/SPTA1/FA2H	20
GO:0086001	cardiac muscle cell action potential	20/6590	33/17911	0.00458328	0.0944362	0.0823164	RANGRF/YWHAE/KCNQ1/SLC8A1/CACNA1C/HCN4/SCN3B/CACNA1D/KCNA5/CACNB2/KCNE1/ATP1B1/NOS1AP/CACNA1G/KCNIP2/ANK2/SCN2B/SCN4B/ATP1A2/CACNA2D1	20
GO:0048762	mesenchymal cell differentiation	56/6590	114/17911	0.00461278	0.0945101	0.0823808	PPP2CA/VASN/MTOR/CLASP1/STRAP/HDAC2/NOTCH1/USF3/LDLRAD4/CYP26C1/SMAD3/TRIM62/ALDH1A2/BCL2/TIAM1/BCL9L/PBLD/MAD2L2/CLASP2/CRB2/GATA5/FOXA2/EDN1/TGFB1/BAMBI/ALX1/TGFBR2/BMP7/RGCC/LOXL2/WWTR1/NKX2-1/FOXA1/OVOL2/SOX9/PHLDB2/DAB2IP/TWIST1/DACT3/ZNF703/PDPN/KBTBD8/EFNA1/SNAI2/FGFR1/SFRP2/SNAI1/BMP4/ISL1/HMGA2/HEY2/COL1A1/HEYL/OLFM1/NRG1/SFRP1	56
GO:1902036	regulation of hematopoietic stem cell differentiation	36/6590	68/17911	0.00471346	0.0955183	0.0832596	PSMC5/PSMD13/PSMB6/RUNX1/PSMB5/KMT2A/PSMA7/PSMC3/PSMB2/PSMD4/PSMD12/PSMD7/PSMA5/PSMD14/PSMD10/PSMC4/PSME2/PSMD8/PSME1/PSMB7/PSMB1/PSMB4/PSMC2/PSMA1/PSMB3/PSMC6/ABL1/PSMB8/PSMA4/PSMF1/SETD1A/GATA2/TP73/LMO1/YAP1/PSMA8	36
GO:0043687	post-translational protein modification	151/6590	346/17911	0.00483065	0.0955183	0.0832596	RAB11A/COPS6/RBBP7/PSMC5/PSMD13/PSMB6/PSMB5/PSMA7/TULP4/PSMC3/TMEM132A/PSMB2/SERPIND1/PSMD4/PSMD12/PSMD7/COPS3/PSMA5/PSMD14/LAMB1/HSP90B1/RHBDD1/PSMD10/PSMC4/CUL9/ATG5/FBXL4/VCAN/RAB1A/FBXO41/COPS2/COPS4/PSME2/FBXL22/SKP1/RNF7/CP/KCTD6/PSMD8/TGOLN2/PSME1/COPS5/ZBTB16/FBXL18/ASB3/TNC/UBE2M/PSMB7/PSMB1/APOA2/IGFBP4/PSMB4/FBXL20/FBXW8/NAE1/SCG3/PSMC2/PTP4A2/PDIA6/COPS8/PSMA1/ITIH2/FBXO40/FGA/TIMP1/A…	151
GO:0006855	drug transmembrane transport	12/6590	17/17911	0.00484532	0.0955183	0.0832596	ATP8B1/SLC22A5/SLC31A1/EBP/SLC22A1/SLC22A2/SLC18A3/ABCC2/SLC22A3/RGS4/SLC18A1/SLC17A3	12
GO:0030279	negative regulation of ossification	12/6590	17/17911	0.00484532	0.0955183	0.0832596	NOTCH1/SMURF1/BCL2/TGFB1/KREMEN2/CHSY1/SOX9/LRP4/SOST/DKK1/SMAD6/SFRP1	12
GO:0045926	negative regulation of growth	12/6590	17/17911	0.00484532	0.0955183	0.0832596	ING4/MT1F/MT1E/MT1X/IGFBP5/PNPT1/GPC3/PTK6/MT1M/MT1B/MT1H/MT1G	12
GO:0060039	pericardium development	12/6590	17/17911	0.00484532	0.0955183	0.0832596	NOTCH1/SMAD3/HEG1/TBX20/NKX2-6/SETD2/SOS1/BMP7/RPGRIP1L/WT1/HAND2/DLL4	12
GO:1901700	response to oxygen-containing compound	12/6590	17/17911	0.00484532	0.0955183	0.0832596	CDK5/DRD1/DRD4/HOMER2/SESN3/PPP1R1B/DRD3/HTR2A/OPRK1/SNCA/DRD2/SDK1	12
GO:0086003	cardiac muscle cell contraction	18/6590	29/17911	0.00494995	0.0970562	0.0846001	SUMO1/PLN/CACNA1C/SRI/GATA4/SCN3B/CACNA1D/KCNE1/KCNE2/CACNA1G/ANK2/FGF12/SCN2B/SGCD/ADORA1/SCN4B/ATP1A2/CACNA2D1	18
GO:0010506	regulation of autophagy	31/6590	57/17911	0.00500978	0.0971843	0.0847118	ITPR1/ZMPSTE24/MAPT/EP300/SMCR8/HMGB1/FBXL2/PIP4K2A/TPCN2/MTMR8/ACER2/ABL2/SOGA1/ATM/XBP1/LRRK2/DDIT3/ABL1/NLRP6/WDR24/RAB8A/DAPK1/DRAM1/USP13/PSAP/LAMP3/C9orf72/NUPR1/SOGA3/PIK3R2/BOK	31
GO:0015672	monovalent inorganic cation transport	31/6590	57/17911	0.00500978	0.0971843	0.0847118	WNK1/PTK2B/ATF4/YWHAH/SLC30A5/MLLT6/SLC8A1/ANK3/DRD1/TGFB1/ADRB2/SCN3B/SERPINE2/KCNA5/NKX2-5/WNK4/ADCYAP1/ANK2/NOX5/FGF12/SIK1/NOS1/HTR2A/WNK3/IL13/ADORA1/SCN4B/DRD2/ADRA2A/RHAG/ACTN2	31
GO:0003209	cardiac atrium morphogenesis	17/6590	27/17911	0.00509435	0.0972753	0.084791	NOTCH2/NOTCH1/HEG1/TBX20/ZFPM1/BMPR2/SOS1/GATA4/SMO/NKX2-5/WNT2/NOG/CCM2L/ISL1/DLL4/MYH6/HEY2	17
GO:0035116	embryonic hindlimb morphogenesis	17/6590	27/17911	0.00509435	0.0972753	0.084791	ZBTB16/AFF3/ALX4/CHD7/RARB/ALX3/FGF4/RPGRIP1L/GPC3/OSR2/TWIST1/WNT7A/MSX2/OSR1/BMP4/WNT3/TBX3	17
GO:0085029	extracellular matrix assembly	13/6590	19/17911	0.00509448	0.0972753	0.084791	NOTCH1/SMAD3/HAS3/TGFB1/GAS6/RGCC/AGT/HAS1/COL1A2/SOX9/GPM6B/SMPD3/HAS2	13
GO:0002227	innate immune response in mucosa	14/6590	21/17911	0.00521872	0.0991216	0.0864004	HIST1H2BI/HIST1H2BF/HIST2H2BE/HIST1H2BK/HIST1H2BE/HIST1H2BC/HIST1H2BG/H2BFS/HIST1H2BJ/PLA2G1B/DEFA1/DEFA3/LTF/DEFB1	14
GO:0002183	cytoplasmic translational initiation	15/6590	23/17911	0.00524553	0.0991216	0.0864004	MTOR/EIF3I/EIF3J/EIF3M/DENR/EIF5/EIF3CL/EIF3D/EIF3E/MCTS1/EIF3K/EIF3H/EIF3G/NCK1/EIF3C	15
GO:0035904	aorta development	25/6590	44/17911	0.00533921	0.100079	0.0872346	MYH10/DNM2/SEC24B/LRP1/CHD7/PRDM1/PLXND1/SUFU/TBX1/TFAP2B/LRP2/LTBP1/FOXH1/JAG1/TBX2/LOXL1/ADAMTS6/PDGFRB/NPRL3/DLL4/SMAD6/HEY2/LEP/HEY1/EYA1	25
GO:0006120	mitochondrial electron transport, NADH to ubiquinone	30/6590	55/17911	0.00540594	0.100079	0.0872346	NDUFB6/NDUFV2/NDUFC2/NDUFS2/NDUFA12/NDUFS6/NDUFAB1/NDUFA2/NDUFS3/NDUFA8/PARK7/NDUFB10/NDUFAF1/NDUFA1/NDUFB11/NDUFB9/NDUFS5/NDUFA6/NDUFB7/NDUFV1/NDUFB3/NDUFB5/NDUFA3/NDUFC1/NDUFB2/DNAJC15/NDUFS4/NDUFA4/NDUFA7/SNCA	30
GO:0060173	limb development	30/6590	55/17911	0.00540594	0.100079	0.0872346	MED31/RC3H2/MEGF8/CHD7/KAT2B/PTCH1/BMPR2/SLC7A11/PCSK5/ASPH/RAX/KRT84/KDF1/SALL1/KREMEN2/TBX4/SCX/EVX2/COMP/HOXC13/LRP4/NOG/DKK1/MEOX2/BMP4/NR2F2/GLI3/INTU/RSPO4/BMPR1B	30
GO:1903779	regulation of cardiac conduction	30/6590	55/17911	0.00540594	0.100079	0.0872346	ITPR1/ITPR2/ATP2B4/ATP1B3/SLC8A1/ATP2A3/ITPR3/ASPH/TMEM65/TRPC1/NPPA/AGT/NPR1/NKX2-5/ABCC9/TRDN/ATP1B1/ATP1A3/FXYD1/FXYD3/ATP1B2/SLC8A2/NOS1/ATP2B2/FXYD4/CORIN/TNNI3K/ATP1A2/KCNJ11/ATP1A4	30
GO:0007218	neuropeptide signaling pathway	34/6590	64/17911	0.00552674	0.101287	0.0882876	AGRP/HCRTR1/GLRA1/NXPH3/TENM1/QRFP/NPY4R/NPPA/NXPH2/GPR143/NMB/GPR139/SORT1/GPR83/TAC3/NPFFR1/SORCS1/NPY2R/ADCYAP1/GRPR/NPW/SORCS3/MC2R/ECEL1/CPE/GLRB/NMU/NPY1R/PROKR1/PTH2/NMUR2/POMC/NXPH4/TYRO3	34
GO:0050796	regulation of insulin secretion	34/6590	64/17911	0.00552674	0.101287	0.0882876	ITPR1/ITPR2/RAP1A/PER2/ARL2/SLC25A5/PRKCA/CACNA1C/SYT9/KCNG2/CLOCK/ITPR3/RFX3/NEUROD1/CPT1A/RAPGEF3/CACNA1D/MTNR1B/KCNA5/TFAP2B/G6PC2/KCNS3/ICA1/GLP1R/ADRA2C/SLC2A2/ABCC8/CACNA1A/SNAP25/CACNA1E/HNF4A/LEP/ADRA2A/KCNJ11	34
GO:0001837	epithelial to mesenchymal transition	56/6590	115/17911	0.00581365	0.106012	0.0924065	PPP2CA/VASN/WNT4/MTOR/CLASP1/STRAP/HDAC2/AKNA/NOTCH1/DDX17/USF3/LDLRAD4/SMAD3/TRIM62/TIAM1/BCL9L/PBLD/MAD2L2/CLASP2/TGFBR3/CRB2/FOXA2/TGFB1/BAMBI/ALX1/TGFBR2/BMP7/RGCC/DLG5/LOXL2/FAM83D/WWTR1/NKX2-1/FOXA1/OVOL2/SOX9/PHLDB2/DAB2IP/JAG1/TWIST1/DACT3/ZNF703/NOG/PDPN/EFNA1/SNAI2/SFRP2/SNAI1/BMP4/ISL1/WNT11/FOXF2/HMGA2/COL1A1/OLFM1/SFRP1	56
GO:0061418	regulation of transcription from RNA polymerase II promoter in response to hypoxia	37/6590	71/17911	0.00590834	0.107203	0.0934443	PSMC5/PSMD13/PSMB6/PSMB5/PSMA7/PSMC3/PSMB2/LIMD1/PSMD4/EP300/PSMD12/PSMD7/PSMA5/PSMD14/HIGD1A/PSMD10/PSMC4/PSME2/PSMD8/PSME1/PSMB7/PSMB1/PSMB4/CREBBP/PSMC2/PSMA1/RPS27A/BACH1/PSMB3/PSMC6/PSMB8/PSMA4/PSMF1/RBX1/CA9/PSMA8/HIF3A	37
GO:0048863	stem cell differentiation	74/6590	158/17911	0.00594361	0.107309	0.0935368	A2M/CDK13/PWP1/PSMC5/PSMD13/PSMB6/RUNX1/PSMB5/CDK12/KMT2A/PSMA7/PSMC3/PSMB2/PSMD4/PSMD12/PSMD7/NOTCH1/PSMA5/PSMD14/ZFP36L2/CYP26C1/PSMD10/PSMC4/PSME2/H1FOO/PSMD8/PSME1/ESR1/MSI2/ALDH1A2/PSMB7/PSMB1/PSMB4/NUDT21/MTF2/PSMC2/SP7/SETD2/PSMA1/PUM1/PTPRC/PSMB3/FOXO4/PSMC6/ABL1/PSMB8/KDM4C/PSMA4/PSMF1/EDN1/SETD1A/LIF/GATA4/GATA2/NKX2-5/SOX9/TP73/TEAD2/LIN28A/GPM6A/JAG1/WNT7A/KBTBD8/SNAI2/DNMT3L/MSX2/OSR…	74
GO:0007566	embryo implantation	23/6590	40/17911	0.00608997	0.109409	0.0953679	ARID1A/FKBP4/H3F3B/UBE2Q1/RXRA/SOD1/RPL29/PCSK5/TGFBR2/LIF/H3F3A/STC2/CALCA/BSG/IGFBP7/EMP2/PRLR/SCGB1A1/PTGIS/MMP2/SPP1/FBLN1/MMP9	23
GO:0007179	transforming growth factor beta receptor signaling pathway	83/6590	180/17911	0.00622828	0.111346	0.0970558	ING2/VASN/STRAP/APPL2/EP300/DNM2/SNW1/LDLRAD4/SMURF1/HSPA5/PDPK1/CBL/SMAD9/HIPK2/ZBTB7A/SMAD3/SKI/ASPN/HTRA4/GDF15/CREBBP/STUB1/NLK/BCL9L/PBLD/PXN/USP9X/PARD6A/RPS27A/TGFBR3/CAV2/FAM89B/GOT1/HPGD/HSP90AB1/JUN/SKOR2/ZNF451/TGFB1/BAMBI/CAV1/TGFBR2/LTBP4/FURIN/CIDEA/GDF9/PML/CAV3/WFIKKN1/GIPC1/NKX2-1/COL1A2/SNX25/ZYX/COL3A1/ONECUT2/FOXH1/FERMT1/ZNF703/RASL11B/DAND5/MYOCD/FSHB/WNT1/LRRC32/PARD3/LEFTY…	83
GO:0006521	regulation of cellular amino acid metabolic process	28/6590	51/17911	0.00628855	0.111482	0.0971744	PSMC5/PSMD13/PSMB6/PSMB5/PSMA7/PSMC3/PSMB2/PSMD4/PSMD12/PSMD7/PSMA5/PSMD14/PSMD10/PSMC4/PSME2/PSMD8/PSME1/PSMB7/PSMB1/PSMB4/PSMC2/PSMA1/PSMB3/PSMC6/PSMB8/PSMA4/PSMF1/PSMA8	28
GO:0031424	keratinization	101/6590	224/17911	0.00629703	0.111482	0.0971744	IVL/PPL/KRT10/KRTAP10-7/KRT18/KRTAP12-4/KRTAP10-11/PRSS8/LIPK/PERP/SPINK9/KRT82/KRT75/KRTAP10-2/KRTAP10-5/KRTAP12-3/KRT26/KRT84/RPTN/KRT32/KRT37/KRT35/FURIN/KRT4/LCE1B/KRT3/LCE3E/KRT81/KRT33A/KLK12/KRT12/KRT25/KRT85/HRNR/LCE4A/KRT72/DSG2/KRT9/KRTAP4-11/KRT76/KRT27/KRT33B/KRT17/ST14/PKP1/CSTA/KRT6B/KRT78/CASP14/KRT86/KRT16/SPRR2G/KRT34/KRT8/KRT14/KRT31/CNFN/LCE1C/KRTAP3-3/DSG4/ABCA12/SPRR2F/KRT71/…	101
GO:0090263	positive regulation of canonical Wnt signaling pathway	63/6590	132/17911	0.00635792	0.111615	0.0972909	PSMC5/PSMD13/JRK/PSMB6/PSMB5/PSMA7/WNK1/PSMC3/PSMB2/PSMD4/PSMD12/PSMD7/PSMA5/UBR5/PSMD14/TNKS/PSMD10/PSMC4/PSME2/LRRK1/UBE2B/SMAD3/USP34/PSMD8/PSME1/PSMB7/PSMB1/PSMB4/FAM53B/PSMC2/PRDM15/PSMA1/GSKIP/LRRK2/PSMB3/WNT3A/PSMC6/PSMB8/PSMA4/PSMF1/GPRC5B/BAMBI/CAV1/AMER1/EGFR/GPC3/SEMA5A/RSPO1/LGR6/SFRP2/ADGRA2/CDH3/FGF10/DACT1/YAP1/DAAM2/PSMA8/EDA/COL1A1/JUP/ROR2/DKK2/SFRP1	63
GO:0099643	signal release from synapse	52/6590	106/17911	0.00639053	0.111615	0.0972909	CDK5/NF1/CHRNB2/RAP1A/CASK/PRKCB/FBXL20/KCNC4/RHOT1/SYT9/P2RY4/DRD1/LRRK2/ADCY1/DOC2A/CTBP2/PPFIA3/KCNMB4/GRIN3A/BLOC1S6/RIMS1/SYNJ1/CHRNA4/GIPC1/CHRNB4/SYT4/BACE1/ERC2/SNCAIP/WNT7A/TRIM9/ADRA1A/SYT12/P2RY1/CHRM2/SNCG/ASIC1/ADORA2B/CSPG5/PRKCG/HTR2A/CADPS2/SNCA/GPER1/SNAP25/DRD2/DGKI/CHRNA6/CHRNB3/NLGN1/CADPS/HTR1B	52
GO:0031146	SCF-dependent proteasomal ubiquitin-dependent protein catabolic process	36/6590	69/17911	0.00640949	0.111615	0.0972909	PSMC5/PSMD13/PSMB6/PSMB5/PSMA7/PSMC3/PSMB2/PSMD4/PSMD12/PSMD7/PSMA5/PSMD14/PSMD10/PSMC4/FBXL2/PSME2/SKP1/PSMD8/PSME1/FBXL17/FBXL18/PSMB7/PSMB1/PSMB4/PSMC2/PSMA1/PSMB3/PSMC6/PSMB8/PSMA4/PSMF1/FBXO4/RBX1/WWTR1/FBXO2/PSMA8	36
GO:0007200	phospholipase C-activating G protein-coupled receptor signaling pathway	32/6590	60/17911	0.00648001	0.111615	0.0972909	CHGA/TACR1/ESR1/BICD1/GNG13/P2RY4/DRD1/EDN1/AGT/CX3CR1/ANO1/CALCA/MC3R/GPR139/P2RY2/GRM1/HRH1/F2/OPRM1/CCKBR/GALR2/LPAR1/GRPR/P2RY1/NPR3/EDNRB/OPRK1/NMUR2/KISS1/LHCGR/OPRD1/LPAR3	32
GO:0030178	negative regulation of Wnt signaling pathway	22/6590	38/17911	0.00648821	0.111615	0.0972909	NFATC1/RNF43/LRP1/TAX1BP3/NLK/DKK4/HIC1/MDFI/TRABD2B/TSKU/WIF1/DACT3/DKK1/FRZB/SFRP2/DACT1/SOSTDC1/BARX1/GSC/SIX3/CITED1/SFRP1	22
GO:0099173	postsynapse organization	22/6590	38/17911	0.00648821	0.111615	0.0972909	ARF4/HSPA8/CHMP2B/CHRNB1/ABHD17A/NDRG1/GHRL/DNM3/SPTBN2/NLGN3/CDKL5/NTNG2/LRP4/SEMA3F/WNT7A/EPHA7/NRCAM/IL1RAPL1/ARHGAP22/NRXN2/NRXN1/NLGN1	22
GO:0009913	epidermal cell differentiation	107/6590	239/17911	0.00653861	0.111954	0.0975863	RUNX1/HDAC2/NCOA3/KRT10/HDAC1/KRTAP10-7/ZFP36/KRT18/BCL11B/PRKCH/KRTAP12-4/KRTAP10-11/GLI1/PTCH1/SULT2B1/FOSL2/KRT82/KLF7/KRT75/KRTAP10-2/KRTAP10-5/KRTAP12-3/KRT26/KRT84/KDF1/CTSL/KRT32/KRT37/KRT35/KRT4/LCE1B/KRT3/LCE3E/KRT81/KRT33A/KRT12/KRT25/KRT85/HRNR/LCE4A/KRT72/DSG2/KRT9/KRTAP4-11/KRT76/KRT27/KRT33B/KRT17/OVOL2/PKP1/KRT6B/NME2/KRT78/CASP14/KRT86/KRT16/KRT34/KRT8/KRT14/KRT31/CNFN/LCE1C/KRTAP…	107
GO:0032957	inositol trisphosphate metabolic process	8/6590	10/17911	0.0068506	0.114359	0.0996822	ITPKB/PTK2B/IPMK/HRH1/P2RY1/POU1F1/GPER1/LHCGR	8
GO:0034378	chylomicron assembly	8/6590	10/17911	0.0068506	0.114359	0.0996822	APOA2/PLAGL2/APOB/APOC2/APOE/APOA1/APOC3/MTTP	8
GO:0060272	embryonic skeletal joint morphogenesis	8/6590	10/17911	0.0068506	0.114359	0.0996822	HYAL1/COL2A1/BMP7/OSR2/HOXA11/NOG/OSR1/BMP4	8
GO:1904851	positive regulation of establishment of protein localization to telomere	8/6590	10/17911	0.0068506	0.114359	0.0996822	CCT3/CCT2/TCP1/CCT7/CCT4/CCT6A/DKC1/CCT8	8
GO:1904867	protein localization to Cajal body	8/6590	10/17911	0.0068506	0.114359	0.0996822	CCT3/CCT2/TCP1/CCT7/CCT4/CCT6A/DKC1/CCT8	8
GO:0021983	pituitary gland development	21/6590	36/17911	0.00689854	0.114359	0.0996822	ALDH1A2/PROP1/GLI1/CDH1/PAX6/SLC6A3/SALL1/SRD5A1/GATA2/NKX2-1/ADCYAP1/NOG/GSX1/SOX2/POU3F2/OTP/BMP4/FGF10/ISL1/DRD2/SIX3	21
GO:1900026	positive regulation of substrate adhesion-dependent cell spreading	21/6590	36/17911	0.00689854	0.114359	0.0996822	RREB1/DNM2/DOCK5/ARHGEF7/PREX1/FLNA/ARPC2/FGA/NEDD9/ABL1/CALR/C1QBP/DMTN/CASS4/FGG/S100A10/APOA1/RAC3/OLFM4/CSPG5/HAS2	21
GO:0070059	intrinsic apoptotic signaling pathway in response to endoplasmic reticulum stress	31/6590	58/17911	0.0070163	0.115283	0.100488	ITPR1/UBE2K/BRSK2/ERP29/ATF4/AIFM1/PTPN1/PARK7/MAP3K5/BCL2/TXNDC12/PTPN2/NCK1/NCK2/XBP1/LRRK2/DDIT3/APAF1/CREB3/PML/PPP1R15A/CREB3L1/BAG6/CEBPB/MAGEA3/DAB2IP/BCL2L1/RNF186/PMAIP1/CHAC1/BOK	31
GO:0007420	brain development	129/6590	294/17911	0.00701751	0.115283	0.100488	MTOR/C2CD3/STMN1/POMK/MECP2/ATXN1/NF1/BPTF/TAF1/ARHGAP35/HTRA2/STIL/SLC23A1/NME5/ARF4/GRIN2C/ANP32B/BCR/STAR/NCOA6/ARID1A/ALDH1A2/PHF8/ZNF335/ATXN1L/NODAL/BARHL1/FOXO3/ABR/TOP2B/UTP3/PRKDC/DNAJB1/SETD2/AFF2/ATM/PHOX2A/HOXA2/PHGDH/CIC/IRS2/PTCH1/FOXJ1/SPATA5/UFC1/BMPR2/ITGAM/ADCY1/SPHK2/SLC7A11/APAF1/GDF7/ABCB6/PLXNB2/KCNAB1/UFM1/GRIN2D/MKKS/TGFBR2/BMP7/DMBX1/EMX1/DPYSL2/SLC4A10/KCNK3/DLG5/NFIB/UQ…	129
GO:0044238	primary metabolic process	74/6590	159/17911	0.00717107	0.117277	0.102226	KLF2/PSMC5/PSMD13/PSMB6/PSMB5/PSMA7/ZMPSTE24/PSMC3/PSMB2/PSMD4/EDF1/PSMD12/PSMD7/PSMA5/PSMD14/PSMD10/PSMC4/ID2/NCOR1/PSME2/NCOA6/NCOA2/PSMD8/PSME1/NCOR2/BCL11B/SIN3B/PSMB7/PSMB1/APOA2/PPARA/PSMB4/CREBBP/NCOA1/PSMC2/RXRA/PLIN2/PSMA1/CHD9/IRS2/GPS2/PSMB3/ABCA1/HELZ2/HSP90AB1/PSMC6/PSMB8/PSMA4/PSMF1/LSR/APOC2/CPT1A/ANGPTL4/AGT/UGT1A9/DNAJC15/APOE/ACADM/GHRHR/APOA1/ANGPTL8/SULT2A1/CARM1/TNFAIP8L3/FAB…	74
GO:0022412	cellular process involved in reproduction in multicellular organism	56/6590	116/17911	0.00727024	0.117393	0.102327	ING2/WNT4/SYCP3/NME5/CDYL/AFF4/RAN/BCL2/H3F3B/SMARCA2/CEP57/ATM/PDILT/CCNB1IP1/ICA1L/TARBP2/SUN5/ADAD1/TSSK4/PACRG/NUP210L/KLHL10/MKKS/H3F3A/GDF9/GALNTL5/ZGLP1/TOPAZ1/WEE2/HSPA2/DHH/IQCG/PAEP/DDX25/OSBP2/CCDC63/SPINK2/TDRD5/MEIOC/SPIRE2/SPO11/CCDC42/SPIRE1/PIWIL1/NOX5/TNP2/YBX2/PTCHD3/RNF17/SPAG6/TCP11/DMRTC2/MEIKIN/TTK/DMC1/DEFB1	56
GO:0007589	body fluid secretion	20/6590	34/17911	0.00731722	0.117393	0.102327	WNK1/PRKCE/TACR1/ATG5/XBP1/NLRP6/EDN1/ADA/SLC22A2/P2RY2/NPR1/WNK4/GJA1/FGF10/NEUROG1/OPRK1/VIP/WNK3/GUCA2B/ADORA1	20
GO:0030216	keratinocyte differentiation	118/6590	267/17911	0.00734808	0.117393	0.102327	RUNX1/TSG101/NCOA3/IVL/KRT10/WNT16/KRTAP10-7/ZFP36/KRT18/LATS1/BCL11B/PRKCH/KRTAP12-4/KRTAP10-11/ANXA1/FOSL2/KRT82/KRT75/KRTAP10-2/KRTAP10-5/KRTAP12-3/KRT26/KRT84/KDF1/SAV1/TXNIP/CTSL/KRT32/KRT37/KRT35/KRT4/PAX6/LCE1B/KRT3/LCE3E/KRT81/KRT33A/KRT12/KRT25/KRT85/HRNR/LCE4A/KRT72/DSG2/KRT9/KRTAP4-11/KRT76/KRT27/KRT33B/KRT17/ST14/OVOL2/PKP1/CSTA/KRT6B/NME2/KRT78/CASP14/KRT86/KRT16/SPRR2G/KRT34/KRT8/KR…	118
GO:0007368	determination of left/right symmetry	53/6590	109/17911	0.00741957	0.117393	0.102327	CC2D2A/C2CD3/TMED2/NOTCH1/ALG5/STIL/SMAD3/MICAL2/TBX20/DNAI1/NODAL/GALNT11/RTTN/DNAH11/IFT57/MMP21/FOXJ1/WNT3A/RFX3/PCSK5/FOXN4/FOXF1/MKKS/TGFBR2/SUFU/NKX3-2/RPGRIP1L/GATA4/TBX1/ACVR2B/PKD1L1/HAND2/SMO/NDRG4/NKX2-5/OVOL2/DNAAF1/VANGL2/FOXH1/DPCD/LBX1/MIB1/ZIC3/DYNC2H1/GJA1/TBX2/LRRC6/FGF10/DRC1/CFC1/DAAM2/SOX18/TBX3	53
GO:0031145	anaphase-promoting complex-dependent catabolic process	41/6590	81/17911	0.00747612	0.117393	0.102327	PSMC5/PSMD13/PSMB6/PSMB5/PSMA7/PSMC3/PSMB2/PSMD4/PSMD12/PSMD7/PSMA5/PSMD14/PSMD10/PSMC4/PSME2/CDK2/PSMD8/PSME1/ANAPC15/PSMB7/PSMB1/PSMB4/ANAPC11/FZR1/PSMC2/PSMA1/RPS27A/ANAPC1/PSMB3/PSMC6/PSMB8/PSMA4/PSMF1/PTTG1/CDK1/CDC26/CCNB1/UBE2S/MAD2L1/AURKB/PSMA8	41
GO:0050817	coagulation	66/6590	140/17911	0.0075219	0.117393	0.102327	ITPR1/ITPR2/PRKCE/F2RL2/VTN/PDPK1/C1GALT1C1/PIK3CG/PIK3R5/DGKD/PLCG2/LCP2/VAV2/PRKCB/DGKZ/DGKQ/PRKCH/MAPK1/PRKCA/DGKG/FLNA/VKORC1/ARRB1/FGA/GP1BA/FOXA2/ITPR3/EDN1/F8/GNA11/CAV1/DMTN/TRPC7/FCER1G/GAS6/SERPINE2/ITGB3/APOE/FGG/CD34/SAA1/COL1A2/DGKH/COL3A1/F2/GP6/ADRA2C/CD9/F7/PDPN/MERTK/P2RY1/SEMG1/HS3ST5/ENTPD2/GP5/PRKCG/SERPINE1/ADRA2B/DGKI/COL1A1/TYRO3/ADRA2A/FBLN1/PF4V1/KNG1	66
GO:0060071	Wnt signaling pathway, planar cell polarity pathway	50/6590	102/17911	0.00752769	0.117393	0.102327	PSMC5/PSMD13/PSMB6/PSMB5/PSMA7/PSMC3/PSMB2/PSMD4/PSMD12/PSMD7/PSMA5/PSMD14/SMURF1/PSMD10/PSMC4/PSME2/PSMD8/PSME1/AP2S1/PSMB7/PSMB1/PSMB4/TIAM1/PSMC2/MED12/PARD6A/CTHRC1/PSMA1/CELSR1/PSMB3/AP2A1/PSMC6/ABL1/PSMB8/PSMA4/PSMF1/FZD1/FZD5/GPC3/WNT7A/GPC6/WNT1/DKK1/SFRP2/WNT11/DACT1/PSMA8/PRICKLE2/ROR2/SFRP1	50
GO:0061337	cardiac conduction	50/6590	102/17911	0.00752769	0.117393	0.102327	ITPR1/ITPR2/ZMPSTE24/ATP2B4/ATP1B3/CACNG1/KCNQ1/SLC8A1/CACNA1C/CACNG5/ATP2A3/ITPR3/ASPH/TMEM65/KCND2/TRPC1/NPPA/CACNG7/AGT/KCNK3/CACNA1D/CACNB2/NPR1/NKX2-5/ABCC9/KCNK15/TRDN/KCNE1/KCNE2/ATP1B1/ATP1A3/FXYD1/KCNIP2/CACNG4/CACNG2/FXYD3/KCNJ4/CACNG6/ATP1B2/SLC8A2/NOS1/CACNA1S/ATP2B2/FXYD4/CORIN/TNNI3K/ATP1A2/CACNA2D1/KCNJ11/ATP1A4	50
GO:0071300	cellular response to retinoic acid	34/6590	65/17911	0.00754539	0.117393	0.102327	HDAC2/SNW1/HTRA2/PHB2/PTK2B/ALDH1A2/SETX/ABL2/TNC/ATM/HOXA2/ADNP2/FZD10/ABCA1/WNT3A/MYOG/TBX1/BRINP3/PCK1/SOX9/TEAD2/WNT2/PTK6/LTK/WNT8B/GJB3/OSR1/WNT7B/CYP26B1/WNT11/YAP1/LEP/WNT3/COL1A1	34
GO:0070126	mitochondrial translational termination	44/6590	88/17911	0.00757132	0.117393	0.102327	CHCHD1/MRPS9/MRPL30/MRPS7/MRPL18/MRPS17/MRPL44/MRPL15/MRPL43/MRPS35/AURKAIP1/MRPS15/MRPL28/MRPL24/MRPL57/MRPS10/MRPS34/MRPL51/MRPS36/MRPL45/MRPS24/MRPL9/MRPS31/MRPL47/MRPS23/GADD45GIP1/MRPS22/MRPL50/MRPS2/MRPL32/MRPL48/MRPL3/MRPL11/MRPS33/MRPL33/MRPS12/MRPL35/MRPL54/MRPL13/MRPL14/MRPL39/MRPL1/MRPL23/MRPL22	44
GO:0006836	neurotransmitter transport	30/6590	56/17911	0.00759659	0.117393	0.102327	CDK5/NF1/SLC6A16/KCNC4/RHOT1/SLC22A1/DOC2A/SV2C/KCNMB4/RIMS1/SYNJ1/SLC6A6/CHRNB4/SLC6A7/ICA1/SLC6A15/SNCAIP/TRIM9/SLC10A4/GABRA2/SYT12/GABRQ/SNCG/ASIC1/SV2B/SNCA/GPER1/SNAP25/CADPS/SLC6A19	30
GO:0019752	carboxylic acid metabolic process	30/6590	56/17911	0.00759659	0.117393	0.102327	PSMC5/PSMD13/PSMB6/PSMB5/PSMA7/PSMC3/PSMB2/PSMD4/PSMD12/PSMD7/PSMA5/PSMD14/PSMD10/PSMC4/PSME2/PSMD8/PSME1/LDHAL6A/PSMB7/PSMB1/PSMB4/PDXDC1/PSMC2/PSMA1/PSMB3/PSMC6/PSMB8/PSMA4/PSMF1/PSMA8	30
GO:0055007	cardiac muscle cell differentiation	30/6590	56/17911	0.00759659	0.117393	0.102327	MYH10/MTOR/AKAP13/ATG5/CACYBP/ARID1A/IFT20/NKX2-6/SOX6/SLC8A1/KDM6B/WNT3A/CALR/TGFB1/CDK1/WT1/CAV3/CCNB1/EFNB2/LMNA/NKX2-5/MYOCD/DKK1/SIK1/NOX4/BMP4/HEY2/TBX3/ACTN2/NRG1	30
GO:0003176	aortic valve development	19/6590	32/17911	0.00773894	0.1176	0.102507	NFATC1/NOTCH1/TBX20/GATA5/BMPR2/TGFB1/GATA4/SOX9/JAG1/TWIST1/EFNA1/SNAI2/SNAI1/BMP4/DLL4/SMAD6/SLIT3/HEY2/HEYL	19
GO:0007187	G protein-coupled receptor signaling pathway, coupled to cyclic nucleotide second messenger	19/6590	32/17911	0.00773894	0.1176	0.102507	GALR3/ANXA1/DRD1/CCL2/SSTR5/ADRB3/MC3R/MTNR1B/OPRM1/SSTR1/SSTR4/MC2R/CALCRL/NPY1R/XCR1/LHCGR/OPRD1/TSHR/LPAR3	19
GO:0060976	coronary vasculature development	19/6590	32/17911	0.00773894	0.1176	0.102507	MYH10/DNM2/SETD2/MEGF8/MMP21/PRDM1/PLXND1/PCSK5/SUFU/GPC3/LTBP1/DYNC2H1/ADAMTS6/SGCD/APLN/BMP4/APLNR/SMAD6/HEY2	19
GO:0097421	liver regeneration	19/6590	32/17911	0.00773894	0.1176	0.102507	CSNK2B/PRMT5/RPL30/RAP1A/VTN/GLI1/PCNA/PTCH1/TGFB1/PNPT1/EGFR/CEBPB/CLDN1/RGN/TYMS/IL10/REG1A/PTPN3/GLI3	19
GO:0048468	cell development	98/6590	218/17911	0.0077908	0.117896	0.102766	HERC1/RAB11A/UNC5A/CDK5/SIPA1L3/MECP2/MAPT/PQBP1/HMGB1/LAMB1/BLOC1S5/ID2/TBCD/UBE4B/CAMSAP1/PTK2B/VAPA/BCL11B/NODAL/GDF11/BLOC1S2/CLMN/PRMT1/ULK1/IL5/PCDH12/PHGDH/POU2F2/FAT1/CDH1/RFX3/DYSF/BLOC1S1/CSRP3/NRTN/BLOC1S6/IL15/FZD5/BFSP1/CAV3/TMEM108/RAB25/MAF/IRX5/LAMA1/APOE/GATA2/FEV/DOCK7/PGR/HRH2/UHMK1/GHRHR/MYOF/RAB13/POU4F1/ANGPTL8/SOX9/CLDN3/ADGRF1/DACT2/CCL21/GALR2/RAC3/HOXA11/RILPL1/ADCYAP1/A…	98
GO:0038111	interleukin-7-mediated signaling pathway	18/6590	30/17911	0.00815638	0.120141	0.104722	HIST1H3F/HIST1H3I/HIST2H3D/HIST1H3B/HIST1H3C/HIST1H3A/HIST1H3J/HIST2H3C/HIST1H3G/JAK3/IRS2/BRWD1/CISH/IL7/IRS1/HIST2H3A/TSLP/HIST1H3H	18
GO:0098760	response to interleukin-7	18/6590	30/17911	0.00815638	0.120141	0.104722	HIST1H3F/HIST1H3I/HIST2H3D/HIST1H3B/HIST1H3C/HIST1H3A/HIST1H3J/HIST2H3C/HIST1H3G/JAK3/IRS2/BRWD1/CISH/IL7/IRS1/HIST2H3A/TSLP/HIST1H3H	18
GO:0014904	myotube cell development	9/6590	12/17911	0.00817774	0.120141	0.104722	HDAC4/NFATC2/BCL2/SMYD3/MYOG/HDAC9/MYOD1/LMOD3/IGF1	9
GO:0070199	establishment of protein localization to chromosome	9/6590	12/17911	0.00817774	0.120141	0.104722	CCT3/CCT2/TCP1/CCT7/SPIDR/CCT4/CCT6A/DKC1/CCT8	9
GO:0072111	cell proliferation involved in kidney development	9/6590	12/17911	0.00817774	0.120141	0.104722	CFLAR/BMP7/IL6R/GPC3/PDGFB/SERPINB7/LIN28A/OSR1/BMP4	9
GO:0090494	dopamine uptake	9/6590	12/17911	0.00817774	0.120141	0.104722	DRD1/DRD4/SLC22A1/SLC6A3/DRD3/SLC22A3/SNCA/DRD2/RAB3B	9
GO:0099590	neurotransmitter receptor internalization	9/6590	12/17911	0.00817774	0.120141	0.104722	DRD4/ITGB3/HPCA/EFNB2/DRD3/OPHN1/ARC/SNAP25/GSG1L	9
GO:0043406	positive regulation of MAP kinase activity	29/6590	54/17911	0.0082243	0.120141	0.104722	AKAP13/PIK3CG/PIK3R5/RASGRP1/PDCD10/TENM1/LRRK2/PDE5A/ADAM8/HTR2B/NEK10/EDN1/TGFB1/IQGAP1/EGFR/PDGFA/PDGFB/NOD2/FGF1/TNFSF11/FGFR1/PDGFRB/KITLG/NOX4/ELANE/S100A12/HTR2A/GH1/ADRA2A	29
GO:0048534	hematopoietic or lymphoid organ development	46/6590	93/17911	0.00823562	0.120141	0.104722	RUNX1/NKAP/SIPA1L3/CTC1/WDR7/ACP6/TET2/NCOA6/ZBTB16/WNT2B/KAT6A/DHTKD1/ADAR/ZFAT/KCNAB2/MMP21/TIRAP/PTPRC/RBM47/TGFB1/KRT75/STON2/REST/PML/SLC7A6OS/RRAS/CD34/MYSM1/AIRE/BVES/CLEC5A/EML1/DACT2/RASGRP4/TOP2A/PTPRZ1/WNT1/SMPD3/HEATR9/SFRP2/BMP4/CDKN1C/PTN/FST/PYGO1/SFRP1	46
GO:0030072	peptide hormone secretion	72/6590	155/17911	0.00835927	0.121459	0.105871	ITPR1/ITPR2/PRKCE/RAP1A/SERP1/TARDBP/MYRIP/PER2/ARL2/AIMP1/SLC25A5/PRKCA/MIDN/CACNA1C/SYT9/CHD7/KCNG2/FGA/IRS2/CLOCK/ITPR3/RFX3/VSNL1/EDN1/GHRL/NEUROD1/NKX6-1/CPT1A/RAPGEF3/REST/TCF7L2/CACNA1D/MTNR1B/KCNA5/FGG/EGFR/GHRHR/TFAP2B/G6PC2/KCNS3/ICA1/IRS1/GLP1R/PFKFB2/SLC30A8/ADRA2C/ADCYAP1/EXOC3L1/SLC2A2/GJA1/RPH3AL/RBP4/ABCC8/SMPD3/ILDR1/CPE/APLN/NMU/ISL1/CACNA1A/GPER1/SNAP25/CACNA1E/KISS1/DRD2/HNF4A…	72
GO:0070371	ERK1 and ERK2 cascade	126/6590	288/17911	0.0085333	0.122418	0.106707	NOTCH2/PRMT5/SEMA6A/NOTCH1/HCRTR1/ZFP36L2/HMGB1/RAP1A/RAPGEF1/NOD1/CFLAR/KARS/BRAF/PHB2/PTK2B/DDT/PTPN1/LRP1/CRYBA1/NODAL/PDE8A/TIAM1/MAPK1/PTPN2/PRKCA/EPHB1/RASGRP1/ARRB1/MFHAS1/APIP/MAP3K12/FGA/NELFE/TIRAP/PTPRC/FGF19/PTGER4/JUN/ABL1/NLRP6/HTR2B/ARHGAP8/VRK3/NEK10/C3orf33/RAMP3/TGFB1/ABCA7/FGF4/LIF/C1QL4/HAVCR2/PRKD2/GATA4/GAS6/ROS1/NLRP12/GPR183/AGT/OR2AT4/TREM2/APOE/ERBB4/RRAS/FAM83D/HAND2/FG…	126
GO:0003073	regulation of systemic arterial blood pressure	17/6590	28/17911	0.00855954	0.122418	0.106707	WNK1/MECP2/AVPR2/GPR37L1/BMPR2/ARHGAP42/ADAMTS16/DDAH1/POSTN/ADRA1A/SLC4A5/AVP/SPX/NR2F2/ADORA1/ADM/DRD2	17
GO:0048864	stem cell development	17/6590	28/17911	0.00855954	0.122418	0.106707	ZEB2/MSI2/SETD2/PTPRC/HTR2B/ALX1/NRTN/LAMA5/TBX1/ERBB4/SMO/OVOL2/WNT7A/KITLG/EDNRB/ISL1/GBX2	17
GO:0050654	chondroitin sulfate proteoglycan metabolic process	17/6590	28/17911	0.00855954	0.122418	0.106707	XYLT1/VCAN/UGDH/CHST12/CHST15/CSGALNACT1/DSEL/CHSY1/NCAN/DCN/CSPG5/CHSY3/CSPG4/BCAN/CHST13/CHST9/BGN	17
GO:0072089	stem cell proliferation	39/6590	77/17911	0.00882709	0.123276	0.107455	NF1/HMGB2/RNF43/ZNF335/PIM1/ATXN1L/AGO3/LRRK2/PTPRC/TGFB1/KDF1/PAX6/CX3CR1/SMO/THPO/CD34/OVOL2/CX3CL1/VAX1/FERMT1/DMRTA2/NR2E1/OVOL1/SNAI2/NES/OTP/KITLG/WNT7B/YAP1/HMGA2/SOX18/DRD2/SIX3/GLI3/CITED1/WNT3/TBX3/FBLN1/PTN	39
GO:0045814	negative regulation of gene expression, epigenetic	32/6590	61/17911	0.00888654	0.123276	0.107455	HIST1H3F/HIST1H3I/HIST1H4B/HIST1H4E/HIST1H4F/HIST1H4L/HIST4H4/RBBP7/HIST2H3D/HIST1H4C/HIST1H3B/HIST1H4A/HIST1H3C/HIST1H4D/HIST1H3A/HIST1H4J/HIST1H3J/HIST2H3C/HIST1H4K/HIST1H3G/ASF1A/H3F3B/MTF2/BMI1/HIST1H4H/SUZ12/EED/SMCHD1/H3F3A/HIST2H3A/HIST2H4B/HIST1H3H	32
GO:0097756	negative regulation of blood vessel diameter	28/6590	52/17911	0.00890309	0.123276	0.107455	CHGA/TACR1/PER2/FGA/BMPR2/ECE1/EDN1/KCNMB4/CAV1/AGT/KCNA5/FGG/HRH2/EGFR/HRH1/ADRA2C/ADRA1A/AVP/SMTNL1/GJA1/APLN/HTR2A/ADORA1/ADM/LEP/ADRA2A/ATP1A2/DBH	28
GO:0022011	myelination in peripheral nervous system	16/6590	26/17911	0.00893487	0.123276	0.107455	NF1/SKI/DICER1/CNTNAP1/SOD1/NDRG1/ADAM22/NTRK2/PARD3/POU3F2/ADGRG6/LGI4/NCMAP/ARHGEF10/FA2H/NRG1	16
GO:0030206	chondroitin sulfate biosynthetic process	16/6590	26/17911	0.00893487	0.123276	0.107455	XYLT1/VCAN/UGDH/CHST12/CHST15/CSGALNACT1/CHSY1/NCAN/DCN/CSPG5/CHSY3/CSPG4/BCAN/CHST13/CHST9/BGN	16
GO:0060079	excitatory postsynaptic potential	45/6590	91/17911	0.00894601	0.123276	0.107455	CHRNG/SEZ6/ZMYND8/CDK5/MECP2/CHRNB2/SSH1/GLRA1/PTK2B/EIF4A3/CHRNB1/CHRND/LRRK2/CHRNA2/GHRL/RIMS1/CHRNA4/NLGN3/TMEM108/CBLN1/P2RX2/GRIK2/CHRNB4/OPRM1/WNT7A/NPY2R/GRID2/NETO1/RIMS2/SHANK3/SHANK1/GLRB/SLC17A7/MPP2/SNCA/RGS4/ADORA1/NPAS4/DRD2/DGKI/CHRNA6/GLRA4/CHRNB3/NRXN1/NLGN1	45
GO:0001732	formation of cytoplasmic translation initiation complex	10/6590	14/17911	0.00902246	0.123276	0.107455	EIF3I/EIF3J/EIF3M/EIF3CL/EIF3D/EIF3E/EIF3K/EIF3H/EIF3G/EIF3C	10
GO:0030207	chondroitin sulfate catabolic process	10/6590	14/17911	0.00902246	0.123276	0.107455	VCAN/HYAL1/HEXB/IDUA/NCAN/DCN/CSPG5/CSPG4/BCAN/BGN	10
GO:0055003	cardiac myofibril assembly	10/6590	14/17911	0.00902246	0.123276	0.107455	MYH10/TTN/CSRP3/OBSL1/ACTC1/MYL2/PDGFRB/FHOD3/PDGFRA/NEBL	10
GO:0061178	regulation of insulin secretion involved in cellular response to glucose stimulus	10/6590	14/17911	0.00902246	0.123276	0.107455	PRKCE/BRSK2/HMGN3/TIAM1/FOXA2/NR1H4/SLC9B2/STXBP4/EPHA5/ADCY5	10
GO:0071625	vocalization behavior	10/6590	14/17911	0.00902246	0.123276	0.107455	NRXN3/NLGN3/BRINP1/SRPX2/SHANK3/SHANK1/MYH14/NRXN2/NRXN1/NLGN4Y	10
GO:0007565	female pregnancy	71/6590	153/17911	0.00902513	0.123276	0.107455	PZP/UBE2A/MTOR/ENDOU/AGRP/ANGPT2/ADCY7/LNPEP/HSD11B2/ARID1A/FKBP4/BCL2/NODAL/H3F3B/UBE2Q1/OXT/RXRA/MAGED2/SOD1/RPL29/AMBP/GOT2/HPGD/SPHK2/PSG5/RLN2/PCSK5/EPN1/TGFB1/TLE6/TGFBR2/PSG11/PSG9/LIF/H3F3A/HAVCR2/NPPA/AGT/PAPPA/STC2/CALCA/IGFBP5/DSG2/FOSB/SLC38A3/BSG/PSG1/IGFBP7/EMP2/TAC3/ADRA2C/PRLR/ADCYAP1/PSG3/IDO1/PTHLH/SCGB1A1/FSHB/ABCC2/PTGIS/MMP7/MMP2/SPP1/CORIN/ADM/ADRA2B/LEP/KLF1/FBLN1/MMP9/IGFB…	71
GO:0051591	response to cAMP	23/6590	41/17911	0.00909776	0.123804	0.107915	DUOX1/PTK2B/PPARGC1B/DGKQ/OXT/NME1/SLC6A3/TYR/PNPT1/CNGA3/FOSB/NDUFS4/BSG/AGXT/CARM1/PAX4/PLA2G5/SDC1/PFKFB1/SPARC/CITED1/COL1A1/PTPRN	23
GO:0035812	renal sodium excretion	15/6590	24/17911	0.00926419	0.124374	0.108412	AVPR2/TACR1/MLLT6/OXT/EDN1/AGT/NPR1/AVP/SPX/DRD3/EDNRB/ATP6V1B1/CORIN/ADORA1/DRD2	15
GO:0061383	trabecula morphogenesis	15/6590	24/17911	0.00926419	0.124374	0.108412	SEMA4D/PPARGC1B/TGFBR3/FBN2/CAV3/NKX2-5/OVOL2/RBP4/MSX2/MMP2/ADAMTS1/HEY2/COL1A1/HEY1/SFRP1	15
GO:0007204	positive regulation of cytosolic calcium ion concentration	58/6590	122/17911	0.00947289	0.124374	0.108412	PKD1/HMGB1/BCAP31/TACR1/PIK3CG/PTK2B/ESR1/ABL2/LRP1/BCL2/TRPC5/OXT/CACNA1C/P2RY4/CIB2/GNG3/ABL1/ITPR3/EDN1/GHRL/CAV1/PML/CAV3/AGT/GATA2/P2RX2/CALCA/SAA1/GLP1R/AVPR1B/IAPP/CCKBR/GALR2/LPAR1/ADRA1A/NPY2R/ADCYAP1/AVP/GJA1/P2RY1/ITGAV/CD52/C1QTNF1/BDKRB1/EDNRB/NMU/PLCZ1/ADCY5/OXTR/NOS1/CACNA1A/GPER1/NMUR2/PLA2G1B/PDGFRA/ADM/LPAR3/KNG1	58
GO:0009991	response to extracellular stimulus	11/6590	16/17911	0.00949465	0.124374	0.108412	RPS19/NOCT/ITGA4/ACTA1/SCTR/RASGRP4/MYOCD/KIF26A/SLC22A3/VCAM1/POMC	11
GO:0010875	positive regulation of cholesterol efflux	11/6590	16/17911	0.00949465	0.124374	0.108412	LRP1/PTCH1/GPS2/NFKBIA/ABCA1/ABCA7/APOE/APOA1/PON1/ABCA12/ADIPOQ	11
GO:0048596	embryonic camera-type eye morphogenesis	11/6590	16/17911	0.00949465	0.124374	0.108412	HIPK1/HIPK2/BMP7/PAX6/FZD5/STRA6/TWIST1/TBX2/TFAP2A/FOXF2/SIX3	11
GO:2000059	negative regulation of ubiquitin-dependent protein catabolic process	11/6590	16/17911	0.00949465	0.124374	0.108412	TRIM39/TAF1/RPL11/HIPK2/RPL5/PDCL3/RPL23/SUFU/PML/RPS7/WNT1	11
GO:0008585	female gonad development	38/6590	75/17911	0.00959442	0.124374	0.108412	WNT4/ZNF830/HSPA5/TAF4/KMT2B/BCL2/FOXO3/ATM/LFNG/SOD1/ANG/IDH1/INSR/WT1/CASP3/PGR/BMP15/INHA/FSHR/CEBPB/IMMP2L/ZFP42/BCL2L1/SPO11/LHX9/ADCYAP1/LHX8/CYP19A1/DMRTA1/NR5A1/KITLG/NUPR1/ADAMTS1/PDGFRA/LEP/DMC1/PTPRN/SFRP1	38
GO:0007173	epidermal growth factor receptor signaling pathway	47/6590	96/17911	0.00963443	0.124374	0.108412	TSG101/CAMLG/PDPK1/CBL/ARF4/PTPRJ/ARAP1/ARHGEF7/DGKD/EPS15L1/ZFYVE28/PTPN2/NCK2/PDE6G/SOS1/AGR2/ABL1/SHC3/IFI6/EPN1/TGFB1/RPS6KA5/IQGAP1/GAB1/AGT/REPS2/EGFR/MVB12B/SOX9/EFEMP1/CBLC/DAB2IP/PTK6/ITGA1/GRB7/SH3GL2/HIP1/SPRY1/CEACAM1/GAREM1/GPER1/BTC/PTPN3/PDE6H/MMP9/FAM83A/EREG	47
GO:0001947	heart looping	31/6590	59/17911	0.00964566	0.124374	0.108412	C2CD3/TMED2/NOTCH1/STIL/SMAD3/MICAL2/TBX20/NODAL/IFT57/WNT3A/FOXN4/MKKS/TGFBR2/SUFU/GATA4/RNF207/HAND2/SMO/NDRG4/NKX2-5/OVOL2/DNAAF1/VANGL2/FOXH1/LBX1/MIB1/ZIC3/GJA1/TBX2/SOX18/TBX3	31
GO:0008202	steroid metabolic process	31/6590	59/17911	0.00964566	0.124374	0.108412	CYP3A5/WNT4/MSMO1/CYP2D6/DDX20/STUB1/CYP2A6/SULT2B1/CYP2C9/RORA/DHH/AKR1C2/CYP2B6/UGT1A8/SULT2A1/IGFBP7/NR1I2/FSHB/RDH5/CYP3A7/SULT4A1/NR5A1/GAL/UGT1A1/UGT2B15/UGT2B28/SULT1A3/LEP/CYP3A4/SULT1A2/UGT2B17	31
GO:0014044	Schwann cell development	13/6590	20/17911	0.009679	0.124374	0.108412	CDK5/NF1/SKI/MED12/CNTNAP1/ADAM22/NTRK2/PARD3/POU3F2/ADGRG6/LGI4/ARHGEF10/NRG1	13
GO:0042474	middle ear morphogenesis	13/6590	20/17911	0.009679	0.124374	0.108412	HOXA2/RPL38/EDN1/NKX3-2/TBX1/SIX2/OSR2/NOG/FGFR1/PRRX1/OSR1/GSC/EYA1	13
GO:0043279	response to alkaloid	13/6590	20/17911	0.009679	0.124374	0.108412	CDK5/UQCRC1/TMED10/DRD1/DRD4/HOMER2/PPP1R1B/DRD3/HTR2A/OPRK1/SNCA/DRD2/SDK1	13
GO:0050999	regulation of nitric-oxide synthase activity	13/6590	20/17911	0.009679	0.124374	0.108412	DNM2/HSP90AA1/DDAH2/CAV1/SPR/NOSIP/EGFR/DDAH1/NOS1AP/ZDHHC21/CYGB/NOSTRIN/LEP	13
GO:0086012	membrane depolarization during cardiac muscle cell action potential	12/6590	18/17911	0.00968861	0.124374	0.108412	RANGRF/SLMAP/SLC8A1/ANK3/CACNA1C/HCN4/SCN3B/CAV3/CACNA1D/SCN2B/SCN4B/ATP1A2	12
GO:0035270	endocrine system development	44/6590	89/17911	0.00971941	0.124374	0.108412	WNT4/NKX6-2/NF1/FOXO1/SMAD3/ALDH1A2/TG/MAPK1/GLI1/FOXE1/HOXA3/FOXA2/CDH1/RFX3/INSR/NEUROD1/PAX6/TBX1/SALL1/WT1/SRD5A1/IL6R/GATA2/STRA6/NKX2-1/APOA1/NKX2-5/SOX9/ONECUT2/NEUROG3/PAX4/PAX1/ADCYAP1/NOG/SOX2/NR5A1/BMP4/FGF10/ISL1/WNT11/PDGFRA/CDKN1C/SIX3/PAX8	44
GO:0048286	lung alveolus development	22/6590	39/17911	0.00977275	0.12462	0.108626	ATXN1L/RC3H2/TNS3/CIC/BMPR2/SLC7A11/FOXF1/LIF/TCF21/ADA/STRA6/IGFBP5/PGR/NKX2-1/PDGFA/ABCA12/MYOCD/SMPD3/BMP4/FGF10/SFTPD/FOXP2	22
GO:0045055	regulated exocytosis	57/6590	120/17911	0.0102614	0.130394	0.11366	CHRNB2/RAP1A/RAB26/CASK/PRKCB/TMED10/FBXL20/SYT9/P2RY4/DRD1/LRRK2/RAB15/ADCY1/DOC2A/CTBP2/PPFIA3/CBARP/GRIN3A/DMTN/FCER1G/RAB3D/BLOC1S6/RIMS1/SYNJ1/CHRNA4/REST/GIPC1/SYT4/BACE1/CDK5R2/MYH9/ERC2/SYT10/ABCA12/WNT7A/TRIM9/ADRA1A/SCAMP5/RPH3AL/P2RY1/CHRM2/ADORA2B/CSPG5/PRKCG/HTR2A/CADPS2/SNCA/SNAP25/DRD2/DGKI/CHRNA6/STEAP2/ADRA2A/DOC2B/CHRNB3/NLGN1/HTR1B	57
GO:0001822	kidney development	62/6590	132/17911	0.0102985	0.130412	0.113675	WNT4/TNS2/ZMPSTE24/PKD1/GREB1L/ALDH1A2/JMJD6/IFT20/TMED10/PKD1L3/PTCH1/WDPCP/HPGD/APAF1/PCSK5/RPGRIP1L/SALL1/TCF21/WT1/AGT/ACVR2B/DLG5/STRA6/SIX2/BAG6/WWTR1/GPC3/TFAP2B/SOX9/TP73/KANK2/VANGL2/LRP4/AQP2/JAG1/PKHD1/OVOL1/FGF1/TFAP2A/CYP26A1/DCN/PDGFRB/PCSK9/RGN/OSR1/WNT7B/BMP4/GCNT3/FGF10/UPK3A/CYP26B1/HAS2/ADAMTS1/CDKN1C/LHX1/ITGA8/GLIS2/GLI3/SULF1/HNF1B/ASS1/PAX8	62
GO:0035239	tube morphogenesis	131/6590	302/17911	0.0103489	0.130596	0.113836	PODXL/PKD1/ANGPT2/NOTCH1/RNF213/NCL/BCAS3/PIK3CG/ID2/HEG1/SAT1/AAMP/WASF2/VAV2/PDE3B/HTATIP2/AIMP1/DICER1/SLC12A6/PRKCA/EPHB1/SETD2/TNFAIP2/PAXIP1/HDAC7/ZMIZ1/HOXA3/XBP1/PDCD10/PDCL3/ANG/CXCL17/ARHGAP24/ADAM8/ANGPT4/JUN/GDF7/MYDGF/PLXND1/PTPRB/TGFB1/FOXF1/DYSF/IL18/CAV1/TGFBR2/BMP7/CCL2/RORA/TCF7/ANGPTL4/LAMA5/PRKD2/RAPGEF3/MCAM/GAB1/TBX1/FZD5/TCF21/WT1/MAPK14/TBX4/SIX2/ANGPTL3/APOD/HAND2/COL18A1…	131
GO:0071805	potassium ion transmembrane transport	46/6590	94/17911	0.0104637	0.13159	0.114702	CD63/ATP1B3/KCNQ1/FLNA/KCNH1/KCNAB2/HCN4/KCNAB1/ANO6/KCNC3/KCND2/KCNMB4/CAV1/NPPA/KCNG1/KCNB2/CAV3/KCNC1/NALCN/CACNA1D/KCNA5/LRRC55/KCNG3/KCNT1/KCNA4/KCNA1/KCNE1/KCNE2/CCT8L2/ATP1B1/NOS1AP/KCNIP2/ABCC8/AKAP6/ATP1B2/SLC1A3/OPRK1/KCNA2/LRRC38/SNAP25/RGS4/FXYD4/KCNQ2/DPP10/KCNQ3/KCNJ11	46
GO:0048666	neuron development	87/6590	193/17911	0.0106891	0.133962	0.11677	HERC1/RAB11A/UNC5A/CDK5/WNK1/MECP2/MAPT/HSP90AA1/CDH23/PQBP1/ARHGAP35/HMGB1/HTRA2/LAMB1/SECISBP2/BLOC1S5/ID2/ALK/TBCD/UBE4B/CAMSAP1/PTK2B/VAPA/IFT20/NPHP4/BLOC1S2/CLMN/PRMT1/ULK1/DGKG/PCDH12/CTHRC1/PHGDH/XBP1/TOPORS/CTF1/HSP90AB1/CDH1/CNTF/NEUROD1/TDP2/BLOC1S1/NRTN/LIF/BLOC1S6/USH1C/TMEM108/IRX5/LAMA1/APOE/RP1/FEV/DOCK7/UHMK1/RAB13/POU4F1/RPE65/USH1G/ADGRF1/VANGL2/EPHA5/GALR2/RAC3/ADCYAP1/NEUROD2…	87
GO:0030855	epithelial cell differentiation	78/6590	171/17911	0.0107449	0.134201	0.116978	ZEB2/CDHR2/KIAA1109/PGK1/CNN3/ESR1/CBR1/ADAMTSL4/DNPH1/RHCG/HNRNPH3/PCNA/PTCH1/VIM/PLK4/NUP210L/TOLLIP/SULT2B1/GDF7/KLF7/B4GALT1/CAV1/BMP7/KDF1/CDK1/CPT1A/UPK2/FZD1/KRT4/PAX6/XDH/TBX1/TCF21/KRT3/WT1/TST/SMO/AKR1C2/BMP15/DMRT1/FOXA1/CCDC78/ATOH8/UPK1B/ARX/SOX9/ID3/GSTA2/ONECUT2/JAG1/WNT7A/NEUROG3/SLC4A5/GSTA1/SDC1/GDF3/DLX6/DHRS9/FRZB/TMOD1/HOXB13/ACTL8/OSR1/WNT7B/BMP4/CEACAM1/UPK3A/FN3K/YAP1/EHF/…	78
GO:0007599	hemostasis	66/6590	142/17911	0.0110277	0.137263	0.119646	ITPR1/ITPR2/PRKCE/AVPR2/F2RL2/VTN/PDPK1/C1GALT1C1/PIK3CG/PIK3R5/DGKD/PLCG2/LCP2/VAV2/PRKCB/DGKZ/DGKQ/PRKCH/MAPK1/PRKCA/DGKG/FLNA/VKORC1/ARRB1/FGA/GP1BA/FOXA2/ITPR3/EDN1/F8/GNA11/CAV1/DMTN/TRPC7/FCER1G/GAS6/SERPINE2/ITGB3/APOE/COMP/FGG/CD34/SAA1/COL1A2/DGKH/COL3A1/F2/GP6/ADRA2C/CD9/F7/PDPN/MERTK/P2RY1/ENTPD2/GP5/PRKCG/SERPINE1/ADRA2B/DGKI/COL1A1/TYRO3/ADRA2A/FBLN1/PF4V1/KNG1	66
GO:0001893	maternal placenta development	20/6590	35/17911	0.0112367	0.138916	0.121088	ASH1L/TMED2/NODAL/MAPK1/RXRA/BMPR2/PRDM1/GHRL/LIF/STC2/BSG/STOX2/GJA1/CTSV/PTGIS/GJB2/NR2F2/TCF23/SPP1/PTN	20
GO:0060042	retina morphogenesis in camera-type eye	20/6590	35/17911	0.0112367	0.138916	0.121088	MEGF11/HIPK1/HIPK2/TOPORS/FOXN4/RDH13/IRX5/ATP8A2/TFAP2B/RPE65/FJX1/RBP4/TFAP2A/DSCAM/SDK2/TSPAN12/PTPRM/LHX1/SDK1/VSX1	20
GO:0048515	spermatid differentiation	39/6590	78/17911	0.0114819	0.141468	0.123312	ING2/RHBDD1/NME5/CDYL/AFF4/RAN/H3F3B/SMARCA2/CEP57/PDILT/CCNB1IP1/ICA1L/TARBP2/SUN5/ADAD1/TSSK4/PACRG/NUP210L/KLHL10/MKKS/H3F3A/GALNTL5/TOPAZ1/HSPA2/DHH/IQCG/DDX25/OSBP2/CCDC63/SPINK2/TDRD5/MEIOC/SPO11/CCDC42/PIWIL1/PTCHD3/RNF17/SPAG6/DMC1	39
GO:0009410	response to xenobiotic stimulus	50/6590	104/17911	0.0118353	0.145332	0.12668	CYP3A5/CDK5/PTGES3/CYP2D6/FMO3/CYP2W1/DRD1/DRD4/ACSM1/EPHX1/CYP2A13/HOMER2/HSP90AB1/CYP2C9/RORA/UGT1A9/CYP2J2/ACY3/CYP2B6/MGST1/GSTO2/PPP1R1B/AOC2/CBR3/NR1I2/DRD3/SCGB1A1/CYP26A1/CYP3A7/UGT2B15/ARNT2/CYP26B1/UGT2B11/AADAC/S100A12/HTR2A/GLYAT/OPRK1/SNCA/UGT1A6/DRD2/HNF4A/SULT1A3/AHRR/CYP3A4/SDK1/CMBL/SULT1A2/DPEP1/AOC1	50
GO:0048566	embryonic digestive tract development	19/6590	33/17911	0.0120216	0.147124	0.128242	ID2/ALDH1A2/RARRES2/RARB/PCSK5/FOXF1/TCF7/SALL1/TCF21/ADA/STRA6/SIX2/OVOL2/CXCL8/FGF10/FOXF2/PDGFRA/GLI3/HNF1B	19
GO:0001568	blood vessel development	47/6590	97/17911	0.0121266	0.147913	0.12893	ANKRD17/NF1/RAPGEF1/FOXO1/HEG1/ALDH1A2/PROP1/SETD2/ZMIZ1/APOB/MAP3K3/SOS1/SPHK2/DDIT3/PRDM1/GJA4/FOXF1/TGFBR2/FOXS1/PAX6/TBX1/CCBE1/TCF7L2/APOE/STRA6/LYL1/COMP/ANGPTL3/EFNB2/CD34/NKX2-5/COL1A2/DLX3/MIB1/GJA1/PRRX1/SGCD/CEACAM1/WNT11/MMP2/NR2F2/HEY2/COL4A1/NOTCH3/COL1A1/TBX3/CDH5	47
GO:0030514	negative regulation of BMP signaling pathway	24/6590	44/17911	0.0122082	0.148411	0.129364	NOTCH1/SMURF1/HIPK2/SKI/ABL1/FZD1/LRP2/CHRDL1/DAND5/NOG/SOST/NBL1/WNT1/GDF3/VWC2L/DKK1/SFRP2/HTRA3/SOSTDC1/HTRA1/SMAD6/BMPER/DLX1/SFRP1	24
GO:0003205	cardiac chamber development	28/6590	53/17911	0.0123431	0.149058	0.129928	MYH10/MATR3/DNM2/NOTCH1/MDM4/ARID1A/HEG1/TBX20/PRDM1/PLXND1/PCSK5/SUFU/GATA4/SALL1/STRA6/LRP2/LTBP1/DAND5/GRHL2/ADAMTS6/NPRL3/BMP4/DLL4/SMAD6/HEY2/HEY1/HEYL/PAX8	28
GO:0030001	metal ion transport	28/6590	53/17911	0.0123431	0.149058	0.129928	WNK1/PTK2B/ATF4/YWHAH/MLLT6/SLC8A1/ANK3/DRD1/TGFB1/ADRB2/SCN3B/SERPINE2/KCNA5/LRP2/NKX2-5/WNK4/ADCYAP1/ANK2/FGF12/SIK1/NOS1/HTR2A/WNK3/ADORA1/SCN4B/DRD2/ADRA2A/ACTN2	28
GO:0060485	mesenchyme development	18/6590	31/17911	0.0128362	0.154501	0.134672	NOTCH1/SMAD3/MDM4/TBX20/BMP7/BNC2/WWTR1/SMO/SOX9/TWIST1/DAND5/NOG/FGFR1/TBX2/ISL1/HMGA2/HEY1/HEYL	18
GO:0072359	circulatory system development	80/6590	177/17911	0.012893	0.154674	0.134823	CC2D2A/AKAP13/PKD1/EP300/NF1/NOTCH1/NDUFS6/NCOA6/MICAL2/JMJD6/BORCS8/PPARA/ACAN/PRKDC/OXT/KCNQ1/MED12/ATM/CACNA1C/WDR11/SRI/KAT2B/PCNA/TSC2/FOXJ1/CRB2/BCOR/WDPCP/ECE1/ABL1/KCNAB1/EDN1/PCSK5/IRX4/TGFB1/FOXF1/MKKS/HDAC9/GNA11/TGFBR2/TBX1/SALL1/WT1/CASP3/ACVR2B/ERBB4/STRA6/SMYD1/CRIP1/HAND2/MOSPD3/POU4F1/FREM2/PDGFB/FBN1/BVES/CDKL1/ID3/COL3A1/ALPK3/MYL2/GJA1/RBP4/NKX3-1/FGF12/CALCRL/FOXL1/MB/OSR1/IS…	80
GO:0014706	striated muscle tissue development	59/6590	126/17911	0.0130397	0.155518	0.135559	TTN/AKAP13/NOTCH1/COPS2/CACYBP/HIVEP3/SMAD3/SKI/ARID1A/HEG1/IFT20/TBX20/ZFPM1/SOX6/BCL9L/MEF2D/KDM6B/SAP30/CHRND/CAV2/WNT3A/MYOG/ACTA1/CALR/PAX5/STAC3/TGFB1/KLHL40/SOX15/MYOD1/ANKRD33/P2RX2/SCX/SMYD1/SMO/FGF3/XK/NKX2-5/YBX3/ATF3/VAX1/ACTC1/TWIST1/DMRTA2/CCM2L/GJA1/MYOCD/MEGF10/PHOX2B/DKK1/SIK1/LMOD3/NOX4/BMP4/NUPR1/EYA1/HEYL/NRG1/EYA2	59
GO:0003007	heart morphogenesis	54/6590	114/17911	0.0130487	0.155518	0.135559	TTN/MTOR/ZMPSTE24/NOTCH1/ARID2/SEC24B/WNT16/MDM4/ALDH1A2/TBX20/ZFPM1/MEGF8/CHD7/ZMIZ1/PTCH1/TGFBR3/BMPR2/JUN/HTR2B/COL2A1/PLXND1/INSR/TGFBR2/FZD1/TBX1/HAND2/SMO/NKX2-5/SOX9/TEAD2/VANGL2/FOXH1/WNT2/ACTC1/TWIST1/NPY2R/FAT4/NOG/GJA1/TBX2/SFRP2/ISL1/NPY1R/WNT11/YAP1/SYNPO2L/FLRT2/SOX18/HEY2/TBX3/HEY1/EYA1/HEYL/OLFM1	54
GO:0048869	cellular developmental process	101/6590	229/17911	0.0131981	0.156337	0.136272	PPP2CA/WNT4/NOTCH2/NKX6-2/PRMT5/ID2/ANP32B/EID1/NODAL/GDF11/PA2G4/MAPK1/FZR1/KDM6B/HOXA2/SUZ12/PTCH1/ZNF268/FOXA2/PTBP3/POU2F2/PRAMEF14/CAPN3/HSP90AB1/RFX3/GDF7/PRAMEF20/TGFB1/PRAMEF11/NEUROD1/PRAMEF1/RORA/LTBP4/IL15/EBF2/PAX6/TBX1/FZD5/PML/BFSP1/CASP3/SLC39A5/MAF/ERBB4/GATA2/SIX2/KLK6/SMO/GHRHR/TFAP2B/LMNA/PRAMEF2/ANGPTL8/SOX9/CEBPB/UNCX/PRAMEF9/IAPP/ONECUT2/PRAMEF15/BARHL2/CCL21/JAG1/HOXA11/WNT…	101
GO:0045429	positive regulation of nitric oxide biosynthetic process	23/6590	42/17911	0.0132031	0.156337	0.136272	KLF2/MTOR/DNM2/HSP90AA1/SMAD3/PTK2B/ITGB2/DDAH2/HSP90AB1/PTX3/EDN1/INSR/TICAM1/AGT/TLR6/AGXT2/AIF1/DDAH1/NOS1AP/TLR4/ASS1/HBB/MMP8	23
GO:0034508	centromere complex assembly	27/6590	51/17911	0.0134035	0.157387	0.137188	HIST1H4B/HIST1H4E/HIST1H4F/HIST1H4L/HIST4H4/RBBP7/HIST1H4C/HIST1H4A/HIST1H4D/SMARCA5/HIST1H4J/HIST1H4K/POGZ/H3F3B/CENPP/CENPQ/MIS12/HIST1H4H/CENPH/CENPW/NPM1/CENPE/CENPL/H3F3A/CENPI/MIS18A/HIST2H4B	27
GO:0051899	membrane depolarization	27/6590	51/17911	0.0134035	0.157387	0.137188	RANGRF/CHRNB2/MLLT11/PARK7/ALOX12/BCL2/LRRK2/GOT1/HCN4/JUN/PPP2R3C/IFI6/EDN1/CAV1/CHRNA4/SCN3B/KDR/CACNG4/CACNG2/DCN/FGF12/CACNA1A/CACNA1E/PTPN3/CHRNA6/BEST2/BOK	27
GO:0010951	negative regulation of endopeptidase activity	51/6590	107/17911	0.0135127	0.157387	0.137188	A2M/BIRC6/PZP/VTN/USP14/UCHL5/ITIH2/WFDC5/TIMP1/CRIM1/COL4A3/CRB2/AMBP/BST2/SPINK9/WFDC12/PSMF1/LXN/PTTG1/PAPLN/GAPDH/CST5/FURIN/SLPI/SPINK4/WFIKKN1/SPINK7/CST1/SMR3B/CSTA/C3/BIRC5/CSTL1/ITIH1/SPP2/CPAMD8/WFDC10A/C4A/SERPINB13/EPPIN/WFIKKN2/A2ML1/WFDC8/ITIH3/SERPINE1/WFDC2/HMSD/ITIH5/SPINK8/OVOS2/TFPI2	51
GO:0060291	long-term synaptic potentiation	37/6590	74/17911	0.0135836	0.157387	0.137188	MECP2/NF1/PTK2B/LRRTM2/MAPK1/CRTC1/DRD1/PLK2/ADCY1/LGMN/ABL1/ITPR3/NLGN3/CX3CR1/SERPINE2/EPHA4/APOE/SHISA7/NR2E1/TSHZ3/SYT12/LRRTM1/NTRK2/FAM107A/SHANK3/NRGN/SLC8A2/ARC/MPP2/SNCA/SNAP25/ADORA1/DRD2/GRIN2A/S100B/PTN/NLGN1	37
GO:0006812	cation transport	17/6590	29/17911	0.0136731	0.157387	0.137188	PIEZO1/PDZK1/CHRNB1/ATP13A4/PKD1L3/CHRND/CNGB3/HCN4/ANO6/ANO1/CALHM1/CNGA3/SLC38A3/ATP13A5/PIEZO2/LEP/TMEM63C	17
GO:0010719	negative regulation of epithelial to mesenchymal transition	17/6590	29/17911	0.0136731	0.157387	0.137188	PPP2CA/VASN/STRAP/USF3/LDLRAD4/TRIM62/PBLD/MAD2L2/FOXA2/NKX2-1/FOXA1/OVOL2/DAB2IP/DACT3/EFNA1/SFRP2/SFRP1	17
GO:0014031	mesenchymal cell development	17/6590	29/17911	0.0136731	0.157387	0.137188	ZEB2/NOTCH1/BCL2/HTR2B/ALX1/NRTN/LAMA5/TBX1/ERBB4/SMO/OVOL2/KITLG/EDNRB/ISL1/GBX2/HEY2/HEYL	17
GO:0050650	chondroitin sulfate proteoglycan biosynthetic process	17/6590	29/17911	0.0136731	0.157387	0.137188	XYLT1/VCAN/UGDH/CHST12/CHST15/CSGALNACT1/CHSY1/NCAN/CYTL1/DCN/CSPG5/CHSY3/CSPG4/BCAN/CHST13/CHST9/BGN	17
GO:0071456	cellular response to hypoxia	90/6590	202/17911	0.0136802	0.157387	0.137188	VASN/MTOR/PSMC5/PSMD13/PSMB6/PSMB5/PSMA7/PSMC3/PRKCE/PSMB2/LIMD1/PSMD4/EP300/PSMD12/PSMD7/PSMA5/PSMD14/HIGD1A/PSMD10/CFLAR/PSMC4/PGK1/HIPK2/PSME2/PHB2/MDM4/PSMD8/PSME1/BCL2/PSMB7/PSMB1/FOXO3/PSMB4/CREBBP/STUB1/PSMC2/SLC8A1/PSMA1/RPS27A/MPL/PDK1/HILPDA/BACH1/SUV39H1/PSMB3/BNIP3L/ADAM8/ANGPT4/PSMC6/PSMB8/NDRG1/PSMA4/PSMF1/EDN1/KCND2/BMP7/RORA/FAM162A/CCNA2/EIF4EBP1/PDK3/RGCC/CLCA1/CPEB1/CCNB1/KCNK3…	90
GO:0044703	multi-organism reproductive process	63/6590	136/17911	0.0139046	0.159466	0.139	UBE2A/MTOR/AGRP/ANGPT2/ADCY7/TACR1/SPIN2A/LYZL6/ARID1A/FKBP4/NODAL/H3F3B/SPESP1/GGN/UBE2Q1/OXT/RXRA/FUT10/DRD1/SOD1/RPL29/APOB/PCSK4/TSSK4/KLHL10/EDN1/PCSK5/TLE6/TGFBR2/LIF/H3F3A/HAVCR2/SERPINE2/STC2/GJA10/CALCA/DSG2/BSG/IGFBP7/EMP2/NHLH2/YBX3/BCL2L1/PRLR/TEX11/SCGB1A1/SPIN3/PTGIS/MMP7/MMP2/OXTR/NR2F2/TEX101/SPP1/TDRD9/SPIN4/RHOXF1/KLF1/WNT3/FBLN1/ATP1A4/MMP9/SPATA22	63
GO:0070527	platelet aggregation	30/6590	58/17911	0.0141721	0.162024	0.14123	MYL12A/PIK3CG/SH2B3/CLIC1/ALOX12/PRKCA/FIBP/FLNA/TLN1/FGA/MPL/SLC7A11/WNT3A/TSPAN32/DMTN/GAS6/SERPINE2/ITGB3/COMP/FGG/MYH9/CD9/PDPN/ACTB/C1QTNF1/CEACAM1/PDGFRA/MYL9/TYRO3/HBB	30
GO:0051056	regulation of small GTPase mediated signal transduction	65/6590	141/17911	0.0142905	0.162867	0.141965	A2M/AKAP13/SIPA1L3/ARHGAP17/TRIO/ARHGAP35/RALGAPB/BCR/FGD2/ARAP1/ARHGEF7/ARHGEF26/MYO9B/PREX1/VAV2/CHN2/ARHGAP26/RHOBTB2/TIAM1/ABR/RAP1GAP2/RALGAPA2/GARNL3/RHOT1/GMIP/FAM13A/OBSCN/TSC2/FGD3/RALGAPA1/ARHGEF12/ECT2/SIPA1/ARHGAP24/MYO9A/SOS1/RACGAP1/ARHGAP31/ARHGAP36/SIPA1L1/ARHGAP21/ARHGAP8/ARAP2/SOS2/RASGRF2/SRGAP1/TRIP10/RHOF/NET1/ARHGEF11/NGEF/CHN1/SIPA1L2/RHOV/RHOD/SYDE2/RAC3/DEPDC7/OPHN1/ARHGA…	65
GO:0071230	cellular response to amino acid stimulus	26/6590	49/17911	0.0145565	0.164911	0.143747	MTOR/LAMTOR2/HNRNPD/RPTOR/GLRA1/LAMTOR5/CPEB3/LAMTOR4/XBP1/LAMTOR3/RRAGC/CPEB4/CPEB1/EGFR/COL1A2/CEBPB/COL3A1/BCL2L1/COL6A1/NTRK2/MMP2/PDGFRA/ASS1/COL4A1/PDGFC/COL1A1	26
GO:0048167	regulation of synaptic plasticity	42/6590	86/17911	0.0145848	0.164911	0.143747	CDK5/MAPT/NF1/GRIN2C/PTK2B/YWHAH/CPEB3/EIF4EBP2/CRTC1/PLK2/ADCY1/SIPA1L1/LGMN/ABL1/GRIN2D/SYNGAP1/NLGN3/GIPC1/CX3CR1/CBLN1/EPHA4/APOE/SCTR/SHISA7/HRH2/CX3CL1/HRH1/GRID2/FGF14/SORCS3/FAM107A/SHANK3/NRGN/RASGRF1/ARC/ADGRB1/ADORA1/NPAS4/DRD2/GRIN2A/DGKI/PTN	42
GO:0060078	regulation of postsynaptic membrane potential	33/6590	65/17911	0.0146055	0.164911	0.143747	ZMYND8/IGSF9B/GRIK1/SSH1/PTK2B/EIF4A3/SLC8A1/LRRK2/KCND2/GRIN3A/RIMS1/NLGN3/TMEM108/CBLN1/GRM5/GRM1/GABRR2/KCNA1/WNT7A/NPY2R/ADCYAP1/FGF14/NETO1/RIMS2/CHRM1/SHANK3/SHANK1/GRID1/RGS7BP/RGS4/NRXN1/GABRD/NLGN1	33
GO:0007015	actin filament organization	36/6590	72/17911	0.0147801	0.166367	0.145016	BRK1/ARHGAP35/PPARGC1B/BCL2/TMSB10/MAD2L2/NCK1/INPPL1/EVL/NCK2/FAT1/TMSB15B/CLRN1/PRKCI/CAV3/KPTN/RND1/RHOF/SCIN/MAGEL2/EMP2/CGNL1/SHROOM4/C9orf72/FHOD3/TMSB15A/CXCL12/SPTA1/FMN1/RGS4/MYO1B/PLA2G1B/XIRP1/SORBS2/ARPIN/TMSB4Y	36
GO:0006325	chromatin organization	62/6590	134/17911	0.0150216	0.168566	0.146932	HIST1H1B/HIST1H3F/HIST1H3I/ING2/SYCP3/HIST2H3D/HIST1H3B/HIST1H3C/CHD6/TAF5/HIST1H3A/IKZF1/HMGB2/HIST1H3J/CBX6/SETD5/NCOR1/ZBTB7A/HDAC1/HIST2H3C/HIST1H3G/EHMT1/L3MBTL1/HMGN3/EMSY/BANP/CBX7/UTP3/MTF2/BRD4/DEK/CHD9/HMGN1/RCCD1/RBL2/BRWD1/BRD3/TET1/SUV39H1/FOXA2/BCORL1/L3MBTL4/BABAM1/HMGN5/PHF21A/SETD1A/SOX15/GPX4/PADI3/ACTL6B/BAG6/HLTF/HIST2H3A/PIWIL1/CBX2/SOX2/MKI67/TNP2/PADI4/HIST1H3H/DDX11/HMGA2	62
GO:0065004	protein-DNA complex assembly	29/6590	56/17911	0.0154185	0.171507	0.149496	HIST1H4B/HIST1H4E/HIST1H4F/HIST1H4L/HIST4H4/RBBP7/HIST1H4C/HIST1H4A/HIST1H4D/SMARCA5/HIST1H4J/HIST1H4K/POGZ/H3F3B/CENPP/CENPQ/MIS12/HIST1H4H/CENPH/CENPW/NPM1/CENPE/CENPL/H3F3A/CENPI/MIS18A/HIST2H4B/HEY2/HNF1B	29
GO:0048663	neuron fate commitment	21/6590	38/17911	0.0154248	0.171507	0.149496	ID2/PAX6/FEV/POU4F1/FOXA1/DMRT3/LBX1/PAX7/DMRTA2/GSX1/WNT1/PRRX1/POU3F2/TLX3/BMP4/ISL1/ASCL1/NOTCH3/EYA1/MYT1L/NRG1	21
GO:0055013	cardiac muscle cell development	21/6590	38/17911	0.0154248	0.171507	0.149496	MYH10/TTN/MTOR/AKAP13/SLC8A1/CSRP3/NPPA/GATA4/CAV3/AGT/NKX2-5/OBSL1/ACTC1/MYL2/ADRA1A/PDGFRB/FHOD3/BMP4/PDGFRA/ACTN2/SORBS2	21
GO:0021953	central nervous system neuron differentiation	25/6590	47/17911	0.0158103	0.17364	0.151355	HPRT1/CDK5/MAPT/PLXNA3/WNT3A/FOXN4/HOXC10/FZD1/SLC4A10/GATA2/UQCRQ/SMO/NKX2-1/POU4F1/HOXD10/NTRK2/WNT1/DKK1/SFRP2/ISL1/DLL4/GBX2/ASCL1/LEP/SFRP1	25
GO:0045023	G0 to G1 transition	25/6590	47/17911	0.0158103	0.17364	0.151355	RBBP7/MGA/UXT/PHC3/MDM4/CBX3/EHMT1/HLA-G/BMI1/PCGF2/SUZ12/RING1/EED/FOXO4/RNF2/APAF1/RBBP8/SOX15/CDK3/PCGF6/PHC1/CHEK1/DAB2IP/RRM2/E2F1	25
GO:2000300	regulation of synaptic vesicle exocytosis	25/6590	47/17911	0.0158103	0.17364	0.151355	CHRNB2/CASK/PRKCB/FBXL20/P2RY4/DRD1/LRRK2/ADCY1/GRIN3A/CHRNA4/GIPC1/BACE1/WNT7A/ADRA1A/P2RY1/CHRM2/ADORA2B/CSPG5/PRKCG/HTR2A/DRD2/DGKI/CHRNA6/CHRNB3/HTR1B	25
GO:0009566	fertilization	41/6590	84/17911	0.0158551	0.17364	0.151355	GLRA1/LYZL6/SPESP1/UBE2Q1/FUT10/IZUMO1/APOB/ABHD2/PLCB1/HEXB/PCSK4/TSSK4/KLHL10/B4GALT1/CATSPERG/CDK1/PKDREJ/WEE2/ROPN1B/CRISP1/SYT8/YBX3/SERPINA5/ACR/PLCD4/CD9/BCL2L1/CATSPER2/PRSS37/TEX11/WBP2NL/CATSPER1/TRIM36/GLRB/PLCZ1/CATSPERB/NR2F2/TEX101/TDRD9/ATP1A4/SPACA3	41
GO:0048144	fibroblast proliferation	41/6590	84/17911	0.0158551	0.17364	0.151355	ZMPSTE24/CTC1/NF1/NLRC3/CDK4/MED31/SKI/ESR1/PRKDC/BMI1/ZMIZ1/S100A6/FOSL2/JUN/FBXO4/TGFB1/C1QL4/CCNA2/GAS6/PML/AGT/CCNB1/EGFR/NDUFS4/PDGFA/PDGFB/DAB2IP/WNT2/WNT1/E2F1/PDGFRB/WNT7B/FGF10/NUPR1/BTC/PLA2G1B/PDGFRA/PDGFC/EREG/IGF1/SFRP1	41
GO:0006874	cellular calcium ion homeostasis	38/6590	77/17911	0.0160533	0.17364	0.151355	ATP2B4/HSP90B1/TPCN2/ATF4/TPT1/PRKCB/TMEM165/DRD4/HEXB/HTR2B/CALR/CHERP/TGFB1/CAV1/CSRP3/STC2/APOE/GRIK2/XK/TRPM8/CALCB/TRDN/ATP1B1/GPR12/CCL7/ANK2/PKHD1/DRD3/CCL8/RGN/ELANE/SLC8A2/CXCL12/HTR2A/PTH/CCL14/CCL19/CCL23	38
GO:0035264	multicellular organism growth	68/6590	149/17911	0.0161435	0.17364	0.151355	KLF2/MTOR/TMED2/PPIB/TNS2/MBD5/ZMPSTE24/CTC1/EP300/HTRA2/STIL/NDUFS6/RAI1/CDK4/HEG1/BCL2/TAF10/H3F3B/GDF15/RC3H2/ANKRD11/ADARB1/ATM/WDR11/CHD7/SLC12A5/SOD1/RARB/PTCH1/TARBP2/ERCC6/SOS1/LGMN/GHRL/MKKS/WDTC1/H3F3A/FOXS1/ADRB2/SLC6A3/SPTBN2/HELT/PLS1/SLC4A10/STC2/GAMT/ATP8A2/COMP/GPD2/WWTR1/SMO/GHRHR/DIO3/PRLH/EN1/DRD3/GRHL2/UNC79/PRL/POU3F2/SMPD3/FKBP8/NPY1R/POU1F1/CDKN1C/GH1/DRD2/IGF1	68
GO:0021846	cell proliferation in forebrain	14/6590	23/17911	0.016177	0.17364	0.151355	AKNA/ZEB2/WNT3A/RRM1/LHX5/KIF1A/DOCK7/ARX/EMX2/WNT7A/FABP7/POU3F2/POU3F3/SIX3	14
GO:0048747	muscle fiber development	14/6590	23/17911	0.016177	0.17364	0.151355	HDAC4/BCL2/CHRNB1/MYOG/DYSF/HDAC9/COMP/MYOF/MYL2/FLNC/UCHL1/LMOD3/BMP4/WFIKKN2	14
GO:1903047	mitotic cell cycle process	114/6590	263/17911	0.0162383	0.17364	0.151355	TTN/RAB11A/CDK13/CLASP1/PSMC5/PSMD13/PSMB6/PSMB5/PSMA7/PSMC3/PSMB2/PSMD4/PSMD12/PSMD7/PRMT5/PSMA5/CEP192/DIS3L2/PSMD14/MAU2/ZFP36L2/PSMD10/PSMC4/CUL9/PSME2/CHMP4B/SKP1/RAN/POGZ/PSMD8/PSME1/ANAPC15/CHMP4A/L3MBTL1/CHMP2B/ANKRD53/CHMP2A/PSMB7/PSMB1/PSMB4/AURKAIP1/SPICE1/SMC2/ANAPC11/NDC80/FZR1/PSMC2/FLNA/TOM1L2/NCAPH2/MIS12/CLASP2/RCC1/PSMA1/KIF20B/CTDP1/ANAPC1/PDXP/CAV2/PSMB3/RACGAP1/ZWINT/KLHL22/K…	114
GO:0030097	hemopoiesis	63/6590	137/17911	0.0166542	0.17364	0.151355	CDK13/RUNX1/NKAP/NOTCH2/SIPA1L3/CTC1/WDR7/ZFP36L2/ZNF160/ACP6/TET2/NCOA6/ZBTB16/L3MBTL1/WNT2B/ZFPM1/KAT6A/TTC7A/DHTKD1/FUT10/BMI1/ADAR/ZFAT/KCNAB2/MMP21/TGFBR3/TIRAP/PTPRC/MKNK2/WNT3A/RBM47/TGFB1/KRT75/STON2/REST/PML/SLC7A6OS/RRAS/CD34/NKX2-5/MYSM1/BVES/GFI1/CLEC5A/EML1/DACT2/RASGRP4/JAG1/TOP2A/PTPRZ1/WNT1/SMPD3/HEATR9/SFRP2/BMP4/KIRREL3/IL10/SPTA1/CDKN1C/PTN/FST/PYGO1/SFRP1	63
GO:0014812	muscle cell migration	20/6590	36/17911	0.0166594	0.17364	0.151355	HDAC4/SORL1/TACR1/VTN/APEX1/LRP1/BCL2/FOXO4/IGFBP5/NDRG4/PDGFA/PDGFB/PLAU/POSTN/SEMA6D/PDGFRB/NOX4/HAS2/SERPINE1/IGF1	20
GO:0019318	hexose metabolic process	20/6590	36/17911	0.0166594	0.17364	0.151355	MLYCD/ZMPSTE24/FOXK1/FOXK2/NCOA2/IGFBP4/IRS2/PDK1/GPLD1/ACACB/RORA/PDK3/IGFBP5/IRS1/PMAIP1/C1QTNF1/RGN/SLC45A3/PDK4/ADIPOQ	20
GO:0086091	regulation of heart rate by cardiac conduction	20/6590	36/17911	0.0166594	0.17364	0.151355	YWHAE/KCNQ1/CACNA1C/HCN4/CAV1/SCN3B/CACNA1D/KCNA5/CACNB2/DSG2/KCNJ5/KCNE1/KCNE2/CACNA1G/ANK2/SCN2B/SCN4B/JUP/CACNA2D1/DSC2	20
GO:0045665	negative regulation of neuron differentiation	28/6590	54/17911	0.0167788	0.17364	0.151355	GPR37L1/ID2/CNTN2/GDF11/FOXO3/HOXA2/EIF4E/CALR/BMP7/PAX6/REST/LMX1A/ZNF536/LSM1/TP73/JAG1/LBX1/MIB1/NR2E1/PHOX2B/SOX2/TLX3/ISL1/ASCL1/IRX3/SIX3/GLI3/NOTCH3	28
GO:0022401	negative adaptation of signaling pathway	8/6590	11/17911	0.0170125	0.17364	0.151355	DNM2/ARRB1/HTR2B/DRD3/GTF2H2/ADM/DRD2/HTR1B	8
GO:0022410	circadian sleep/wake cycle process	8/6590	11/17911	0.0170125	0.17364	0.151355	CHRNB2/GHRL/ADA/MTNR1B/GHRHR/NPY2R/KCNA2/ADORA1	8
GO:0034372	very-low-density lipoprotein particle remodeling	8/6590	11/17911	0.0170125	0.17364	0.151355	APOA2/LCAT/CETP/APOC2/APOE/APOA1/LPL/APOC3	8
GO:0045116	protein neddylation	8/6590	11/17911	0.0170125	0.17364	0.151355	RPL11/RNF7/RPL5/UBE2M/NAE1/UBA3/NEDD8/RBX1	8
GO:0055015	ventricular cardiac muscle cell development	8/6590	11/17911	0.0170125	0.17364	0.151355	MYH10/ATG5/NKX2-6/CDK1/CCNB1/LMNA/NKX2-5/HEY2	8
GO:0061430	bone trabecula morphogenesis	8/6590	11/17911	0.0170125	0.17364	0.151355	SEMA4D/PPARGC1B/SBNO2/FBN2/MSX2/MMP2/COL1A1/SFRP1	8
GO:0070254	mucus secretion	8/6590	11/17911	0.0170125	0.17364	0.151355	PRKCE/VAMP8/ATG5/AGR2/NLRP6/ADA/P2RY2/ADORA1	8
GO:0099149	regulation of postsynaptic neurotransmitter receptor internalization	8/6590	11/17911	0.0170125	0.17364	0.151355	DRD4/ITGB3/HPCA/EFNB2/DRD3/OPHN1/ARC/GSG1L	8
GO:0140239	postsynaptic endocytosis	8/6590	11/17911	0.0170125	0.17364	0.151355	DRD4/ITGB3/HPCA/EFNB2/DRD3/OPHN1/ARC/GSG1L	8
GO:0019233	sensory perception of pain	40/6590	82/17911	0.0172396	0.17364	0.151355	MTOR/CDK5/POMK/MECP2/CHRNB2/TACR1/ZFHX2/MAPK1/OXT/EDN1/GRIN2D/KCND2/CCL2/CHRNA4/SCN3B/ACPP/GRM1/IAPP/OPRM1/ADRA2C/NPY2R/ADCYAP1/SPX/DLG2/UCHL1/P2RY1/BDKRB1/EDNRB/NMU/NPY1R/IL10/OPRK1/KCNA2/NMUR2/TRPA1/ADORA1/GRIN2A/OPRD1/PRDM12/IL12B	40
GO:0050680	negative regulation of epithelial cell proliferation	31/6590	61/17911	0.0173108	0.17364	0.151355	STRAP/NLRC3/EPPK1/PBLD/IFT57/PTCH1/TGFBR3/MCC/IFT80/TGFB1/MTSS1/SAV1/RUNX3/KRT4/PAX6/GPC3/SOX9/DAB2IP/IL26/NKX3-1/SOX2/SFRP2/RGN/A4GNT/BMP4/ISL1/NUPR1/CDKN1C/PTN/EREG/SFRP1	31
GO:0002479	antigen processing and presentation of exogenous peptide antigen via MHC class I, TAP-dependent	37/6590	75/17911	0.0174678	0.17364	0.151355	PSMC5/PSMD13/PSMB6/PSMB5/PSMA7/PSMC3/PSMB2/PDIA3/PSMD4/PSMD12/PSMD7/PSMA5/VAMP8/PSMD14/PSMD10/PSMC4/PSME2/PSMD8/PSME1/PSMB7/PSMB1/PSMB4/HLA-G/HLA-F/PSMC2/PSMA1/PSMB3/TAPBP/PSMC6/PSMB8/CALR/PSMA4/PSMF1/NCF1/ITGAV/CD207/PSMA8	37
GO:0042136	neurotransmitter biosynthetic process	37/6590	75/17911	0.0174678	0.17364	0.151355	KLF2/MTOR/DNM2/HSP90AA1/ATP2B4/GLA/SMAD3/PTK2B/ITGB2/DDAH2/HSP90AB1/PTX3/EDN1/INSR/CAV1/SLC6A3/TICAM1/GAD2/SLC22A2/AGT/TLR6/CX3CR1/AGXT2/AIF1/CD34/SIRPA/DDAH1/NOS1AP/DAGLA/PTGIS/TLR4/RGN/NOS1/IL10/ASS1/HBB/MMP8	37
GO:0007088	regulation of mitotic nuclear division	12/6590	19/17911	0.0175643	0.17364	0.151355	CDK13/PRMT5/CUL9/L3MBTL1/RCC1/KIF20B/PDXP/CAV2/OBSL1/MKI67/CCDC8/CDC25C	12
GO:0015721	bile acid and bile salt transport	12/6590	19/17911	0.0175643	0.17364	0.151355	ATP8B1/SLC10A1/NCOA2/NCOA1/RXRA/SLC51A/AKR1C4/NR1H4/STARD5/SLC10A2/SLC51B/CEACAM1	12
GO:0021756	striatum development	12/6590	19/17911	0.0175643	0.17364	0.151355	HPRT1/SECISBP2/BCL11B/DRD1/RARB/LRRK2/SLC7A11/ZSWIM6/MKKS/SHANK3/DRD2/FOXP2	12
GO:0030212	hyaluronan metabolic process	12/6590	19/17911	0.0175643	0.17364	0.151355	PIM1/HYAL1/ITIH2/AP2A1/TGFB1/IL15/PDGFB/ITIH1/SMPD3/HAS2/ITIH3/ITIH5	12
GO:0050919	negative chemotaxis	12/6590	19/17911	0.0175643	0.17364	0.151355	PLXNA3/ITGB3/SLIT1/SEMA5A/PDGFA/APOA1/SEMA5B/PLXNA4/EPHA7/ITGAV/FLRT2/SLIT3	12
GO:0060428	lung epithelium development	12/6590	19/17911	0.0175643	0.17364	0.151355	PKD1/FOXJ1/AGR2/SAV1/FOXA1/SOX9/GRHL2/WNT7B/BMP4/FGF10/YAP1/ASCL1	12
GO:0061384	heart trabecula morphogenesis	12/6590	19/17911	0.0175643	0.17364	0.151355	NOTCH1/TGFBR3/SOS1/BMP7/CAV3/NKX2-5/OVOL2/NOG/RBP4/ADAMTS1/HEY2/HEY1	12
GO:0098656	anion transmembrane transport	12/6590	19/17911	0.0175643	0.17364	0.151355	VDAC3/VDAC2/SLC4A8/SLC4A9/ABCA1/SLC4A10/SLC4A7/LRRC8B/SLC22A6/SLC4A5/SLC4A3/SLC4A4	12
GO:0099175	regulation of postsynapse organization	12/6590	19/17911	0.0175643	0.17364	0.151355	ARF4/HSPA8/CHMP2B/ABHD17A/GHRL/CDKL5/SEMA3F/WNT7A/EPHA7/NRCAM/IL1RAPL1/ARHGAP22	12
GO:0002087	regulation of respiratory gaseous exchange by nervous system process	9/6590	13/17911	0.0179241	0.17364	0.151355	MECP2/GLRA1/NLGN3/TSHZ3/PHOX2B/TLX3/ADORA1/ATP1A2/NLGN1	9
GO:0021527	spinal cord association neuron differentiation	9/6590	13/17911	0.0179241	0.17364	0.151355	WNT3A/GDF7/LHX5/PAX7/GSX1/WNT1/ASCL1/LHX1/MDGA1	9
GO:0030516	regulation of axon extension	9/6590	13/17911	0.0179241	0.17364	0.151355	DNM2/ABL1/TTL/NKX6-1/DPYSL2/APOE/BARHL2/NRCAM/OLFM1	9
GO:0031054	pre-miRNA processing	9/6590	13/17911	0.0179241	0.17364	0.151355	AGO2/AGO1/DICER1/AGO3/ADAR/TARBP2/AGO4/LIN28A/LIN28B	9
GO:0045342	MHC class II biosynthetic process	9/6590	13/17911	0.0179241	0.17364	0.151355	CIITA/HDAC2/TMEM106A/XBP1/SLC11A1/TLR4/AZU1/IL10/IL4	9
GO:0060413	atrial septum morphogenesis	9/6590	13/17911	0.0179241	0.17364	0.151355	NOTCH2/TBX20/ZFPM1/BMPR2/GATA4/SMO/NKX2-5/ISL1/HEY2	9
GO:0061029	eyelid development in camera-type eye	9/6590	13/17911	0.0179241	0.17364	0.151355	HDAC2/HDAC1/SOS1/JUN/STRA6/EGFR/OSR2/TWIST1/TFAP2A	9
GO:0042592	homeostatic process	19/6590	34/17911	0.0179805	0.17364	0.151355	ARID2/TRERF1/ACACA/CREBBP/NANOS1/ANKRD11/RHCG/ANG/CUBN/COL2A1/IL31RA/SCX/WWTR1/CD34/PRLH/SOX9/PKHD1/WNT7B/YAP1	19
GO:0002026	regulation of the force of heart contraction	11/6590	17/17911	0.0180184	0.17364	0.151355	CHGA/PLN/SLC8A1/GLRX3/CSRP3/MYH7/MYL2/APLN/MYH6/ADM/ATP1A2	11
GO:0003184	pulmonary valve morphogenesis	11/6590	17/17911	0.0180184	0.17364	0.151355	NFATC1/NOTCH2/NOTCH1/TBX20/STRA6/JAG1/BMP4/SMAD6/HEY2/HEY1/HEYL	11
GO:0034375	high-density lipoprotein particle remodeling	11/6590	17/17911	0.0180184	0.17364	0.151355	APOA2/APOM/LCAT/CETP/APOC2/APOE/ALB/APOA1/LIPG/APOC1/APOC3	11
GO:0045777	positive regulation of blood pressure	11/6590	17/17911	0.0180184	0.17364	0.151355	GRIP2/TACR1/ID2/OXT/QRFP/ADH5/AGT/TACR3/OR51E2/OXTR/ADRA2B	11
GO:0002031	G protein-coupled receptor internalization	10/6590	15/17911	0.0181876	0.17364	0.151355	DNM2/ARRB1/HTR2B/UBQLN2/DRD3/GTF2H2/APLN/ADM/DRD2/HTR1B	10
GO:0007512	adult heart development	10/6590	15/17911	0.0181876	0.17364	0.151355	MYH10/MEF2D/CHD7/MYH7/HAND2/NKX2-5/ADRA1A/GJA1/APLNR/MYH6	10
GO:0052695	cellular glucuronidation	10/6590	15/17911	0.0181876	0.17364	0.151355	PRKCE/ABHD10/UGT1A9/UGT1A10/UGT1A1/UGT2B15/UGT1A6/UGT2A3/UGT2A1/UGT2B17	10
GO:0060134	prepulse inhibition	10/6590	15/17911	0.0181876	0.17364	0.151355	DRD1/GRIN3A/SLC6A3/BACE1/GRID2/FABP7/DRD3/CTNNA2/DRD2/NRXN1	10
GO:0060766	negative regulation of androgen receptor signaling pathway	10/6590	15/17911	0.0181876	0.17364	0.151355	NCOR1/ZBTB7A/FOXP1/HDAC1/NCOR2/NODAL/TCF21/FOXH1/HEYL/SFRP1	10
GO:0009953	dorsal/ventral pattern formation	27/6590	52/17911	0.018264	0.173913	0.151593	TBX20/PROP1/HOXA2/GLI1/PTCH1/DDIT3/EDN1/FOXN4/PAX6/MDFI/SMO/OVOL2/LRP4/HOXA11/WNT7A/EN1/NOG/DYNC2H1/DLL4/SOSTDC1/ASCL1/LHX1/GLI3/WNT3/DSCAML1/BMPR1B/SFRP1	27
GO:0007292	female gamete generation	23/6590	43/17911	0.0186559	0.177183	0.154443	KMT2B/ATM/M1AP/USP9X/ZMIZ1/SOHLH1/HPGD/SOS1/SOHLH2/GDF9/RPS6/WEE2/BMP15/FSHR/IMMP2L/GAS2/TNFAIP6/SPO11/TOP2A/BCL2L10/FSHB/DMC1/EREG	23
GO:1901990	regulation of mitotic cell cycle phase transition	39/6590	80/17911	0.0187493	0.177607	0.154813	PSMC5/PSMD13/PSMB6/PSMB5/PSMA7/PSMC3/PSMB2/PSMD4/PSMD12/PSMD7/PSMA5/PSMD14/PSMD10/PSMC4/PSME2/SKP1/PSMD8/PSME1/ANAPC15/PSMB7/PSMB1/PSMB4/ANAPC11/FZR1/PSMC2/PSMA1/ANAPC1/PSMB3/PSMC6/PSMB8/PSMA4/PSMF1/ATAD5/CDK1/CDC26/CCNB1/MAD2L1/UBD/PSMA8	39
GO:0002009	morphogenesis of an epithelium	36/6590	73/17911	0.0190119	0.179628	0.156575	WNT4/PODXL/PKD1/IFT20/BCL2/FOXE1/CELSR1/GDF7/BMP7/RPGRIP1L/TBX4/HOXD13/DLG5/IGFBP5/KRT25/SMO/KRT27/KRT17/FREM2/EXOC5/KRT16/CA9/VANGL2/KRT71/NKX3-1/SNAI1/WNT7B/BMP4/FGF10/SOSTDC1/SERPINB5/RIPK4/HNF1B/INTU/KRT6A/RASIP1	36
GO:0014902	myotube differentiation	33/6590	66/17911	0.0190716	0.179726	0.15666	MTOR/HDAC4/MAML1/NOTCH1/NFATC2/SKI/FER1L5/SMYD3/KCNH1/RBM38/XBP1/MYOG/BDNF/MAPK14/CAV3/MYOD1/SMYD1/MYOF/SORT1/MAMSTR/NKX2-5/CEACAM5/BHLHE41/MYH9/CD9/TRIM72/MYOCD/WNT1/SIK1/NOS1/TANC1/ADGRB3/IGF1	33
GO:0007190	activation of adenylate cyclase activity	18/6590	32/17911	0.0193899	0.181787	0.158456	AVPR2/ADCY7/DRD1/ADCY9/ADCY1/ADRB2/ADRB3/GHRHR/GLP1R/ACR/ADCYAP1/ADCY2/ADORA2B/ADCY5/TMIGD3/VIPR2/LHCGR/ADORA3	18
GO:0033574	response to testosterone	18/6590	32/17911	0.0193899	0.181787	0.158456	CSNK2B/CBL/CFLAR/PLN/CDK4/NASP/NME1/CALR/EDN1/XRN1/HOXD13/CA9/AVP/NKX3-1/HOXB13/KCNJ11/FOXP2/MSTN	18
GO:0051091	positive regulation of DNA-binding transcription factor activity	51/6590	109/17911	0.0202487	0.189041	0.16478	HDAC4/GTF2A2/ESR2/EP300/HIPK2/PHB2/SMAD3/TRIM62/MAVS/ESR1/COPS5/PARK7/NODAL/TRIM14/IL5/TAF12/CEBPG/DDIT3/WNT3A/TRIM25/ABRA/EDN1/MID2/NEUROD1/NKX6-1/SAV1/NFAM1/PRKD2/FZD1/TP53BP1/RGCC/NEUROG2/FOXA1/NHLH2/BEX1/WNT2/NEUROG3/NEUROD2/TRIM31/CSF3/NDP/TNFSF11/MYOCD/WNT1/PLPP3/CYTL1/NKX3-1/NEUROG1/IL10/TRIM15/JUP	51
GO:0070317	negative regulation of G0 to G1 transition	22/6590	41/17911	0.0202674	0.189041	0.16478	RBBP7/MGA/UXT/PHC3/CBX3/EHMT1/HLA-G/BMI1/PCGF2/SUZ12/RING1/EED/FOXO4/RNF2/APAF1/RBBP8/PCGF6/PHC1/CHEK1/DAB2IP/RRM2/E2F1	22
GO:0007219	Notch signaling pathway	78/6590	175/17911	0.0203259	0.189104	0.164834	NKAP/MAML1/NOTCH2/RBM15/GRIP2/EP300/SNW1/NOTCH1/AAK1/TSPAN14/MAML2/PLN/ZBTB7A/DLK2/ERH/PSENEN/GALNT11/CREBBP/WDR12/ARRB1/LFNG/ZMIZ1/KAT2B/PERP/MAML3/CBFA2T2/PDCD10/ENHO/SPEN/MIB2/NFKBIA/GOT1/DTX4/SEL1L/ANGPT4/PLXND1/EPN1/TGFB1/TGFBR2/BMP7/DTX2/NR1H4/PRKCI/GATA2/KCNA5/EPN2/EGFR/MAGEA1/ATOH1/FOXA1/AGXT/SOX9/GAS2/DLK1/DLL3/JAG1/POSTN/FAT4/NOD2/SNAI2/TBX2/CNTN6/WNT1/CDH6/FGF10/DLL4/BEND6/CHAC1/DLGAP5…	78
GO:0006520	cellular amino acid metabolic process	38/6590	78/17911	0.0203961	0.189274	0.164982	PSMC5/PSMD13/PSMB6/PSMB5/PSMA7/PSMC3/PSMB2/PSMD4/PSMD12/PSMD7/PSMA5/PSMD14/PSMD10/PSMC4/PSME2/ATF4/PSMD8/MTHFR/PSME1/PSMB7/PSMB1/PSMB4/SLC7A6/SCLY/PSMC2/PSMA1/SLC3A1/PSMB3/PSMC6/PSMB8/PSMA4/PSMF1/GLS2/SLC6A6/SLC7A5/DDC/PM20D1/PSMA8	38
GO:0061919	process utilizing autophagic mechanism	67/6590	148/17911	0.0205659	0.190365	0.165934	HERC1/MTOR/TMEM59/ITPR1/ZMPSTE24/MAPT/EP300/FOXK1/SMCR8/SMURF1/HMGB1/FBXL2/PIP4K2A/FOXO1/FOXK2/TPCN2/MTMR8/ACER2/ABL2/ATG7/BCL2/RUBCN/SOGA1/IL10RA/TBC1D14/FOXO3/SVIP/ULK1/ATM/SH3GLB1/PLK2/AMBRA1/XBP1/TPCN1/LRRK2/DDIT3/KLHL22/DHRSX/ABL1/NLRP6/HTR2B/WDR24/RAB8A/MID2/DAPK1/MEFV/DRAM1/USP13/PSAP/LAMP3/GATA4/TICAM1/ZKSCAN3/TREM2/ADRA1A/PRKAA2/DCN/C9orf72/MT3/IRGM/IL10/NUPR1/SOGA3/LEP/PIK3R2/RASIP1/BOK	67
GO:0006508	proteolysis	189/6590	456/17911	0.0213333	0.196968	0.171689	KY/MMP24/TRAPPC12/C2CD3/PSMB5/TMEM59/TRAF3/HDAC2/CDK5/ZMPSTE24/PDIA3/ENDOU/NRIP2/TIMM17A/HTRA2/RHBDD1/SPCS1/JMJD7/CFLAR/PSMC4/FBXL2/ADAMTS17/AMZ1/HMCES/CNTN2/CPA3/USP17L2/PARK7/UBE2N/ADAM20/ATG4A/HTRA4/CASP10/EIF3H/DNAJC1/AURKAIP1/HPR/NUP98/ADAMTSL4/CYFIP2/ACAN/AMZ2/RNF139/MST1/OGT/PIGK/SPCS3/ALG13/PRSS2/GSAP/PRSS8/ERMP1/ATG4C/PERP/MMP21/PCSK1/ASRGL1/METAP1D/LRRK2/TMPRSS11D/DPP9/RHBDF2/UBA3/ADAM8…	189
GO:0003231	cardiac ventricle development	25/6590	48/17911	0.0216591	0.198552	0.17307	ZMPSTE24/MATR3/DNM2/NOTCH1/GREB1L/MDM4/HEG1/PRDM1/TMEM65/SUFU/GATA4/SALL1/STRA6/LRP2/LTBP1/DAND5/MYOCD/GRHL2/NPRL3/DLL4/SMAD6/HEY2/HEY1/HEYL/PAX8	25
GO:0014909	smooth muscle cell migration	25/6590	48/17911	0.0216591	0.198552	0.17307	HDAC4/SORL1/TACR1/VTN/APEX1/AAMP/LRP1/BCL2/ARPC5/FOXO4/ITGB3/IGFBP5/AIF1/NDRG4/PDGFA/PDGFB/PLAU/LPAR1/POSTN/SEMA6D/PDGFRB/NOX4/HAS2/SERPINE1/IGF1	25
GO:0042472	inner ear morphogenesis	40/6590	83/17911	0.0216682	0.198552	0.17307	NTN1/BCR/LRIG1/ABR/MYO15A/CHD7/CTHRC1/CELSR1/WDPCP/WNT3A/COL2A1/USH1C/TBX1/COL11A1/GATA2/ZIC1/ATP8A2/ATOH1/USH1G/SOX9/VANGL2/SOBP/HMX2/MYO3B/FGFR1/WNT1/DLX6/TFAP2A/FOXI1/PRRX1/FRZB/FGF10/NEUROG1/GBX2/ATP6V1B1/ITGA8/EYA1/ROR2/MYO3A/PAX8	40
GO:0008406	gonad development	50/6590	107/17911	0.0219316	0.199961	0.174298	ING2/WNT4/ZNF830/HSPA5/TAF4/KMT2B/BCL2/FOXO3/ATM/LFNG/SOD1/ANG/MKKS/INSR/SALL1/TCF21/WT1/CASP3/IRX5/SCX/DHH/PGR/BMP15/NKX2-1/DMRT1/MGST1/INHA/FSHR/SOX9/CEBPB/IMMP2L/ADGRG1/BCL2L1/SPO11/LHX9/ADCYAP1/FSHB/CTSV/AMH/KIF18A/DMRTA1/NR5A1/KITLG/OSR1/NUPR1/ADAMTS1/PDGFRA/LEP/DMC1/PTPRN	50
GO:0098916	anterograde trans-synaptic signaling	50/6590	107/17911	0.0219316	0.199961	0.174298	CDK5/PPFIA1/BCR/KCTD13/HSPA8/CASK/EIF4EBP2/ABR/EPHB1/OXT/SLC7A11/WNT3A/PPFIA3/LIN7B/CHAT/LRRC4/RIMS1/GAD2/NRG3/SLC22A2/NLGN3/CX3CR1/CDH11/PPFIA2/CACNA1D/GRIK2/CACNB2/GNAI1/PTPRN2/NTNG2/HRH3/NTNG1/SLC18A3/WNT7A/PCDH17/SLC5A7/PLCB4/SLC32A1/SLC1A3/AKAP12/CACNA1A/ADIPOQ/SNAP25/GAD1/KISS1/NRXN2/DGKI/NRXN1/NLGN1/SYN2	50
GO:0007628	adult walking behavior	16/6590	28/17911	0.0224698	0.203344	0.177247	ZMPSTE24/HTRA2/NPC1/HIPK2/GLRA1/CNTN2/CHD7/CEND1/DRD1/EPHA4/ZIC1/DMRT3/UCHL1/EFNB3/GLRB/DRD2	16
GO:0051930	regulation of sensory perception of pain	16/6590	28/17911	0.0224698	0.203344	0.177247	ZFHX2/OXT/EDN1/GRIN2D/ACPP/GRM1/OPRM1/ADRA2C/NPY2R/SPX/EDNRB/OPRK1/NMUR2/ADORA1/GRIN2A/OPRD1	16
GO:0090383	phagosome acidification	16/6590	28/17911	0.0224698	0.203344	0.177247	ATP6V1E1/ATP6V1G1/ATP6V1D/ATP6V1C1/RAB7A/ATP6V1F/ATP6V0E1/ATP6V1G2/RAB38/ATP6V0A4/RAB20/ATP6V1C2/ATP6V1G3/RAB39A/ATP6V0D2/ATP6V1B1	16
GO:0003206	cardiac chamber morphogenesis	31/6590	62/17911	0.0226396	0.203366	0.177266	NOTCH2/NOTCH1/TBX20/ZFPM1/DNAH11/RXRA/CHD7/TGFBR3/BMPR2/TNNC1/TGFB1/BMP7/GATA4/CAV3/COL11A1/MYH7/SMO/NKX2-5/OVOL2/WNT2/JAG1/MYL2/NOG/TNNI1/RBP4/ISL1/TNNT2/ADAMTS1/MYH6/HEY2/HEY1	31
GO:0098662	inorganic cation transmembrane transport	31/6590	62/17911	0.0226396	0.203366	0.177266	RANGRF/CD63/ATP2B4/PIK3CG/SLC30A5/SLMAP/KCNQ1/FLNA/BPIFA1/KCNAB2/CBARP/KCNAB1/CAV1/CAV3/CACNA1D/KCNE1/KCNE2/SNTA1/NOS1AP/KCNIP2/GJC2/HRC/NOX5/FGF12/AKAP6/NOS1/OPRK1/RGS4/IL13/DPP10/ATP1A2	31
GO:0099565	chemical synaptic transmission, postsynaptic	31/6590	62/17911	0.0226396	0.203366	0.177266	CHRNG/SEZ6/CDK5/MECP2/CHRNB2/GLRA1/CHRNB1/CHRND/DRD4/LRRK2/CHRNA2/GHRL/CHRNA4/NLGN3/P2RX2/GRIK2/CHRNB4/OPRM1/GRID2/GLRB/SLC17A7/MPP2/SNCA/ADORA1/NPAS4/DRD2/DGKI/CHRNA6/GLRA4/GABRB3/CHRNB3	31
GO:0060964	regulation of gene silencing by miRNA	39/6590	81/17911	0.0235599	0.211113	0.184019	HIST1H3F/HIST1H3I/HIST1H4B/HIST1H4E/HIST1H4F/HIST1H4L/HIST4H4/HIST2H3D/HIST1H4C/HIST1H3B/HIST1H4A/HIST1H3C/AGO2/HIST1H4D/POM121/HIST1H3A/HIST1H4J/HIST1H3J/POLR2K/NUP210/AGO1/POM121C/HIST2H3C/HIST1H4K/HIST1H3G/H3F3B/NUP153/NUP98/NUP37/POLR2I/HIST1H4H/PUM1/NUP50/H3F3A/POLR2A/HIST2H3A/HIST2H4B/POLR2F/HIST1H3H	39
GO:0032868	response to insulin	65/6590	144/17911	0.0238521	0.212055	0.18484	AP3S1/ATP6V1E1/MTOR/APPL2/AGRP/ATP6V1G1/FABP3/ATP6V1D/ATP6V1C1/PLN/FOXO1/HSD11B2/PTPN1/IGF1R/EIF6/SOGA1/PPARA/EIF4EBP2/PTPN2/ATP6V1F/RARRES2/OGT/INPPL1/IRS2/ENHO/ATP6V0E1/GOT2/CAV2/SOS1/GPLD1/FOXO4/ATP6V1G2/APC/INSR/CSRP3/SESN3/GGH/NPPA/GAB1/EIF4EBP1/ATP6V0A4/AANAT/PCK1/GHRHR/PRLH/SORT1/RPE65/IRS1/STXBP4/ATP6V1C2/MC4R/ATP6V1G3/PFKFB1/KLF15/GAL/ATP6V0D2/IL10/LPL/OPRK1/PDK4/ATP6V1B1/KL/ADM/CITED1/P…	65
GO:0001662	behavioral fear response	20/6590	37/17911	0.023922	0.212055	0.18484	MECP2/VDAC3/BCL2/FBXL20/DRD1/DRD4/EIF4E/HTR1A/APOE/GRIK2/BRINP1/GABRA5/NPY2R/ADCYAP1/NEUROD2/NR2E1/GJA1/LYPD1/ASIC1/MORC1	20
GO:0003014	renal system process	20/6590	37/17911	0.023922	0.212055	0.18484	AVPR2/CHRNB2/TACR1/BCR/BCL2/OXT/LGMN/EDN1/AGT/CHRNB4/NPR1/AQP2/AVP/SPX/DRD3/EDNRB/BMP4/CORIN/ADORA1/DRD2	20
GO:0045494	photoreceptor cell maintenance	20/6590	37/17911	0.023922	0.212055	0.18484	CDH23/NPHP4/ERCC6/CIB2/BBS12/TUB/IQCB1/MKKS/USH1C/CLRN1/PCDH15/RP1/RDH12/TULP1/USH1G/BBS1/NXNL2/LCA5/ADGRV1/ABCA4	20
GO:0072659	protein localization to plasma membrane	86/6590	196/17911	0.0239924	0.212055	0.18484	RAB11A/TMED2/TMEM59/CDK5/PRKCE/RANGRF/PPFIA1/VAMP8/SEC16A/SMURF1/MYO5A/RAP1A/PDPK1/TSPAN14/TNIK/ATP1B3/IFT20/LRP1/GAK/PRKCH/TTC7A/SLMAP/FLNA/ANK3/DENND4C/CLASP2/BAG4/RAB34/PTCH1/MRAP/AGR2/WNT3A/CDH1/RAB8A/STAC3/RAMP3/TGFB1/PACS1/CSRP3/FCER1G/ANK1/LAMA5/GAS6/KCNB2/PRKCI/SCN3B/CAV3/PLS1/TREM2/CACNB2/EGFR/RAB13/BSG/S100A10/EXOC5/EMP2/ABCA12/BCL2L1/SLC4A1/PRKG2/CRB3/ATP1B1/ATP2C2/NFASC/ANK2/P2RY1/ZDH…	86
GO:0050953	sensory perception of light stimulus	15/6590	26/17911	0.0241302	0.212055	0.18484	CDH23/EYS/USH1C/CLRN1/BEST1/GJA10/PCDH15/ATP8A2/TULP1/RPE65/SEMA5B/USH1G/GUCY2F/GRM6/ADGRV1	15
GO:0055074	calcium ion homeostasis	15/6590	26/17911	0.0241302	0.212055	0.18484	FAM20A/HSP90B1/CCDC47/SLC8A1/TMTC2/CIB2/CALR/CAV1/TFAP2B/TNFSF11/S100A14/SGCD/REG1A/ATP6V1B1/KL	15
GO:0099560	synaptic membrane adhesion	15/6590	26/17911	0.0241302	0.212055	0.18484	IGSF9B/LRRC4/MAPK14/NTNG2/NTNG1/SLITRK2/PCDH17/LRFN5/CDH9/MDGA1/PTPRF/NRXN1/PTPRD/NLGN1/PCDH8	15
GO:0140014	mitotic nuclear division	51/6590	110/17911	0.0245073	0.214851	0.187278	RAB11A/CDK13/CLASP1/PRMT5/CEP192/CUL9/CHMP4B/RAN/L3MBTL1/CHMP2A/AURKAIP1/SPICE1/NDC80/FLNA/TOM1L2/CLASP2/RCC1/KIF20B/CTDP1/PDXP/CAV2/ZWINT/KLHL22/EDN1/USP16/INSR/RPL24/BMP7/RGCC/UBE2S/MAD2L1/DMRT1/PDGFB/CHEK1/OBSL1/KLHDC8B/MAP9/KIF11/DRD3/NEK2/MKI67/PDGFRB/SMPD3/BMP4/CCDC8/BTC/TPX2/ARHGEF10/CDC25C/EREG/IGF1	51
GO:0010972	negative regulation of G2/M transition of mitotic cell cycle	30/6590	60/17911	0.0246796	0.215843	0.188142	PSMC5/PSMD13/PSMB6/PSMB5/PSMA7/PSMC3/PSMB2/PSMD4/PSMD12/PSMD7/PSMA5/PSMD14/PSMD10/PSMC4/PSME2/SKP1/PSMD8/PSME1/PSMB7/PSMB1/PSMB4/PSMC2/PSMA1/PSMB3/PSMC6/PSMB8/PSMA4/PSMF1/RBX1/PSMA8	30
GO:0002548	monocyte chemotaxis	23/6590	44/17911	0.0257177	0.223975	0.19523	HMGB1/RPS19/ANXA1/CXCL17/LGMN/ANO6/CREB3/CCL2/IL6R/CALCA/AIF1/PDGFB/CCL7/CCL26/TNFSF11/NBL1/S100A14/S100A12/CXCL12/CXCL10/SERPINE1/PLA2G7/CCL23	23
GO:0006584	catecholamine metabolic process	14/6590	24/17911	0.0258551	0.223975	0.19523	HPRT1/CHRNB2/DRD1/DRD4/ITGAM/ITGB2/SLC6A3/HTR1A/TACR3/AOC2/GPR37/MAOB/SNCA/SULT1A2	14
GO:0045907	positive regulation of vasoconstriction	14/6590	24/17911	0.0258551	0.223975	0.19523	TACR1/FGA/CAV1/FGG/HRH2/EGFR/HRH1/ADRA2C/ADRA1A/AVP/SMTNL1/GJA1/HTR2A/DBH	14
GO:0048736	appendage development	14/6590	24/17911	0.0258551	0.223975	0.19523	MEGF8/PTCH1/PCSK5/ASPH/KRT84/KDF1/TBX4/SCX/EVX2/HOXC13/BMP4/GLI3/RSPO4/BMPR1B	14
GO:0018393	internal peptidyl-lysine acetylation	19/6590	35/17911	0.0259888	0.224069	0.195312	EP300/RUVBL2/SET/SETD5/EID1/ARRB1/PAXIP1/KAT2B/TAF7/TGFB1/RPS6KA5/GATA2/BAG6/TWIST1/SNAI2/MYOCD/ISL1/NOS1/SNCA	19
GO:0048546	digestive tract morphogenesis	19/6590	35/17911	0.0259888	0.224069	0.195312	ID2/BCL2/NODAL/GLI1/AGR2/FOXF1/TCF7/TCF21/STRA6/SIX2/EGFR/OVOL2/VANGL2/SFRP2/FGF10/PDGFRA/GLI3/HNF1B/SFRP1	19
GO:0001570	vasculogenesis	35/6590	72/17911	0.0262967	0.225024	0.196145	RAP1A/HEG1/SETD2/PAXIP1/HDAC7/ZMIZ1/TGFB1/FOXF1/CAV1/TGFBR2/XDH/WT1/SMO/CD34/KDR/NKX2-5/EMP2/TEAD2/MYO1E/MYOCD/NTRK2/ITGAV/PDGFRB/CEACAM1/APLNR/YAP1/GJC1/HAS2/SOX18/ADM/HEY2/CITED1/HEY1/MYO18B/RASIP1	35
GO:0001890	placenta development	35/6590	72/17911	0.0262967	0.225024	0.196145	TMED2/RTCB/PKD1/RBM15/BPTF/ARID1A/NODAL/LHX4/ADAM19/HSD17B2/RXRA/SOD1/ANG/BMPR2/HSP90AB1/PRDM1/ADA/MAPK14/RPS6/GATA2/EGFR/PDGFB/CEBPB/DLX3/STOX2/NDP/MC2R/GJB3/DCN/PLAC1/NR2F2/HTRA1/LEP/CITED1/PHLDA2	35
GO:0071347	cellular response to interleukin-1	68/6590	152/17911	0.0263084	0.225024	0.196145	KLF2/PSMC5/PSMD13/PSMB6/PSMB5/PSMA7/UBE2V1/PSMC3/PSMB2/PSMD4/PSMD12/PSMD7/PSMA5/PSMD14/RC3H1/NOD1/PSMD10/PSMC4/OTUB1/PSME2/SKP1/PSMD8/PSME1/UBE2N/PSMB7/PSMB1/PSMB4/HYAL1/PSMC2/PSMA1/RPS27A/PLCB1/NFKBIA/MAP3K3/PSMB3/TOLLIP/PSMC6/PSMB8/PSMA4/PSMF1/EDN1/RPS6KA5/CCL2/RORA/IRAK3/RBX1/FGG/PCK1/SIRPA/SOX9/CEBPB/PELI2/DAB2IP/IL1R1/NOD2/IL1RL2/ABCC2/NKX3-1/PTGIS/CXCL8/AKAP12/HAS2/PSMA8/IL17A/ST18/ADAMTS7/…	68
GO:0044770	cell cycle phase transition	57/6590	125/17911	0.0263464	0.225024	0.196145	PSMC5/PSMD13/PSMB6/PSMB5/PSMA7/PSMC3/PSMB2/PSMD4/PSMD12/PSMD7/PSMA5/TAF1/PSMD14/ZFP36L2/ATP2B4/PSMD10/PSMC4/PSME2/UBE2L3/PHB2/SKP1/PSMD8/PSME1/ANAPC15/PSMB7/PSMB1/PSMB4/NANOGP8/ANAPC11/FZR1/PSMC2/PAXIP1/PAF1/GLI1/PSMA1/ANAPC1/PTPRC/PSMB3/PSMC6/PSMB8/NPM1/NEK10/PSMA4/PSMF1/ATAD5/CDK1/CDC26/RGCC/CCNB1/MAD2L1/FAM83D/TIPIN/STXBP4/UBD/PSMA8/SIX3/C10orf99	57
GO:0072001	renal system development	50/6590	108/17911	0.0265233	0.226006	0.197	WNT4/TNS2/PKD1/GREB1L/ALDH1A2/JMJD6/IFT20/TMED10/PKD1L3/PTCH1/WDPCP/HPGD/APAF1/PCSK5/FOXF1/RPGRIP1L/SALL1/TCF21/WT1/AGT/ACVR2B/CEP55/STRA6/SIX2/BAG6/SMO/TFAP2B/TP73/LRP4/PKHD1/OVOL1/MYOCD/RBP4/TFAP2A/CYP26A1/DCN/PCSK9/RGN/BMP4/UPK3A/CYP26B1/HAS2/ADAMTS1/CDKN1C/LHX1/ITGA8/SULF1/HNF1B/ASS1/PAX8	50
GO:0001541	ovarian follicle development	26/6590	51/17911	0.0266284	0.226372	0.19732	ZNF830/TAF4/ESR1/KMT2B/BCL2/FOXO3/ATM/ARRB1/LFNG/SOD1/ANG/BMP15/INHA/FSHR/UMODL1/CEBPB/IMMP2L/GAS2/GPR149/BCL2L1/SPO11/ADCYAP1/AMH/DMRTA1/KITLG/DMC1	26
GO:0044271	cellular nitrogen compound biosynthetic process	32/6590	65/17911	0.0267589	0.226952	0.197826	KLF2/MTOR/DNM2/HSP90AA1/ATP2B4/GLA/SMAD3/PTK2B/ITGB2/DDAH2/HSP90AB1/PTX3/EDN1/INSR/CAV1/TICAM1/AGT/TLR6/CX3CR1/AGXT2/AIF1/CD34/SIRPA/DDAH1/NOS1AP/PTGIS/TLR4/RGN/IL10/ASS1/HBB/MMP8	32
GO:0007612	learning	29/6590	58/17911	0.0269136	0.227735	0.198508	ATXN1/CHRNB2/VDAC3/ARF4/CNTN2/ATXN1L/JPH3/SLC12A5/CIC/JUN/NRXN3/GMFB/INSR/SYNJ1/NLGN3/SLC24A2/STRA6/SLC6A1/GRM5/SORCS3/DRD3/NTRK2/SHANK3/SLC8A2/ARC/NPAS4/PTN/NRXN1/NLGN4Y	29
GO:0009617	response to bacterium	52/6590	113/17911	0.0272332	0.229907	0.200401	BAIAP2L1/FAM20A/NLRC5/CEP192/CFLAR/MAPKBP1/FOXP1/THRSP/LSM5/ARG2/OCIAD2/SNX3/CHD7/IKZF3/FUCA2/RGS1/CUBN/CAV1/CCL2/GZMA/HAVCR2/SSC5D/NFIB/GPC3/SLC10A2/C15orf48/UPK1B/C3/REG4/LY6G6C/TRDN/GPM6A/STOX2/CXCL2/CHIT1/HMCN1/CLPS/NLRP10/SLC11A1/SCN7A/CXCL8/GKN2/IL27/IFI44/AZU1/NAALADL2/IL10/LPL/ADIPOQ/FABP4/MACROD2/DEFB1	52
GO:0010975	regulation of neuron projection development	13/6590	22/17911	0.0276214	0.230516	0.200931	BRSK2/FRMD7/ULK4/ZNF804A/KLK6/GRID2/IL1RAPL1/CTNNA2/SLC39A12/SFRP2/SNAP25/MARK1/SFRP1	13
GO:0032941	secretion by tissue	13/6590	22/17911	0.0276214	0.230516	0.200931	WNK1/PRKCE/TACR1/ATG5/NLRP6/ADA/P2RY2/WNK4/FGF10/NEUROG1/OPRK1/WNK3/ADORA1	13
GO:0035584	calcium-mediated signaling using intracellular calcium source	13/6590	22/17911	0.0276214	0.230516	0.200931	BCAP31/PTPRJ/ADGRL1/PTPRC/HOMER2/DMTN/GPR143/GRM5/KDR/AZU1/CCL20/VCAM1/DEFB1	13
GO:0042273	ribosomal large subunit biogenesis	13/6590	22/17911	0.0276214	0.230516	0.200931	MRTO4/RPL11/RPL5/EIF6/RPF2/WDR12/RPL35A/MALSU1/PAK1IP1/NOP2/RPL26/RPL7/RPL14	13
GO:0060065	uterus development	13/6590	22/17911	0.0276214	0.230516	0.200931	ASH1L/GREB1L/ESR1/HOXA9/STRA6/HOXA11/WNT7A/MYOCD/RBP4/CYP19A1/HOXA10/CDKN1C/LHX1	13
GO:0034976	response to endoplasmic reticulum stress	54/6590	118/17911	0.0278693	0.231257	0.201577	ERP44/DNAJB9/UBXN1/PPP2CB/AUP1/EP300/SEC61B/SEC16A/ERP29/HSP90B1/TARDBP/MANF/CREB3L2/ATF4/ERN1/PTPN1/PARK7/MAP3K5/TXNDC12/PTPN2/EIF2S1/DERL2/NCK1/NCK2/XBP1/UFC1/LRRK2/DDIT3/SEL1L/TMX1/UFM1/UBA5/CREB3/RNFT1/USP13/ERN2/RASGRF2/PPP1R15A/CREB3L1/THBS4/BAG6/CEBPB/MAGEA3/BCL2L1/SCAMP5/PMAIP1/ANKS4B/CXCL8/RASGRF1/NUPR1/SRPX/PIK3R2/ALOX15/BOK	54
GO:0034080	CENP-A containing nucleosome assembly	22/6590	42/17911	0.0280381	0.231257	0.201577	HIST1H4B/HIST1H4E/HIST1H4F/HIST1H4L/HIST4H4/RBBP7/HIST1H4C/HIST1H4A/HIST1H4D/SMARCA5/HIST1H4J/HIST1H4K/CENPP/CENPQ/HIST1H4H/CENPH/CENPW/NPM1/CENPL/CENPI/MIS18A/HIST2H4B	22
GO:0061641	CENP-A containing chromatin organization	22/6590	42/17911	0.0280381	0.231257	0.201577	HIST1H4B/HIST1H4E/HIST1H4F/HIST1H4L/HIST4H4/RBBP7/HIST1H4C/HIST1H4A/HIST1H4D/SMARCA5/HIST1H4J/HIST1H4K/CENPP/CENPQ/HIST1H4H/CENPH/CENPW/NPM1/CENPL/CENPI/MIS18A/HIST2H4B	22
GO:0099054	presynapse assembly	22/6590	42/17911	0.0280381	0.231257	0.201577	WNT3A/FZD1/NLGN3/CBLN1/EFNB2/CNTN5/NTNG2/LRP4/WNT7A/SLITRK2/PCDH17/IL1RAPL2/IL1RAPL1/LRRTM1/DKK1/LRFN5/SNCA/MDGA1/NRXN1/PTPRD/NLGN4Y/NLGN1	22
GO:0007264	small GTPase mediated signal transduction	111/6590	260/17911	0.0281133	0.231257	0.201577	A2M/AKAP13/DOCK8/PPP2CB/NOTCH2/SIPA1L3/DOCK2/NOTCH1/ARHGAP17/TRIO/ARHGAP35/RALGAPB/RAPGEF1/DOCK10/FRMD7/DOCK5/BCR/DOCK9/ITPKB/FGD2/ARAP1/ARHGEF7/ARHGEF26/MYO9B/PREX1/VAV2/YWHAQ/RASA3/CHN2/ARHGAP26/RHOBTB2/TNK2/TIAM1/RAB6C/ABR/RAP1GAP2/RASA4/RALGAPA2/RASGRP1/GARNL3/RHOT1/GMIP/FAM13A/OBSCN/IRS2/TSC2/FGD3/RALGAPA1/ARHGEF12/ECT2/SIPA1/ARHGAP24/MYO9A/DOCK11/SOS1/RALGPS1/RACGAP1/RRAGC/ARHGAP31/ARHGAP36…	111
GO:0016079	synaptic vesicle exocytosis	42/6590	89/17911	0.0281541	0.231257	0.201577	CDK5/CHRNB2/RAP1A/CASK/PRKCB/FBXL20/SYT9/P2RY4/DRD1/LRRK2/ADCY1/DOC2A/CTBP2/PPFIA3/GRIN3A/BLOC1S6/RIMS1/SYNJ1/CHRNA4/GIPC1/SYT4/BACE1/ERC2/WNT7A/TRIM9/ADRA1A/P2RY1/CHRM2/ADORA2B/CSPG5/PRKCG/HTR2A/CADPS2/SNCA/SNAP25/DRD2/DGKI/CHRNA6/CHRNB3/NLGN1/CADPS/HTR1B	42
GO:0036294	cellular response to decreased oxygen levels	42/6590	89/17911	0.0281541	0.231257	0.201577	PSMC5/PSMD13/PSMB6/PSMB5/PSMA7/PSMC3/PSMB2/LIMD1/PSMD4/EP300/PSMD12/PSMD7/PSMA5/PSMD14/HIGD1A/PSMD10/PSMC4/PSME2/PSMD8/PSME1/PSMB7/PSMB1/PSMB4/CREBBP/PSMC2/PSMA1/RPS27A/PDK1/BACH1/PSMB3/PSMC6/PSMB8/PSMA4/PSMF1/CPEB4/PDK3/RBX1/CD34/CA9/DDAH1/PSMA8/HIF3A	42
GO:0055002	striated muscle cell development	18/6590	33/17911	0.0282318	0.231374	0.20168	MYH10/TTN/AKAP13/CAPN3/CSRP3/NPPA/GATA4/AGT/OBSL1/ACTC1/MYL2/ADRA1A/SDC1/PDGFRB/FHOD3/MYH6/PDGFRA/SORBS2	18
GO:0006909	phagocytosis	69/6590	155/17911	0.0285354	0.232606	0.202754	LYAR/DOCK2/DNM2/HMGB1/ATG3/ATG5/BCR/JMJD6/LRP1/VAMP7/RUBCN/APOA2/SNX3/ABR/ITGAL/ANXA1/SOD1/PTPRC/ITGAM/ITGB2/ABCA1/TUB/IL2RB/ELMO1/CALR/PTX3/ELMO3/TGFB1/ABCA7/DYSF/CDC42SE1/FCN2/CCL2/FCER1G/IL15/GAS6/CD93/TREM2/GATA2/AIF1/SIRPA/TULP1/APOA1/C3/MBL2/MYH9/TICAM2/SLC11A1/GULP1/C4A/MERTK/SFTPA1/MEGF10/ITGAV/TLR4/SPON2/PRKCG/AZU1/ICAM5/CEBPE/ADGRB1/ADIPOQ/ADORA1/LEP/PRTN3/SRPX/SFTPD/COLEC12/SPACA3	69
GO:0007167	enzyme linked receptor protein signaling pathway	34/6590	70/17911	0.0286373	0.232606	0.202754	SMURF1/LNPEP/SMAD9/HIPK2/SMAD3/SKI/GDF11/DGKQ/GDF15/JAK3/STUB1/TGFBR3/VIM/ANGPT4/JUN/GDF7/TGFB1/TGFBR2/BMP7/ADRB2/GAS6/PML/NRG3/ATOH8/GP6/PRLR/WNT1/GDF6/SUB1/BMP4/HNF4A/CITED1/PDGFC/ROR2	34
GO:0016573	histone acetylation	34/6590	70/17911	0.0286373	0.232606	0.202754	TRRAP/MECP2/EP300/NCOA3/TAF1/TAF5/RUVBL2/SET/SETD5/EID1/PHF10/SRCAP/CREBBP/KAT6A/GTF2B/TAF1L/ARRB1/PAXIP1/PCGF2/KAT6B/CLOCK/TAF7/TGFB1/RPS6KA5/BAZ1A/GATA2/TWIST1/CPA4/SNAI2/MYOCD/ISL1/NOS1/DPF1/SNCA	34
GO:1902476	chloride transmembrane transport	34/6590	70/17911	0.0286373	0.232606	0.202754	TTYH1/SLC26A1/CLCN6/GLRA1/CLIC1/TTYH3/BSND/TTYH2/ANO6/CLCN7/SLC26A5/GABRA1/CLCA1/BEST1/ANO1/CLCC1/SLC1A1/APOL1/CLIC2/GABRR2/SLC4A1/FXYD1/GABRA2/GABRQ/FXYD3/GLRB/SLC17A7/ANO2/GABRG2/SLC1A3/BEST2/GABRB3/GABRD/CLCNKA	34
GO:0034329	cell junction assembly	49/6590	106/17911	0.0287063	0.232649	0.202791	CHRNB2/RAP1A/RAPGEF1/UBE2V2/NTN1/LRRTM2/EPHB1/OXT/FLNA/ADGRL1/CAPZA1/MYO9A/WNT3A/GHRL/FZD1/BDNF/LRRN3/NLGN3/CBLN1/DLG5/SLIT1/EFNB2/CNTN5/FLRT1/SRPX2/WNT7A/EPHA7/SLITRK2/GRID2/ADGRL3/LIMS2/IL1RAPL1/FLNC/LRRTM1/SYNDIG1/NTRK2/GRHL2/ACTB/OPHN1/LRRN1/OXTR/ADGRB1/FLRT2/ADGRB3/FERMT2/NRXN1/PTPRD/NLGN4Y/NLGN1	49
GO:0034260	negative regulation of GTPase activity	25/6590	49/17911	0.0290577	0.233231	0.203298	TMED2/WNK1/BCAS3/USP17L2/ARL2/TNK2/RASA4/LRCH1/IQGAP2/ARRB1/GMIP/FZD10/GPS2/LRRK2/MKKS/CDC42SE1/IQGAP1/PTPRN2/CPEB2/PLXNB3/DAB2IP/ADCYAP1/SPRY1/RGN/DGKI	25
GO:0060395	SMAD protein signal transduction	25/6590	49/17911	0.0290577	0.233231	0.203298	LNPEP/SMAD9/HIPK2/SMAD3/SKI/NODAL/GDF11/GDF15/RBPMS/PBLD/VIM/FAM89B/JUN/TGFB1/BMP7/WWTR1/OVOL2/ATOH8/GDF6/SUB1/BMP4/VEPH1/HNF4A/CITED1/ROR2	25
GO:0001944	vasculature development	31/6590	63/17911	0.0291702	0.233231	0.203298	RAPGEF1/ANP32B/FOXO1/HEG1/ALDH1A2/NODAL/PROP1/MAP3K3/SPHK2/GJA4/FOXF1/TGFBR2/TMEM231/FOXS1/PAX6/TBX1/TCF21/TCF7L2/STRA6/EFNB2/COL1A2/ARHGEF15/DLX3/MIB1/NDP/MYOCD/B9D1/CEACAM1/SOX18/COL1A1/TBX3	31
GO:0033138	positive regulation of peptidyl-serine phosphorylation	39/6590	82/17911	0.0292922	0.233231	0.203298	HSP90AA1/ATP2B4/BRAF/RPTOR/HAX1/LATS1/TBK1/PARK7/BCL2/SMYD3/ARRB1/MAD2L2/BAG4/PDCD10/TENM1/WNT3A/HSP90AB1/FNIP2/RAMP3/TGFB1/CAV1/LIF/PRKD2/RAPGEF3/GAS6/TXN/TCL1A/DOCK7/EGFR/NTF3/AVP/CSF3/NTRK2/SFRP2/CALCR/NOS1/IRGM/SNCA/OPRD1	39
GO:0044706	multi-multicellular organism process	39/6590	82/17911	0.0292922	0.233231	0.203298	UBE2A/MTOR/AGRP/ANGPT2/ADCY7/TACR1/ARID1A/FKBP4/NODAL/H3F3B/UBE2Q1/OXT/RXRA/SOD1/RPL29/EDN1/PCSK5/TLE6/TGFBR2/LIF/H3F3A/HAVCR2/SERPINE2/STC2/CALCA/DSG2/BSG/IGFBP7/EMP2/PRLR/SCGB1A1/PTGIS/MMP7/MMP2/OXTR/SPP1/KLF1/FBLN1/MMP9	39
GO:0010592	positive regulation of lamellipodium assembly	12/6590	20/17911	0.0293921	0.233231	0.203298	BRK1/MTOR/HDAC4/DNM2/FRMD7/AKIRIN1/WASF2/ARPC2/AUTS2/CLRN1/WNT1/MSTN	12
GO:0048846	axon extension involved in axon guidance	12/6590	20/17911	0.0293921	0.233231	0.203298	MEGF8/PLXNA3/BMPR2/WNT3A/SLIT1/SEMA5A/PLXNA4/SEMA3F/DSCAM/CXCL12/SLIT3/WNT3	12
GO:0050879	multicellular organismal movement	12/6590	20/17911	0.0293921	0.233231	0.203298	CHRNB1/RCSD1/CHRND/STAC3/MYH3/TNNC2/MYH8/MYH7/TNNI2/CCDC78/TNNT1/MYH14	12
GO:0051968	positive regulation of synaptic transmission, glutamatergic	12/6590	20/17911	0.0293921	0.233231	0.203298	PTK2B/DRD1/CCL2/NLGN3/EGFR/ADCYAP1/TSHZ3/SHANK3/OXTR/ROR2/NRXN1/NLGN1	12
GO:0045892	negative regulation of transcription, DNA-templated	200/6590	488/17911	0.0294176	0.233231	0.203298	ATP8B1/SUMO1/WNT4/HDAC4/PSMC5/CIITA/TSG101/NKAP/BRMS1/HMBOX1/HDAC2/CDK5/HEXIM2/MECP2/ING4/LIMD1/NKX6-2/ATF7IP/CBX1/FOXK1/ATXN1/SNW1/NOTCH1/GON4L/CIR1/ZNF318/EID2B/ARHGAP35/SMARCE1/ZNF217/IKZF1/HMGB2/SET/ID2/NCOR1/POU2F1/ZBTB7A/FOXO1/FOXP1/PHB2/HDAC1/FOXK2/PDCD4/HSPA8/ZBED6/NCOR2/CBX3/NACC2/FOXN3/TBX20/ZBTB16/EHMT1/BEND5/PER2/L3MBTL1/YWHAQ/ZHX1/NPAS1/ASF1A/PPARGC1B/YEATS2/EID1/PFDN5/PA2G4/GATAD2A/…	200
GO:0014065	phosphatidylinositol 3-kinase signaling	62/6590	138/17911	0.0297741	0.234815	0.204679	NF1/NLRC3/SEMA4D/CBL/FBXL2/PIK3CG/PIP4K2A/PIK3R5/WNT16/HAX1/IGF1R/CRYBA1/PRR5L/PIK3CD/MAPK1/RASGRP1/IRS2/TSC2/PPP1R16B/HTR2B/MYDGF/EDN1/HCST/NYAP2/IL18/PIK3AP1/C1QBP/GAB1/AGT/SERPINE2/CEP55/ERBB4/EGFR/PDGFA/PDGFB/KDR/NTF3/IRS1/FSHR/SOX9/PTPN13/F2/DAB2IP/TWIST1/LTK/CSF3/FGFR1/NTRK2/NCF1/NKX3-1/DCN/PDGFRB/CEACAM1/HTR2A/GPER1/PREX2/PDGFRA/GH1/LEP/PIK3R2/TYRO3/IGF1	62
GO:0048514	blood vessel morphogenesis	121/6590	286/17911	0.0303332	0.234815	0.204679	ANGPT2/NOTCH1/RNF213/NCL/BCAS3/PIK3CG/HEG1/SAT1/AAMP/WASF2/VAV2/PDE3B/HTATIP2/AIMP1/SLC12A6/PRKCA/EPHB1/SETD2/TNFAIP2/PAXIP1/HDAC7/ZMIZ1/HOXA3/XBP1/PDCD10/PDCL3/TGFBR3/ANG/CXCL17/ARHGAP24/SOS1/ADAM8/ANGPT4/JUN/MYDGF/PLXND1/PTPRB/TGFB1/FOXF1/DYSF/IL18/CAV1/TGFBR2/CCL2/RORA/ANGPTL4/LAMA5/PRKD2/RAPGEF3/MCAM/GAB1/TBX1/FZD5/WT1/MAPK14/TBX4/ANGPTL3/APOD/HAND2/COL18A1/SMO/FGF6/PDGFA/KDR/NKX2-5/OVOL2/ADG…	121
GO:0044248	cellular catabolic process	68/6590	153/17911	0.0306521	0.234815	0.204679	HERC1/MTOR/TMEM59/ITPR1/ZMPSTE24/MAPT/EP300/FOXK1/SMCR8/SMURF1/HMGB1/FBXL2/PIP4K2A/FOXO1/FOXK2/TPCN2/MTMR8/PTPN1/ACER2/ABL2/ATG7/BCL2/RUBCN/SOGA1/IL10RA/TBC1D14/FOXO3/SVIP/ULK1/ATM/SH3GLB1/PLK2/AMBRA1/XBP1/TPCN1/LRRK2/DDIT3/KLHL22/DHRSX/ABL1/NLRP6/HTR2B/WDR24/RAB8A/MID2/DAPK1/MEFV/DRAM1/USP13/PSAP/LAMP3/GATA4/TICAM1/ZKSCAN3/TREM2/ADRA1A/PRKAA2/DCN/C9orf72/MT3/IRGM/IL10/NUPR1/SOGA3/LEP/PIK3R2/RASI…	68
GO:0021675	nerve development	17/6590	31/17911	0.0306636	0.234815	0.204679	LRIG2/LRIG1/DICER1/ADARB1/CHD7/NRTN/SERPINE2/POU4F1/GABRA5/SEMA3F/CTSV/RNF165/ISL1/PRKCG/VCAM1/SULF1/GABRB3	17
GO:0030534	adult behavior	17/6590	31/17911	0.0306636	0.234815	0.204679	ALK/ZFHX2/SLC7A11/PAX5/NRXN3/TPGS1/SPTBN2/NLGN3/SLC10A4/PCDH17/SHANK3/SHANK1/GABRG2/RNF180/ATP6V1B1/NRXN2/NRXN1	17
GO:0007519	skeletal muscle tissue development	55/6590	121/17911	0.0306917	0.234815	0.204679	CDK5/EP300/NF1/CFLAR/COPS2/HIVEP3/SKI/CFL2/MYL6/BCL9L/MEF2D/SVIL/SAP30/SRPK3/CHRND/COL19A1/CAV2/WNT3A/METTL21C/MYOG/ACTA1/PAX5/STAC3/KCNAB1/TGFB1/CAV1/KLHL40/CSRP3/MAPK14/MYOD1/ANKRD33/P2RX2/SCX/SMYD1/SMO/XK/BVES/YBX3/ATF3/VAX1/TWIST1/HOXD10/DMRTA2/MEGF10/PHOX2B/DCN/DKK1/LMOD3/MEOX2/MYOZ2/MYH14/NUPR1/NR2F2/HEYL/FOXP2	55
GO:0001709	cell fate determination	11/6590	18/17911	0.0311081	0.234815	0.204679	NOTCH2/HOXA2/PTCH1/EBF2/PAX6/GATA2/BARHL2/JAG1/WNT7A/CYP26B1/DSCAML1	11
GO:0001779	natural killer cell differentiation	11/6590	18/17911	0.0311081	0.234815	0.204679	ID2/PIK3CD/RASGRP1/PTPRC/PRDM1/IL15/HNF1A/GAS6/TOX/MERTK/TYRO3	11
GO:0006112	energy reserve metabolic process	11/6590	18/17911	0.0311081	0.234815	0.204679	MTOR/ADRB3/PRLH/GCGR/MC4R/ADGRF5/MT3/POMC/KL/GFPT2/PHLDA2	11
GO:0014911	positive regulation of smooth muscle cell migration	11/6590	18/17911	0.0311081	0.234815	0.204679	HDAC4/VTN/BCL2/FOXO4/PDGFB/POSTN/SEMA6D/PDGFRB/NOX4/HAS2/IGF1	11
GO:0016486	peptide hormone processing	11/6590	18/17911	0.0311081	0.234815	0.204679	PCSK7/PCSK1/ECE1/PCSK5/ECE2/FURIN/LHB/PCSK2/FSHB/BACE2/CORIN	11
GO:0060317	cardiac epithelial to mesenchymal transition	11/6590	18/17911	0.0311081	0.234815	0.204679	NOTCH1/WNT16/TGFBR3/TGFBR2/WNT2/JAG1/NOG/HEY2/HEY1/HEYL/OLFM1	11
GO:0090026	positive regulation of monocyte chemotaxis	11/6590	18/17911	0.0311081	0.234815	0.204679	HMGB1/CXCL17/LGMN/ANO6/CREB3/AIF1/S100A14/CXCL12/CXCL10/SERPINE1/PLA2G7	11
GO:0090670	RNA localization to Cajal body	11/6590	18/17911	0.0311081	0.234815	0.204679	CCT3/CCT2/TCP1/CCT7/RUVBL2/CCT4/CCT6A/NOP10/NHP2/DKC1/CCT8	11
GO:0090672	telomerase RNA localization	11/6590	18/17911	0.0311081	0.234815	0.204679	CCT3/CCT2/TCP1/CCT7/RUVBL2/CCT4/CCT6A/NOP10/NHP2/DKC1/CCT8	11
GO:0040007	growth	43/6590	92/17911	0.0317088	0.234815	0.204679	ING2/PPP2CA/MORF4L1/ING4/MORF4L2/YEATS4/RUVBL2/BRMS1L/ING3/MRGBP/KCTD6/MCTS1/HYAL1/PRKDC/UBE2E3/MT1F/MT1E/NEDD9/PLCB1/MT1X/AGR2/HEPACAM/INSR/GAS6/SOCS4/IGFBP5/PNPT1/GPC3/PPM1F/DAB2IP/BCL2L1/PTK6/MT1M/HOXB13/MT1B/CSPG5/HMGA2/FGFR3/MT1H/MT1G/LEP/GAP43/IGFBP2	43
GO:0010718	positive regulation of epithelial to mesenchymal transition	24/6590	47/17911	0.0317231	0.234815	0.204679	MTOR/HDAC2/NOTCH1/SMAD3/TIAM1/BCL9L/CRB2/TGFB1/BAMBI/ALX1/TGFBR2/BMP7/RGCC/TCF7L2/LOXL2/WWTR1/TWIST1/ZNF703/PDPN/SNAI1/BMP4/ISL1/COL1A1/OLFM1	24
GO:0048708	astrocyte differentiation	24/6590	47/17911	0.0317231	0.234815	0.204679	NF1/NOTCH1/GPR37L1/ID2/CNTN2/SOX6/DRD1/VIM/PLP1/LIF/PAX6/SERPINE2/EPHA4/S100A8/SOX9/F2/NR2E1/NOG/TLR4/POU3F2/MT3/S100B/ROR2/LAMC3	24
GO:0001764	neuron migration	63/6590	141/17911	0.0323915	0.234815	0.204679	MYH10/CDK5/POMK/YWHAE/SCRT2/LRIG2/NTN1/FBXO45/TBX20/ULK4/MATN2/BARHL1/ZNF609/TOP2B/FLNA/USP9X/KIF20B/NDE1/CELSR1/AUTS2/PLXNB2/NKX6-1/PAX6/GAS6/NRG3/ERBB4/GATA2/CDKL5/NKX2-1/ATOH1/CDK5R2/CX3CL1/COL3A1/ADGRG1/SH3RF1/VAX1/DAB2IP/BARHL2/ASTN1/GPM6A/TWIST1/NRCAM/ADGRL3/GJA1/FGFR1/NTRK2/PHOX2B/CTNNA2/GPR173/TLX3/IGSF10/KIAA0319/DRGX/CXCL12/KIRREL3/NR2F2/FLRT2/ASCL1/MDGA1/DCDC2/MARK1/NEUROD4/NRG1	63
GO:0003222	ventricular trabecula myocardium morphogenesis	10/6590	16/17911	0.0326759	0.234815	0.204679	NOTCH1/UBE4B/HEG1/CHD7/NKX2-5/FOXH1/CCM2L/DLL4/HEY2/NRG1	10
GO:0010644	cell communication by electrical coupling	10/6590	16/17911	0.0326759	0.234815	0.204679	CALM2/SLC8A1/ANK3/SRI/CAV1/TRDN/KCNA1/GJC2/GJA1/HRC	10
GO:0022038	corpus callosum development	10/6590	16/17911	0.0326759	0.234815	0.204679	SZT2/CDK5/ZEB2/NIN/C12orf57/RPGRIP1L/TSKU/LPAR1/RTN4RL1/RTN4RL2	10
GO:0036035	osteoclast development	10/6590	16/17911	0.0326759	0.234815	0.204679	NOTCH2/LRRK1/FOXP1/SIGLEC15/CLDN18/FAM20C/SLC9B2/FBN1/TNFSF11/LTF	10
GO:0043586	tongue development	10/6590	16/17911	0.0326759	0.234815	0.204679	NKX2-6/BNC2/TBX1/HAND2/EGFR/HOXC13/KCNE2/CYP26B1/GLI3/PRDM16	10
GO:0044849	estrous cycle	10/6590	16/17911	0.0326759	0.234815	0.204679	NCOR2/NCOA1/PCNA/HAS1/OPRM1/MMP7/OXTR/HAS2/OPRK1/PTN	10
GO:0070200	establishment of protein localization to telomere	10/6590	16/17911	0.0326759	0.234815	0.204679	CCT3/CCT2/TCP1/CCT7/CCT4/CCT6A/POT1/DKC1/CCT8/NABP2	10
GO:0071732	cellular response to nitric oxide	10/6590	16/17911	0.0326759	0.234815	0.204679	DNM2/MTR/HNRNPD/CFLAR/FOXO1/CDK2/AIFM1/CCNA2/MT3/DPEP1	10
GO:0098698	postsynaptic specialization assembly	10/6590	16/17911	0.0326759	0.234815	0.204679	LRRTM2/CBLN1/NTNG2/GRID2/LRRTM1/NRXN2/GAP43/NRXN1/PTPRD/NLGN1	10
GO:0007188	adenylate cyclase-modulating G protein-coupled receptor signaling pathway	16/6590	29/17911	0.0332965	0.234815	0.204679	AVPR2/WASF2/PRKCA/MRAP/PTGER4/CACNA1D/CRHR2/GLP2R/GCGR/MC4R/OPRM1/GALR2/SSTR4/APLP1/ADCY2/CHRM2	16
GO:0007389	pattern specification process	16/6590	29/17911	0.0332965	0.234815	0.204679	FOXJ1/BCOR/ALX3/RNF111/ASPH/RAX/HOXD12/SYNGAP1/TBX1/HOXB1/NRG3/ZIC1/UNCX/SOSTDC1/LHX1/EYA1	16
GO:0010737	protein kinase A signaling	16/6590	29/17911	0.0332965	0.234815	0.204679	TTN/LRRK2/RAMP3/ADRB2/RAB13/FSHR/IAPP/AKAP5/AKAP6/GAL/CALCR/AKAP12/PDE10A/ADIPOQ/ADGRV1/TCP11	16
GO:0070328	triglyceride homeostasis	16/6590	29/17911	0.0332965	0.234815	0.204679	MED13/CETP/IL18/APOC2/RORA/ANGPTL4/GPIHBP1/APOE/GCKR/ANGPTL3/APOA1/ANGPTL8/LPL/APOC3/ADORA1/HNF4A	16
GO:0071549	cellular response to dexamethasone stimulus	16/6590	29/17911	0.0332965	0.234815	0.204679	CFLAR/FOXO1/STAR/CBX3/SMYD3/EIF4E/METTL21C/TGFB1/EIF4EBP1/SRD5A1/EGFR/FBXO32/ABCC2/GJB2/ASS1/MSTN	16
GO:0098664	G protein-coupled serotonin receptor signaling pathway	16/6590	29/17911	0.0332965	0.234815	0.204679	DRD4/CHRM5/HTR2B/OR10H4/HTR6/HRH2/HTR1E/OR10H1/HRH3/HRH1/CHRM2/CHRM1/HTR1D/OR11H4/HTR7/HTR1F	16
GO:0044839	cell cycle G2/M phase transition	75/6590	171/17911	0.033491	0.234815	0.204679	RAB11A/CLASP1/PSMC5/PSMD13/PSMB6/PSMB5/PSMA7/CETN2/PSMC3/DYNC1H1/CTC1/MECP2/PSMB2/PSMD4/PSMD12/PSMD7/HSP90AA1/PSMA5/ALMS1/CEP192/PSMD14/MAPRE1/DYNLL1/YWHAE/PSMD10/PSMC4/SFI1/PSME2/CDK4/SKP1/PSMD8/PSME1/PSMB7/PSMB1/TUBB4B/PSMB4/PCNT/CNTRL/HAUS3/CEP72/PSMC2/SSNA1/TUBG1/BRD4/TUBA4A/CEP57/PAXIP1/PSMA1/RAD51B/NDE1/BACH1/PLK4/PSMB3/PSMC6/PSMB8/NPM1/NEK10/PSMA4/PSMF1/ATAD5/CEP41/CDK1/HMMR/CCNB1/TUBA1A/R…	75
GO:0010248	establishment or maintenance of transmembrane electrochemical gradient	9/6590	14/17911	0.0339471	0.234815	0.204679	ATP1B3/SLC22A1/ATP4A/ATP4B/ATP1B1/ATP1A3/ATP1B2/ATP1A2/ATP1A4	9
GO:0010954	positive regulation of protein processing	9/6590	14/17911	0.0339471	0.234815	0.204679	TIMM17A/RHBDD1/CNTN2/ADAM8/CCBE1/ANGPTL8/SPON1/TNP2/NKD2	9
GO:0030213	hyaluronan biosynthetic process	9/6590	14/17911	0.0339471	0.234815	0.204679	CEMIP/HYAL1/HAS3/AP2A1/TGFB1/HAS1/PDGFB/SMPD3/HAS2	9
GO:0110148	biomineralization	9/6590	14/17911	0.0339471	0.234815	0.204679	NOTCH1/ATF4/TGFB1/AMTN/GAS6/SOX9/CEBPB/HEY2/HEY1	9
GO:1902284	neuron projection extension involved in neuron projection guidance	9/6590	14/17911	0.0339471	0.234815	0.204679	MEGF8/PLXNA3/BMPR2/WNT3A/SEMA5A/PLXNA4/DSCAM/CXCL12/WNT3	9
GO:0007224	smoothened signaling pathway	58/6590	129/17911	0.0341086	0.234815	0.204679	CC2D2A/SCUBE3/C2CD3/STIL/GPR37L1/HIPK1/HIPK2/DISP2/KCTD6/IFT20/FBXL17/CREBBP/SSNA1/MEGF8/TTBK2/WDR11/GLI1/PTCHD1/RAB34/IFT57/PTCH1/MGRN1/GPR161/WDPCP/HHAT/IFT80/FOXF1/TGFBR2/NKX6-1/SUFU/RORA/TMEM231/PAX6/RPGRIP1L/SERPINE2/DLG5/ZIC1/CHSY1/EVC/SALL3/SMO/GPC3/FOXA1/IQUB/DYNC2H1/BOC/PRRX1/B9D1/FKBP8/BMP4/FGF10/EVC2/GLIS2/GLI3/DCDC2/INTU/ROR2/SFRP1	58
GO:0070588	calcium ion transmembrane transport	58/6590	129/17911	0.0341086	0.234815	0.204679	PKD1/ATP2B4/PKD2L2/YWHAE/PIK3CG/TRPC5/CACNG1/SLC8A1/GRIN3B/CACNA1C/ANXA5/PKD1L3/CACNG5/CBARP/ANO6/TMCO1/TRPC1/GRIN3A/TRPC7/NPPA/PKDREJ/GAS6/CACNG7/NALCN/PKD1L1/CACNA1D/ORAI2/CALHM1/CACNB2/MCOLN3/TRPM8/TRPC4/TRPM6/CACNA1I/OPRM1/GPM6A/CATSPER2/NOS1AP/CACNA1G/CACNG4/SESTD1/GJC2/IL1RAPL1/CATSPER1/HRC/CACNG2/ITGAV/ASIC1/CACNG6/SLC8A2/NOS1/CACNA1S/CACNA1A/ATP2B2/TRPA1/CACNA1E/ATP1A2/CACNA2D1	58
GO:0010739	positive regulation of protein kinase A signaling	7/6590	10/17911	0.0344835	0.234815	0.204679	RAMP3/ADRB2/IAPP/CALCR/AKAP12/ADIPOQ/ADGRV1	7
GO:0030431	sleep	7/6590	10/17911	0.0344835	0.234815	0.204679	PTGDR/OXT/IL18/CACNA1I/OXTR/HTR2A/GRIN2A	7
GO:0035136	forelimb morphogenesis	7/6590	10/17911	0.0344835	0.234815	0.204679	ZBTB16/SALL3/TFAP2B/HOXD10/RNF165/FMN1/TBX3	7
GO:0035455	response to interferon-alpha	7/6590	10/17911	0.0344835	0.234815	0.204679	IFNAR2/ADAR/BST2/LAMP3/IFITM3/IFITM1/MX2	7
GO:0036376	sodium ion export across plasma membrane	7/6590	10/17911	0.0344835	0.234815	0.204679	ATP1B3/SLC8A1/ATP1B1/ATP1A3/FXYD1/ATP1B2/ATP1A2	7
GO:0045713	low-density lipoprotein particle receptor biosynthetic process	7/6590	10/17911	0.0344835	0.234815	0.204679	CNPY2/HNRNPK/FURIN/ITGB3/SEC24A/ITGAV/ADIPOQ	7
GO:0048739	cardiac muscle fiber development	7/6590	10/17911	0.0344835	0.234815	0.204679	TTN/MYH11/ZMPSTE24/SGCD/BMP4/MYH6/MYO18B	7
GO:0048934	peripheral nervous system neuron differentiation	7/6590	10/17911	0.0344835	0.234815	0.204679	RUNX1/RUNX3/HAND2/POU4F1/ONECUT2/HOXD10/NTRK2	7
GO:0051583	dopamine uptake involved in synaptic transmission	7/6590	10/17911	0.0344835	0.234815	0.204679	PARK7/DRD1/DRD4/DRD3/SNCA/DRD2/RAB3B	7
GO:0060213	positive regulation of nuclear-transcribed mRNA poly(A) tail shortening	7/6590	10/17911	0.0344835	0.234815	0.204679	TNRC6B/AGO2/TNRC6C/ZFP36/CPEB3/CNOT1/CNOT7	7
GO:0060442	branching involved in prostate gland morphogenesis	7/6590	10/17911	0.0344835	0.234815	0.204679	ESR1/RXRA/BMP7/HOXD13/NKX3-1/BMP4/SFRP1	7
GO:0071709	membrane assembly	7/6590	10/17911	0.0344835	0.234815	0.204679	ANK3/TLCD1/TLCD2/CDH2/NRXN2/NRXN1/NLGN1	7
GO:0072017	distal tubule development	7/6590	10/17911	0.0344835	0.234815	0.204679	PKD1/KLHL3/TFAP2B/WNK4/JAG1/POU3F3/PAX8	7
GO:0072110	glomerular mesangial cell proliferation	7/6590	10/17911	0.0344835	0.234815	0.204679	CFLAR/BMP7/WT1/IL6R/PDGFB/SERPINB7/BMP4	7
GO:0086010	membrane depolarization during action potential	7/6590	10/17911	0.0344835	0.234815	0.204679	RANGRF/YWHAH/SLMAP/ANK3/SCN3B/CAV3/PTPN3	7
GO:0097305	response to alcohol	7/6590	10/17911	0.0344835	0.234815	0.204679	HDAC2/GLRA1/DRD4/OPRM1/UNC79/DRD2/DBH	7
GO:0099068	postsynapse assembly	7/6590	10/17911	0.0344835	0.234815	0.204679	NLGN3/NTNG2/LRP4/WNT7A/NRXN2/NRXN1/NLGN1	7
GO:0001657	ureteric bud development	23/6590	45/17911	0.0346501	0.234815	0.204679	SMAD3/ARG2/GDF11/RARB/FOXJ1/TGFB1/BMP7/SALL1/TCF21/WT1/GPC3/CRLF1/FGFR1/SDC1/SPRY1/OSR1/BMP4/WNT11/SMAD6/LHX1/NPNT/BMPER/SFRP1	23
GO:0007631	feeding behavior	23/6590	45/17911	0.0346501	0.234815	0.204679	MTOR/AGRP/HCRTR1/RXFP4/CFAP20/GALR3/QRFP/GHRL/STRA6/MC3R/MC4R/TACR3/GALR2/NPY2R/NEGR1/NPW/NTRK2/GAL/NMU/NPY1R/PYY/OPRK1/NMUR2	23
GO:0001823	mesonephros development	8/6590	12/17911	0.0346819	0.234815	0.204679	ZBTB16/BMP7/OSR2/FGF1/OSR1/BMP4/FGF10/PAX8	8
GO:0001973	G protein-coupled adenosine receptor signaling pathway	8/6590	12/17911	0.0346819	0.234815	0.204679	CNTN2/ADA/ACPP/P2RY1/ADORA2B/ADCY5/ADORA1/ADORA3	8
GO:0007288	sperm axoneme assembly	8/6590	12/17911	0.0346819	0.234815	0.204679	DNAH1/UBE2B/CFAP157/SPAG16/TPGS1/IQCG/PLA2G3/CFAP43	8
GO:0007342	fusion of sperm to egg plasma membrane involved in single fertilization	8/6590	12/17911	0.0346819	0.234815	0.204679	LYZL6/IZUMO1/ROPN1B/CRISP1/SERPINA5/CD9/NOX5/SPACA3	8
GO:0008228	opsonization	8/6590	12/17911	0.0346819	0.234815	0.204679	PTX3/FCN2/MYO18A/C4BPB/MBL2/C4BPA/SFTPA1/SPON2	8
GO:0018394	peptidyl-lysine acetylation	8/6590	12/17911	0.0346819	0.234815	0.204679	HDAC2/EP300/HINT2/KAT2B/BLOC1S1/ESCO1/PRKAA2/KLF15	8
GO:0021520	spinal cord motor neuron cell fate specification	8/6590	12/17911	0.0346819	0.234815	0.204679	NKX6-2/NKX6-1/SUFU/HOXC10/PAX6/HOXD10/ISL1/GLI3	8
GO:0030903	notochord development	8/6590	12/17911	0.0346819	0.234815	0.204679	STIL/SOX9/ID3/TEAD2/NOG/GDF3/WNT11/YAP1	8
GO:0031115	negative regulation of microtubule polymerization	8/6590	12/17911	0.0346819	0.234815	0.204679	STMN1/MAPRE1/TBCD/FKBP4/DYRK1A/STMN2/CLIP3/SNCA	8
GO:0034380	high-density lipoprotein particle assembly	8/6590	12/17911	0.0346819	0.234815	0.204679	APOA2/ZDHHC8/APOM/LCAT/ABCA1/ABCA7/APOE/APOA1	8
GO:0035791	platelet-derived growth factor receptor-beta signaling pathway	8/6590	12/17911	0.0346819	0.234815	0.204679	PTPN1/LRP1/PTPN2/ABL1/MYOCD/HIP1/PDGFRB/PDGFRL	8
GO:0048024	regulation of mRNA splicing, via spliceosome	8/6590	12/17911	0.0346819	0.234815	0.204679	YTHDC1/SON/JMJD6/SRSF3/CWC22/SRSF10/KHDRBS3/KHDRBS2	8
GO:0048644	muscle organ morphogenesis	8/6590	12/17911	0.0346819	0.234815	0.204679	SERP1/ADARB1/CNTF/LIF/TBX1/PAX7/GSC/TCF15	8
GO:0048935	peripheral nervous system neuron development	8/6590	12/17911	0.0346819	0.234815	0.204679	RUNX1/RUNX3/HAND2/POU4F1/ONECUT2/HOXD10/NTRK2/ISL1	8
GO:0098751	bone cell development	8/6590	12/17911	0.0346819	0.234815	0.204679	NOTCH2/SIGLEC15/CLDN18/FAM20C/SLC9B2/FBN1/TNFSF11/LTF	8
GO:2000772	regulation of cellular senescence	8/6590	12/17911	0.0346819	0.234815	0.204679	ING2/ZMPSTE24/NEK6/RSL1D1/NEK4/ZNF277/PNPT1/NUAK1	8
GO:0035249	synaptic transmission, glutamatergic	29/6590	59/17911	0.0347039	0.234815	0.204679	CNIH3/CDK5/NF1/GRIK1/PTK2B/DRD1/LRRK2/SHC3/CCL2/NLGN3/SERPINE2/GRIK2/EGFR/GRIA2/NPY2R/ADCYAP1/GRID2/TSHZ3/DKK1/SHANK3/OXTR/HTR2A/ADORA1/DRD2/ATP1A2/ROR2/NRXN1/NLGN1/HTR1B	29
GO:0051384	response to glucocorticoid	29/6590	59/17911	0.0347039	0.234815	0.204679	HSD11B2/PPARGC1B/BCL2/APOA2/OXT/GOT1/CASP3/AGL/PAPPA/PTPRU/AIF1/GHRHR/HNMT/GPR83/AGXT/ACSBG1/SCGB1A1/CTSV/SDC1/PFKFB1/WNT7B/CALCR/TYMS/IL10/ADIPOQ/SPARC/ADM/S100B/IGFBP2	29
GO:0006811	ion transport	98/6590	229/17911	0.0347936	0.234986	0.204828	WNK1/SLC26A1/CHRNB2/CNNM3/SLC24A1/KCNA3/KCNJ13/SLC22A23/KCNJ9/TPCN2/GLRA1/SLC12A4/CLIC1/YWHAQ/SLC12A6/PDZK1/SLC8A1/KCNC4/KCNG2/KCNH1/SLC12A5/SLC24A4/SLC36A1/KCNK12/TPCN1/TOMM40L/CHRNA2/KCNV2/HCN4/SLC9A7/ANO6/KCNC3/KCND2/SLC22A31/SLC15A2/SLC25A18/SLC9A9/SLC15A4/SLC22A15/GPR89A/SLC26A5/SLC9A5/CHRNA4/KCNB2/SLC24A2/NALCN/CALHM1/CHRNB4/SLC15A3/KCNS3/SLC1A1/KCNG3/KCNA10/WNK4/KCNJ1/SLC17A6/SLC5A8/KCNK15…	98
GO:1905114	cell surface receptor signaling pathway involved in cell-cell signaling	44/6590	95/17911	0.035462	0.239057	0.208377	PPP2CA/MACF1/RUNX1/NFATC1/ZEB2/SKI/RNF43/ESR1/LRP1/TAX1BP3/SNX3/NLK/GSKIP/ITGAM/DKK4/HIC1/SALL1/MDFI/C3/RSPO1/TRABD2B/TSKU/ATP6V1C2/LGR6/VANGL2/WIF1/DACT3/PLPP3/DKK1/FRZB/SFRP2/FOXL1/DACT1/SOSTDC1/BARX1/GSC/SIX3/SULF1/DCDC2/CITED1/HNF1B/WNT3/RSPO4/SFRP1	44
GO:0042692	muscle cell differentiation	39/6590	83/17911	0.0360499	0.240527	0.209658	SYNE1/MECP2/ANKRD17/MAPK12/MORF4L2/RBM4/ASF1A/H3F3B/SEMA4C/FBXO40/TARBP2/FOXO4/ABL1/MYOG/TGFB1/FOXF1/HDAC9/TRIM54/RORA/H3F3A/TBX1/MAPK14/MYOD1/SGCZ/CDH15/MYOCD/SDC1/MEGF10/BOC/CDH2/CTNNA2/BMP4/FGF10/ITGA8/HEY2/NPNT/HEY1/EREG/NRG1	39
GO:0060218	hematopoietic stem cell differentiation	39/6590	83/17911	0.0360499	0.240527	0.209658	PSMC5/PSMD13/PSMB6/RUNX1/PSMB5/KMT2A/PSMA7/PSMC3/PSMB2/PSMD4/PSMD12/PSMD7/PSMA5/PSMD14/PSMD10/PSMC4/PSME2/PSMD8/PSME1/PSMB7/PSMB1/PSMB4/PSMC2/SP7/PSMA1/PSMB3/PSMC6/ABL1/PSMB8/BATF/PSMA4/PSMF1/SETD1A/GATA2/TP73/LMO1/YAP1/PSMA8/SFRP1	39
GO:0001755	neural crest cell migration	15/6590	27/17911	0.0361416	0.240527	0.209658	ZEB2/HTR2B/ALX1/BMP7/NRTN/LAMA5/TBX1/ERBB4/SMO/OVOL2/KITLG/EDNRB/BMP4/ISL1/GBX2	15
GO:0021954	central nervous system neuron development	15/6590	27/17911	0.0361416	0.240527	0.209658	HPRT1/CDK5/MAPT/HSP90AA1/ARHGAP35/CNTN2/DRD1/HSP90AB1/GATA2/ARX/NTRK2/B4GALT5/ASCL1/DRD2/LEP	15
GO:0042157	lipoprotein metabolic process	15/6590	27/17911	0.0361416	0.240527	0.209658	LRP1/ATG7/PPARA/APOM/ABCA1/ITGB3/APOL1/ANGPTL8/LIPG/ITGAV/PCSK9/APOC1/APOL5/APOC3/APOL4	15
GO:0046530	photoreceptor cell differentiation	15/6590	27/17911	0.0361416	0.240527	0.209658	FSCN2/CNTF/PRDM1/RDH13/PAX6/PRKCI/RP1/MFRP/CRX/TULP1/NR2E3/SOX9/GNGT1/OLFM3/DLX1	15
GO:0060411	cardiac septum morphogenesis	15/6590	27/17911	0.0361416	0.240527	0.209658	NOTCH1/ID2/TBX20/DNAH11/CHD7/TGFBR3/TGFBR2/BMP7/FZD1/VANGL2/JAG1/NOG/BMP4/HEY2/HEY1	15
GO:0051146	striated muscle cell differentiation	46/6590	100/17911	0.036403	0.241032	0.210098	MTOR/HDAC4/MAML1/NOTCH1/MORF4L2/NFATC2/FER1L5/SOX6/SMYD3/SLC8A1/KCNH1/RBM38/XBP1/WNT3A/MYOG/TGFB1/HDAC9/BDNF/WT1/MAPK14/CAV3/MYOD1/CASP3/IGFBP5/SMYD1/EFNB2/MYOF/MAMSTR/NKX2-5/CEACAM5/BHLHE41/MYH9/TRIM72/MYOCD/WNT1/SDC1/CDH2/DKK1/SIK1/NOS1/TANC1/ADGRB3/TBX3/ACTN2/NRG1/IGF1	46
GO:0001706	endoderm formation	19/6590	36/17911	0.0364158	0.241032	0.210098	HSBP1/LAMB1/VTN/TBX20/NODAL/ITGA4/SETD2/ITGB2/LAMB3/COL11A1/NOG/COL6A1/ITGAV/DKK1/MMP2/HMGA2/LHX1/MMP9/MMP8	19
GO:0032465	regulation of cytokinesis	19/6590	36/17911	0.0364158	0.241032	0.210098	BIRC6/RAB11A/CALM2/CETN2/ZFYVE26/MYO19/RAB11FIP4/SETD2/SH3GLB1/PRPF40A/RAB11FIP3/AHCTF1/PDXP/KLHL21/KIF13A/FSD1/BCL2L1/KLHL13/KIF20A	19
GO:0032981	mitochondrial respiratory chain complex I assembly	31/6590	64/17911	0.0370559	0.244824	0.213403	NDUFB6/NDUFV2/COA1/NDUFC2/NDUFS2/NDUFA12/NDUFS6/NDUFAB1/NDUFA2/NDUFS3/NDUFA8/NDUFAF4/NDUFB10/NDUFAF1/NDUFA1/NDUFB11/NDUFB9/NDUFS5/TIMM21/NDUFA6/NDUFAF7/NDUFB7/NDUFV1/NDUFB3/NDUFB5/NDUFA3/NDUFC1/NDUFB2/NDUFS4/NDUFA7/NDUFAF2	31
GO:0060322	head development	93/6590	217/17911	0.0374344	0.246878	0.215194	MTOR/C2CD3/STMN1/POMK/ATXN1/NF1/BPTF/SLC23A1/ARF4/GRIN2C/BCR/STAR/NCOA6/ALDH1A2/PHF8/ZNF335/ATXN1L/NODAL/MAPK1/ABR/UTP3/PRKDC/AFF2/ATM/WDR11/CHD7/PHGDH/CIC/IRS2/PTCH1/FOXJ1/SPATA5/UFC1/BMPR2/ADCY1/SPHK2/ABCB6/PLXNB2/KCNAB1/UFM1/GRIN2D/MKKS/TGFBR2/DMBX1/DPYSL2/KCNK3/ZIC1/CTNND1/HPCA/STRA6/APOD/BAG6/SYT4/LIMK2/NKX2-1/SLC38A3/NDUFS4/SMARCA1/OSR2/IMMP2L/EML1/ADGRG1/GABRA5/PCDH19/VAX1/MAP1S/VCX3A/CD9/…	93
GO:0006809	nitric oxide biosynthetic process	36/6590	76/17911	0.0376475	0.246943	0.215251	KLF2/MTOR/DNM2/HSP90AA1/ATP2B4/GLA/SMAD3/PTK2B/ARG2/ITGB2/DDAH2/HSP90AB1/PTX3/EDN1/INSR/CAV1/SPR/RORA/TICAM1/AGT/TLR6/CX3CR1/AGXT2/AIF1/CD34/SIRPA/DDAH1/NOS1AP/PTGIS/TLR4/RGN/NOS1/IL10/ASS1/HBB/MMP8	36
GO:0009791	post-embryonic development	36/6590	76/17911	0.0376475	0.246943	0.215251	ASH1L/MTOR/SZT2/ITPR1/MECP2/AGO2/SERP1/CCDC47/IGF2R/HEG1/BCL11B/ACO1/BCL2/RC3H2/SOX6/ALX4/PLAGL2/ATM/INPPL1/APOB/C12orf57/ABL1/PRDM1/EMX1/FZD5/HELT/ACVR2B/SLC4A10/ALDH5A1/MYO1E/MYL2/GABRG2/BMP4/LHX1/FOXP2/PYGO1	36
GO:0051170	import into nucleus	36/6590	76/17911	0.0376475	0.246943	0.215251	SNRPD3/NF1/SNRPF/SNRPE/UBR5/TARDBP/SNRPD1/PRKAG1/RAN/SMAD3/MAVS/SNUPN/HTATIP2/DDX20/SNRPD2/MAPK1/NUTF2/FLNA/GEMIN6/ECT2/CDH1/BACH2/TGFB1/SUFU/MAPK14/ZIC1/APOD/SMO/PKIA/CABP1/FERMT1/BMP4/GLI3/LEP/PIK3R2/JUP	36
GO:0048015	phosphatidylinositol-mediated signaling	63/6590	142/17911	0.0377403	0.247108	0.215394	NLRC3/SEMA4D/CBL/FBXL2/PIK3CG/PIP4K2A/PIK3R5/WNT16/HAX1/IGF1R/CRYBA1/PRR5L/PIK3CD/MAPK1/RASGRP1/OGT/PITPNM2/PIRT/KCNH1/IRS2/TSC2/PPP1R16B/MYDGF/HCST/IL18/PIK3AP1/GAB2/GAB1/AGT/SERPINE2/CEP55/NGF/ERBB4/GPR143/CA8/EGFR/PDGFA/PDGFB/KDR/NTF3/IRS1/FSHR/SOX9/PTPN13/F2/DAB2IP/TWIST1/CSF3/FGFR1/NTRK2/NCF1/NKX3-1/DCN/NPR3/PDGFRB/CEACAM1/GPER1/PDGFRA/GH1/LEP/PLCH1/PIK3R2/IGF1	63
GO:0019730	antimicrobial humoral response	28/6590	57/17911	0.0378765	0.247555	0.215784	CHGA/PDZD11/PRSS2/BPIFA1/BPIFB2/PGLYRP2/PPP2R3C/BPIFA2/RNASE6/LEAP2/S100A8/PGLYRP3/BCL3/SLC11A1/KLK3/PLA2G2A/SEMG1/EPPIN/ELANE/AZU1/DEFA1/DEFA3/PRTN3/BPI/LTF/DEFB1/LCN2/DEFA4	28
GO:0051604	protein maturation	25/6590	50/17911	0.0382291	0.249412	0.217403	DNAJB11/TMEM59/HSPD1/SORL1/TIMM17A/RHBDD1/TSPAN14/CNTN2/USP17L2/STUB1/RNF139/LRRK2/ADAM8/DUOXA2/SERPINE2/CCBE1/RFX4/ANGPTL8/MAGEA3/SPON1/PRSS37/TNP2/CHAC1/NKD2/TMEM98	25
GO:0071704	organic substance metabolic process	43/6590	93/17911	0.0384291	0.25027	0.21815	ZMPSTE24/EDF1/ID2/NCOR1/NCOA6/NCOA2/NCOR2/BCL11B/SIN3B/APOA2/PPARA/CREBBP/NCOA1/RXRA/PLIN2/CHD9/IRS2/GPS2/ABCA1/HELZ2/LSR/APOC2/CPT1A/ANGPTL4/AGT/UGT1A9/DNAJC15/ACADM/APOA1/ANGPTL8/SULT2A1/CARM1/TNFAIP8L3/FABP1/DRD3/SERPINA3/HMGCS2/APOC1/ACSL1/PDK4/APOC3/HNF4A/CYP7A1	43
GO:0046209	nitric oxide metabolic process	33/6590	69/17911	0.0391293	0.252634	0.220211	KLF2/MTOR/DNM2/HSP90AA1/ATP2B4/GLA/SMAD3/PTK2B/TMEM106A/ITGB2/DDAH2/HSP90AB1/PTX3/EDN1/INSR/CAV1/TICAM1/AGT/TLR6/CX3CR1/AGXT2/AIF1/CD34/SIRPA/DDAH1/NOS1AP/PTGIS/TLR4/RGN/IL10/ASS1/HBB/MMP8	33
GO:1901564	organonitrogen compound metabolic process	33/6590	69/17911	0.0391293	0.252634	0.220211	KLF2/PSMC5/PSMD13/PSMB6/PSMB5/PSMA7/PSMC3/PSMB2/PSMD4/PSMD12/PSMD7/PSMA5/PSMD14/PSMD10/PSMC4/PSME2/PSMD8/PSME1/PSMB7/PSMB1/PSMB4/PSMC2/PSMA1/PSMB3/HSP90AB1/PSMC6/PSMB8/PSMA4/PSMF1/NR1H4/APOE/GHRHR/PSMA8	33
GO:0003009	skeletal muscle contraction	14/6590	25/17911	0.0392077	0.252634	0.220211	CHRNB1/RCSD1/CHRND/C12orf57/STAC3/MYH3/CAV3/TNNC2/MYH8/MYH7/TNNI2/CCDC78/TNNT1/MYH14	14
GO:0009954	proximal/distal pattern formation	14/6590	25/17911	0.0392077	0.252634	0.220211	ALDH1A2/GLI1/HOXC10/HOXA9/CHSY1/LRP4/HOXD10/HOXA11/EN1/HOXA10/CYP26B1/SIX3/GLI3/DLX1	14
GO:0010906	regulation of glucose metabolic process	14/6590	25/17911	0.0392077	0.252634	0.220211	MLYCD/ZMPSTE24/FOXK1/FOXK2/NCOA2/IGFBP4/PDK1/ACACB/RORA/PDK3/IGFBP5/C1QTNF1/PDK4/ADIPOQ	14
GO:0060384	innervation	14/6590	25/17911	0.0392077	0.252634	0.220211	LRIG2/LRIG1/ITGA4/ADARB1/CHD7/SERPINE2/POU4F1/GABRA5/RNF165/ISL1/PRKCG/VCAM1/SULF1/GABRB3	14
GO:0006473	protein acetylation	18/6590	34/17911	0.0397645	0.253978	0.221382	HDAC2/ING4/EP300/NAA10/FOXO1/HINT2/PARK7/CREBBP/KAT6A/GTF2B/TAOK1/KAT2B/CLOCK/RAPGEF3/CEP295/PRKAA2/KLF15/NUPR1	18
GO:0032148	activation of protein kinase B activity	18/6590	34/17911	0.0397645	0.253978	0.221382	MTOR/PDPK1/PARK7/ANG/INSR/IL18/GAS6/TXN/DYNAP/PDGFB/NTF3/ADRA2C/FGF1/MT3/ADRA2B/ADRA2A/NRG1/IGF1	18
GO:0032212	positive regulation of telomere maintenance via telomerase	18/6590	34/17911	0.0397645	0.253978	0.221382	HMBOX1/CCT3/CCT2/TCP1/CCT7/TNKS/CCT4/MAPKAPK5/MAPK1/CCT6A/ATM/POT1/DKC1/CCT8/FBXO4/PKIB/AURKB/NEK2	18
GO:0046632	alpha-beta T cell differentiation	18/6590	34/17911	0.0397645	0.253978	0.221382	RUNX1/NKAP/HMGB1/ITPKB/BCL11B/ZBTB16/BCL2/ANXA1/ABL1/PRDM1/TGFBR2/TCF7/RUNX3/ADA/CD83/ZAP70/SH3RF1/GLI3	18
GO:0050913	sensory perception of bitter taste	18/6590	34/17911	0.0397645	0.253978	0.221382	TAS2R3/TAS2R30/TAS2R13/TAS2R31/TAS2R43/TAS2R50/TAS2R60/TAS2R46/ITPR3/TAS2R5/CALHM1/CST1/AZGP1/TAS2R4/LPO/TAS2R39/REEP2/TAS2R8	18
GO:0000910	cytokinesis	40/6590	86/17911	0.0404869	0.25814	0.22501	BIRC6/RAB11A/CALM2/CETN2/PRKCE/ZFYVE26/TAS2R13/MYO19/RAB11FIP4/SETD2/SVIL/SNX18/SH3GLB1/KIF20B/PRPF40A/RAB11FIP3/AHCTF1/PDXP/ECT2/RACGAP1/KLHL21/KIF23/KIF13A/FSD1/SSTR5/GIPC1/MYH9/CHMP4C/OR2A4/AURKB/SPIRE2/BCL2L1/TEX14/SPIRE1/KLHL13/MAP10/DRD3/TAS1R2/KIF20A/DRD2	40
GO:0030317	flagellated sperm motility	35/6590	74/17911	0.0409505	0.260476	0.227047	ASH1L/DNAH1/ING2/TAC4/ATP2B4/TACR1/UBE2B/NPHP4/DNAI1/DNAH11/TACR2/CFAP157/APOB/SPAG16/TCTE1/AKAP4/TPGS1/CELF3/GAPDHS/SLC9B2/IQCG/ROPN1B/CACNA1I/TACR3/DPCD/PLA2G3/SEMG1/RGN/EPPIN/LRRC6/TEKT3/TEX101/LDHC/CFAP43/ATP1A4	35
GO:0000280	nuclear division	49/6590	108/17911	0.0409962	0.260476	0.227047	RAB11A/CDK13/CLASP1/PRMT5/CEP192/CUL9/CHMP4B/RAN/L3MBTL1/CHMP2A/AURKAIP1/SPICE1/NDC80/FLNA/TOM1L2/CLASP2/RCC1/KIF20B/CTDP1/PDXP/CAV2/ZWINT/KLHL22/EDN1/INSR/RPL24/BMP7/RGCC/UBE2S/MAD2L1/DMRT1/PDGFB/CHEK1/OBSL1/MAP9/KIF11/DRD3/NEK2/MKI67/PDGFRB/SMPD3/BMP4/CCDC8/BTC/TPX2/ARHGEF10/CDC25C/EREG/IGF1	49
GO:0007017	microtubule-based process	27/6590	55/17911	0.0413578	0.261715	0.228127	MACF1/CLASP1/MAPT/BCAS3/TUBA1C/IGBP1/BICD1/TUBA1B/TAOK1/TUBA3D/CLASP2/MEMO1/CDK2AP2/WNT3A/APC/DIAPH1/TRIM54/TUBA1A/PHLDB2/PRKAA2/MAP10/TRIM36/FAM107A/KIF18A/TUBA4B/TUBA3C/CAMSAP3	27
GO:0086002	cardiac muscle cell action potential involved in contraction	21/6590	41/17911	0.0414066	0.261715	0.228127	KCNQ1/CACNA1C/CAV1/SCN3B/KCNE4/CACNA1D/KCNA5/CACNB2/DSG2/KCNJ5/KCNE1/KCNE2/CACNA1G/ANK2/KCNE1B/FGF12/SCN2B/SCN4B/JUP/CACNA2D1/DSC2	21
GO:0098761	cellular response to interleukin-7	21/6590	41/17911	0.0414066	0.261715	0.228127	HIST1H3F/HIST1H3I/HIST2H3D/HIST1H3B/HIST1H3C/PDIA3/HIST1H3A/HIST1H3J/HIST2H3C/HIST1H3G/JAK3/STIP1/IRS2/BRWD1/CISH/GIPC1/IL7/IRS1/HIST2H3A/TSLP/HIST1H3H	21
GO:0007141	male meiosis I	13/6590	23/17911	0.0424991	0.264778	0.230796	ING2/BTBD18/SYCP3/UBR2/HSPA2/BRDT/CCNA1/SPO11/MOV10L1/DNMT3L/TDRD9/DMRTC2/DMC1	13
GO:0030325	adrenal gland development	13/6590	23/17911	0.0424991	0.264778	0.230796	WNT4/NF1/SMAD3/INSR/SALL1/WT1/STRA6/APOA1/NR5A1/WNT11/PDGFRA/CDKN1C/ASCL1	13
GO:0035235	ionotropic glutamate receptor signaling pathway	13/6590	23/17911	0.0424991	0.264778	0.230796	GRIK1/GRIN2C/PTK2B/GRIN3B/GRIN2D/GRIN3A/CPEB4/GRIK2/GRIA2/GRID2/GRID1/GRIA4/GRIN2A	13
GO:0045744	negative regulation of G protein-coupled receptor signaling pathway	13/6590	23/17911	0.0424991	0.264778	0.230796	DNM2/ARRB1/MGRN1/HTR2B/RPGRIP1L/DRD3/RPH3AL/CXCL8/GTF2H2/ADM/RGS13/DRD2/HTR1B	13
GO:0050881	musculoskeletal movement	13/6590	23/17911	0.0424991	0.264778	0.230796	CHRNB1/RCSD1/CHRND/STAC3/MYH3/TNNC2/MYH8/MYH7/COMP/TNNI2/CCDC78/TNNT1/MYH14	13
GO:0070306	lens fiber cell differentiation	13/6590	23/17911	0.0424991	0.264778	0.230796	ZEB2/SMAD3/FZR1/VIM/SLC7A11/TGFB1/WNT7A/TMOD1/WNT7B/BFSP2/CDKN1C/SIX3/CRYGD	13
GO:0086064	cell communication by electrical coupling involved in cardiac conduction	13/6590	23/17911	0.0424991	0.264778	0.230796	CALM2/SLC8A1/CACNA1C/SRI/GJD3/CAV1/TRDN/ATP1B1/ATP1A3/GJA1/HRC/ATP1B2/ATP1A2	13
GO:0007269	neurotransmitter secretion	37/6590	79/17911	0.0425445	0.264778	0.230796	CDK5/NF1/PPFIA1/HSPA8/CASK/KCNC4/RHOT1/DOC2A/PPFIA3/LIN7B/CHAT/KCNMB4/RIMS1/GAD2/SLC22A2/PPFIA2/CHRNB4/PTPRN2/HRH3/SNCAIP/SLC18A3/WNT7A/TRIM9/SYT12/SLC5A7/SNCG/SLC32A1/ASIC1/SNCA/GPER1/SNAP25/GAD1/NRXN2/DGKI/NRXN1/CADPS/SYN2	37
GO:0014020	primary neural tube formation	37/6590	79/17911	0.0425445	0.264778	0.230796	CC2D2A/TMED2/ZEB2/ARHGAP35/STIL/SEC24B/SKI/ARID1A/MTHFR/NODAL/LIAS/RALA/SETD2/MED12/SEMA4C/KIF20B/IFT57/PTCH1/TSC2/CELSR1/APAF1/ABL1/PLXNB2/TGFB1/ALX1/SUFU/RPS7/LRP2/ST14/OVOL2/TEAD2/VANGL2/TWIST1/NOG/GRHL2/BMP4/ADM	37
GO:0016192	vesicle-mediated transport	140/6590	338/17911	0.0431302	0.267455	0.23313	LOXL4/RAB11A/CLASP1/TMED2/YIPF5/LYAR/SFT2D2/DOCK2/DNM2/ENDOU/MYO5A/ATG3/VTN/ATG5/RAB1A/BCR/CPLX2/RAB26/PTPN1/MYO5B/ABL2/LRP1/CHMP4A/JAGN1/VTI1A/VAMP7/AP1S2/RUBCN/AP2S1/MAPK8IP3/APOA2/TMED10/SNX3/ABR/RALA/CPNE6/RAB2B/CLASP2/SFT2D1/ANXA1/FGA/SOD1/TSC2/RAB11FIP3/PTPRC/ITGAM/CAV2/ITGB2/ABCA1/TUB/IL2RB/ABL1/ELMO1/GOLT1B/CALR/RAB8A/PTX3/VSNL1/TGFB1/ABCA7/DYSF/KIF13A/USP6/SSC4D/FCN2/FCER1G/IL15/STON2/RA…	140
GO:0030324	lung development	59/6590	133/17911	0.0433171	0.267455	0.23313	PKD1/EP300/SLC23A1/HEG1/ALDH1A2/JMJD6/ATXN1L/NODAL/RC3H2/MAPK1/TNS3/GLI1/CIC/FOXJ1/BMPR2/EIF4E/SLC7A11/FOXF1/LIF/LAMA5/EIF4EBP1/TCF21/ADA/TBX4/ACVR2B/CCBE1/STRA6/IGFBP5/PGR/BAG6/EGFR/GPC3/NKX2-1/PDGFA/SOX9/DNAAF1/WNT2/ABCA12/ADAMTS2/ZIC3/NOG/PDPN/FGF1/FGFR1/MYOCD/RBP4/PDGFRB/SMPD3/WNT7B/BMP4/HSD11B1/FGF10/WNT11/PDGFRA/SPARC/GLI3/SFTPD/PTN/FOXP2	59
GO:0001975	response to amphetamine	17/6590	32/17911	0.0434405	0.267455	0.23313	HPRT1/HDAC2/OXT/TRDMT1/DRD1/SOD1/DRD4/HDAC9/PPP1R1B/DRD3/RGS17/ASIC1/OXTR/RGS4/DRD2/GRIN2A/DBH	17
GO:0002027	regulation of heart rate	17/6590	32/17911	0.0434405	0.267455	0.23313	CALM2/RANGRF/OXT/SLC8A1/HCN4/CAV3/AGT/IRX5/MYH7/MC3R/BVES/SNTA1/ANK2/HRC/MYH6/DRD2/TNNI3K	17
GO:0032835	glomerulus development	17/6590	32/17911	0.0434405	0.267455	0.23313	ANGPT2/BCL2/COL4A4/COL4A3/MTSS1/TCF21/WT1/WWTR1/MYO1E/VANGL2/NOG/OSR1/BMP4/KIRREL3/NID1/SULF1/HEYL	17
GO:0007338	single fertilization	46/6590	101/17911	0.0435325	0.267455	0.23313	ASH1L/TUBGCP3/SNU13/GLRA1/LYZL6/PARK7/ADAM20/H3F3B/SPESP1/IZUMO1/ABHD2/TARBP2/HEXB/PCSK4/B4GALT1/ELSPBP1/CATSPERG/CDK1/H3F3A/AKAP4/GLIPR1L1/PKDREJ/HOXA9/WEE2/ROPN1B/CRISP1/UMODL1/SYT8/SERPINA5/ACR/PLCD4/CD9/CATSPER2/HOXD10/HOXA11/ADAM21/WBP2NL/CLGN/CATSPER1/TRIM36/GLRB/HOXA10/PLCZ1/CATSPERB/SPA17/SPACA3	46
GO:0070498	interleukin-1-mediated signaling pathway	46/6590	101/17911	0.0435325	0.267455	0.23313	PSMC5/PSMD13/PSMB6/PSMB5/PSMA7/UBE2V1/PSMC3/PSMB2/PSMD4/PSMD12/PSMD7/PSMA5/PSMD14/NOD1/PSMD10/PSMC4/PSME2/SKP1/PSMD8/PSME1/UBE2N/OTUD4/PSMB7/PSMB1/PSMB4/PSMC2/PSMA1/RPS27A/PLCB1/NFKBIA/MAP3K3/PSMB3/TOLLIP/PSMC6/PSMB8/PSMA4/PSMF1/RPS6KA5/IRAK3/RBX1/PELI2/IL1R1/NOD2/IL1RL2/PSMA8/ST18	46
GO:0023014	signal transduction by protein phosphorylation	61/6590	138/17911	0.0435613	0.267455	0.23313	ASH1L/ZNF622/PRKCE/NF1/HMGB1/GPR37L1/PSMD10/PTPRJ/KSR1/NENF/TMEM106A/ULK4/GDF15/IGFBP4/PRDM15/PRDM11/PTPRC/CAV2/DUSP19/MYDGF/INSR/CAV1/LIF/PSAP/SYNGAP1/ADRB2/TBX1/ROS1/CAV3/ADRB3/THPO/PDGFA/PDGFB/KDR/PHLPP1/GFRAL/CX3CL1/PELI2/IAPP/DAB2IP/ADRA2C/LPAR1/FCRL3/ADRA1A/EFNA1/GPR37/FGFR1/NTRK2/CDH2/SOX2/C1QTNF1/FGF10/GPER1/FGFR3/KISS1/ADRA2B/LEP/PIK3R2/ADRA2A/IGF1/MMP8	61
GO:0007050	cell cycle arrest	77/6590	178/17911	0.0437912	0.268414	0.233966	MTOR/PPM1G/TSG101/CDK5/NOTCH2/PKD1/ING4/MAPK12/LAMTOR2/NOTCH1/STRADA/ID2/PRKAG1/CDK4/RPTOR/SMAD3/MDM4/ERN1/LAMTOR5/ZFHX3/LAMTOR4/CGRRF1/ATM/CDC123/KAT2B/KIF20B/ZNF268/LAMTOR3/HBP1/DDIT3/RRAGC/FOXO4/PPP2R3B/IRF1/CDKN2C/HEPACAM/HSP90AB1/APC/ABL1/MYOG/CALR/TGFB1/SETMAR/NEUROD1/HMGN5/RPL23/BRINP2/PLAGL1/ERN2/GAS6/RGCC/PPP1R15A/TCF7L2/MLF1/BRINP3/BRINP1/UHMK1/POU4F1/RNF112/INHA/TP73/GAS2/STRADB/DAB2IP…	77
GO:0051897	positive regulation of protein kinase B signaling	75/6590	173/17911	0.0438931	0.268588	0.234117	MTOR/HSP90AA1/PIK3CG/PTPRJ/PIK3R5/HAX1/ESR1/PARK7/GDF15/PIK3CD/MFHAS1/BAG4/KLB/IRS2/FGF22/FGF19/ADAM8/HSP90AB1/MYDGF/CD80/RAMP3/TGFB1/INSR/IL18/PIK3AP1/FGF4/C1QBP/FGF17/GAB1/GAS6/TXN/CX3CR1/TCF7L2/ERBB4/FGF5/IGFBP5/FGF23/EGFR/AKR1C2/THPO/FGF3/SEMA5A/FGF6/PDGFA/PDGFB/IRS1/GFRAL/CX3CL1/IAPP/CCL21/LIN28A/F7/TNFAIP8L3/CSF3/FGF1/TNFSF11/FGFR1/IL26/HIP1/PDGFRB/C1QTNF1/KITLG/NOX4/FGF10/FGF20/CALCR/BTC/F…	75
GO:0006939	smooth muscle contraction	29/6590	60/17911	0.0440816	0.269289	0.234729	MYH11/CHRNB2/TACR1/DOCK5/TPCN2/OXT/TACR2/EDN1/CAV1/KCNB2/ADA/CHRNB4/ARHGAP42/TACR3/ADRA2C/ADRA1A/NPY2R/MYOCD/DOCK4/CALCRL/HTR7/OXTR/CNN1/GPER1/NMUR2/ADRA2B/NPNT/ADRA2A/ATP1A2	29
GO:0044344	cellular response to fibroblast growth factor stimulus	48/6590	106/17911	0.0442836	0.270071	0.23541	GTF2F1/ZFP36L2/CBL/ESRP2/CDC5L/POLR2K/STAR/ZFP36/SETX/MAPK1/HYAL1/FIBP/CEP57/POLR2I/KLB/FGF22/FGF19/FGF4/IQGAP1/CCL2/FGF17/TBX1/POLR2A/FGF5/FGF23/FGF3/FGF6/FLRT1/SHCBP1/POSTN/FAT4/FGF1/FGFR1/FGF12/CXCL8/POLR2F/FGF10/FGF20/DLL4/SNCA/FLRT2/FGFR3/ESRP1/KL/LHX1/NR4A1/COL1A1/SFRP1	48
GO:0003015	heart process	41/6590	89/17911	0.04514	0.274834	0.239562	TTN/MTOR/CELF2/PLN/KCNQ1/MAP2K3/SLC8A1/KCNG2/SRI/TNNC1/RAMP3/FOXN4/MYL1/DES/CSRP3/SCN3B/CAV3/CYP2J2/MYH7/WWTR1/NKX2-5/GLP1R/ACTC1/MYL2/ATP1B1/FXYD1/KCNIP2/TBX2/HRC/CHRM2/SCN2B/APLN/NOX4/YAP1/TNNT2/MYH6/TMIGD3/ADORA1/SCN4B/ADORA3/ATP1A2	41
GO:0030890	positive regulation of B cell proliferation	20/6590	39/17911	0.0453049	0.27492	0.239637	CHRNB2/NFATC2/BCL2/IL5/IRS2/TIRAP/PTPRC/WNT3A/ATAD5/TICAM1/ADA/GPR183/IL7/SLC39A10/FCRL3/TNFRSF13C/TLR4/IL4/IL13/IL21	20
GO:0090382	phagosome maturation	20/6590	39/17911	0.0453049	0.27492	0.239637	ATP6V1E1/ATP6V1G1/ATP6V1D/ATP6V1C1/RAB7A/ATP6V1F/RAB34/ATP6V0E1/ATP6V1G2/RAB38/ATP6V0A4/RAB32/RAB20/RAB43/ATP6V1C2/ATP6V1G3/RAB39A/ATP6V0D2/ATP6V1B1/SRPX	20
GO:0007405	neuroblast proliferation	23/6590	46/17911	0.0457027	0.275546	0.240182	NF1/ZNF335/NDE1/LRRK2/RACGAP1/PLXNB2/TGFB1/PAX6/CX3CR1/SMO/CX3CL1/EML1/VAX1/KCNA1/DMRTA2/DAGLA/OTP/ASCL1/DRD2/SIX3/GLI3/NEUROD4/PTN	23
GO:0022405	hair cycle process	23/6590	46/17911	0.0457027	0.275546	0.240182	HDAC2/NF1/MYO5A/FARP2/HDAC1/LRIG1/BCL2/FOXE1/IGFBP5/KRT25/SMO/KRT27/KRT17/MYSM1/KRT71/SNAI1/CDH3/FGF10/SOSTDC1/SOX18/INTU/EDA/FST	23
GO:0072171	mesonephric tubule morphogenesis	23/6590	46/17911	0.0457027	0.275546	0.240182	WNT4/GREB1L/BCL2/PTCH1/LAMA5/SALL1/TCF21/WT1/GPC3/SOX9/ADAMTS16/HOXA11/FAT4/NOG/WNT1/BMP4/LHX1/GLI3/NPNT/CITED1/HNF1B/EYA1/PAX8	23
GO:0003283	atrial septum development	12/6590	21/17911	0.0460124	0.275546	0.240182	NOTCH2/MDM4/TBX20/ZFPM1/BMPR2/GATA4/SMO/NKX2-5/DAND5/ANK2/ISL1/HEY2	12
GO:0021516	dorsal spinal cord development	12/6590	21/17911	0.0460124	0.275546	0.240182	WNT3A/GDF7/LHX5/UNCX/PAX7/GSX1/WNT1/DRGX/DAAM2/ASCL1/LHX1/MDGA1	12
GO:0048260	positive regulation of receptor-mediated endocytosis	12/6590	21/17911	0.0460124	0.275546	0.240182	HIST1H1A/VTN/CBL/BICD1/HNRNPK/AP2A1/C3/CCL21/HIP1/SERPINE1/IL4/CCL19	12
GO:0051310	metaphase plate congression	12/6590	21/17911	0.0460124	0.275546	0.240182	TRAPPC12/DYNC1H1/SPICE1/NDC80/CENPQ/MIS12/TTL/CENPE/FAM83D/CHAMP1/MEIOC/CDT1	12
GO:0086009	membrane repolarization	12/6590	21/17911	0.0460124	0.275546	0.240182	YWHAE/ATP1B3/KCNQ1/CAV1/KCNE1/KCNE2/ATP1B1/KCNIP2/AKAP6/ATP1B2/ATP1A2/CACNA2D1	12
GO:0001942	hair follicle development	36/6590	77/17911	0.0462307	0.276399	0.240926	HDAC2/ZMPSTE24/NF1/MYO5A/HDAC1/BCL2/ALX4/FOXE1/CELSR1/SOS1/KRT84/SAV1/LAMA5/IGFBP5/KRT25/EGFR/SMO/KRT27/PDGFA/KRT17/MYSM1/HOXC13/SOX9/VANGL2/LRP4/DSG4/KRT71/DKK1/ZDHHC21/SNAI1/FGF10/SOSTDC1/SOX18/INTU/EDA/FST	36
GO:0071560	cellular response to transforming growth factor beta stimulus	64/6590	146/17911	0.0470571	0.280879	0.244832	WNT4/APPL2/HDAC2/ZFP36L2/SMURF1/CBL/CFLAR/PDCD5/SMAD9/HIPK2/STAR/SMAD3/SKI/GDF15/NLK/SOX6/PXN/USP9X/PARD6A/RPS27A/TGFBR3/HPGD/APAF1/JUN/EDN1/TGFB1/BAMBI/CAV1/TGFBR2/LTBP4/FURIN/GDF9/PML/CX3CR1/SCX/SOX5/XCL1/FBN1/COL1A2/OVOL2/SOX9/ZYX/COL3A1/FOXH1/WNT2/WNT7A/POSTN/FSHB/LRRC32/PARD3/CLDN1/LEFTY2/NOX4/WFIKKN2/SMAD6/FERMT2/CITED1/PDE3A/COL1A1/DLX1/CDH5/USP9Y/MSTN/SFRP1	64
GO:0007094	mitotic spindle assembly checkpoint	16/6590	30/17911	0.0474785	0.28201	0.245817	IK/PSMG2/ANAPC15/NDC80/XRCC3/ATM/MAD2L2/KLHL22/APC/CCNB1/MAD2L1/AURKB/TEX14/CDT1/USP44/TTK	16
GO:0019433	triglyceride catabolic process	16/6590	30/17911	0.0474785	0.28201	0.245817	FABP3/PIK3CG/LIPE/APOB/GPLD1/APOC2/PNPLA4/PNPLA5/FABP1/FABP6/FABP7/FABP2/AADAC/LPL/APOC3/FABP4	16
GO:0060325	face morphogenesis	16/6590	30/17911	0.0474785	0.28201	0.245817	EP300/SKI/ANKRD11/ASPH/TGFB1/MYH3/TBX1/SCX/STRA6/RRAS/NOG/CRISPLD1/DKK1/MMP2/PDGFRA/COL1A1	16
GO:0048608	reproductive structure development	49/6590	109/17911	0.0484732	0.28745	0.250559	ASH1L/TMED2/PKD1/RBM15/BPTF/ZNF830/GGNBP2/ARID1A/ESR1/TNC/NODAL/FOXO3/MAPK1/NCOA1/ARRB1/RXRA/BMPR2/GDF7/PRDM1/LIF/FZD5/TCF21/SERPINE2/GATA2/STRA6/EGFR/PDGFB/FOXA1/OVOL2/FSHR/UMODL1/CEBPB/GAS2/WNT2/GPR149/LHX9/STOX2/WNT7A/CYP19A1/AMH/VASH2/NEUROG1/NR2F2/SERPINB5/LHX1/HEY2/GJB5/HEY1/SFRP1	49
GO:0048008	platelet-derived growth factor receptor signaling pathway	25/6590	51/17911	0.0493836	0.289264	0.25214	RAPGEF1/CBL/LRIG2/PTPRJ/BCR/IFT20/LRP1/PTPN2/CBLB/IQGAP1/TXNIP/APOD/NDRG4/PDGFA/PDGFB/MYO1E/F7/MYOCD/HIP1/PDGFRB/SMPD3/SNCA/ADIPOQ/PDGFRA/PDGFC	25
GO:0060538	skeletal muscle organ development	25/6590	51/17911	0.0493836	0.289264	0.25214	CDK5/EP300/NF1/CFLAR/CFL2/MYL6/SVIL/SRPK3/COL19A1/METTL21C/MYOG/KCNAB1/CAV1/CSRP3/MAPK14/MYOD1/BVES/HOXD10/CNTFR/DCN/MEOX2/MYOZ2/MYH14/NR2F2/FOXP2	25
GO:0008360	regulation of cell shape	53/6590	119/17911	0.0494397	0.289264	0.25214	MYH10/SYNE3/ZMPSTE24/EPB41/LIMD1/ARHGAP35/SEMA4D/FGD2/ARAP1/PTK2B/ATP10A/ANXA1/CFDP1/PRPF40A/HEXB/FGD3/BRWD1/ITGB2/PLXNB2/DIAPH1/BAMBI/CDC42SE1/DMTN/CCL2/BRWD3/FAM171A1/SLC26A5/DNMBP/LST1/FMNL1/S100A13/FGD6/KDR/BVES/GAS2/F2/MYH9/LPAR1/CCL7/PDPN/PALM2/P2RY1/CCL24/MYH14/EPB42/SPTA1/PALMD/CDC42EP1/FERMT2/S100B/FGD5/PTN/WASF3	53
GO:0006897	endocytosis	96/6590	227/17911	0.0494453	0.289264	0.25214	HIST1H1A/TSG101/DNM2/AAK1/SYNRG/VTN/CBL/NPC1/PIK3CG/RAB1A/DGKD/PTPN1/EPS15L1/ABL2/LRP1/WASF2/VAMP7/RUBCN/RIN3/BICD1/AP2S1/ANKFY1/SNX2/TNK2/ARR3/RAB7A/HNRNPK/NME1/SNX18/INPPL1/PSTPIP1/TSC2/LRRK2/DENND1A/ITGAM/ITGB2/ABCA1/TUB/AP2A1/ABL1/ELMO1/EPN1/ABCA7/CAV1/LRP10/APOC2/FCER1G/DNM3/DPYSL2/STON2/RABGEF1/CAV3/TRIP10/STON1/TREM2/APOE/EPN2/AIF1/SYT4/GPC3/LRP2/TULP1/SORT1/C3/CLEC4M/MYH9/MYO1E/LRP4/CCL21…	96
GO:0099172	presynapse organization	19/6590	37/17911	0.0496038	0.289264	0.25214	WNT3A/FZD1/NLGN3/CBLN1/NTNG2/LRP4/WNT7A/SLITRK2/PCDH17/IL1RAPL2/IL1RAPL1/LRRTM1/DKK1/LRFN5/SNCA/MDGA1/NRXN1/PTPRD/NLGN1	19
GO:0003171	atrioventricular valve development	11/6590	19/17911	0.0497309	0.289264	0.25214	NOTCH1/MDM4/ZFPM1/BMPR2/TGFBR2/TWIST1/EFNA1/SMAD6/SLIT3/HEY2/HEYL	11
GO:0003177	pulmonary valve development	11/6590	19/17911	0.0497309	0.289264	0.25214	NFATC1/NOTCH2/NOTCH1/BMPR2/STRA6/JAG1/BMP4/SMAD6/HEY2/HEY1/HEYL	11
GO:0006275	regulation of DNA replication	11/6590	19/17911	0.0497309	0.289264	0.25214	PPP2CA/ANKRD17/SMC3/ESCO1/USP37/ZBTB38/CCNA2/GMNN/MCIDAS/ID3/DSCC1	11
GO:0007625	grooming behavior	11/6590	19/17911	0.0497309	0.289264	0.25214	HPRT1/OXT/DRD1/QRFP/MC4R/AVP/DDO/NMU/NMUR2/DRD2/NRXN1	11
GO:0032332	positive regulation of chondrocyte differentiation	11/6590	19/17911	0.0497309	0.289264	0.25214	SMAD3/ZBTB16/SOX6/LOXL2/ZNF219/SOX5/SOX9/HOXA11/GDF6/GLI3/BMPR1B	11
GO:0050767	regulation of neurogenesis	11/6590	19/17911	0.0497309	0.289264	0.25214	HMGB2/PER2/CHD7/CX3CR1/DOCK7/POU4F1/CX3CL1/DLL4/YAP1/NOS1/WNT3	11
GO:0090671	telomerase RNA localization to Cajal body	11/6590	19/17911	0.0497309	0.289264	0.25214	CCT3/CCT2/TCP1/CCT7/RUVBL2/CCT4/CCT6A/NOP10/NHP2/DKC1/CCT8	11
